# Supplementary material for: Phylogenetic Analysis Reveals Four New Species of Otidea from China
Source: Biology (Basel). 2022 Jun 6;11(6):866. doi: 10.3390/biology11060866 (PMC9219986; doi:10.3390/biology11060866)
Supplement: Supplementary file 1 [file biology-11-00866-s001.zip]

Archive with 4 entries (4 files):
- File S1_Dataset I_Otidea_(LSU+tef1-a┴+rpb2).fas
- File S2_Dataset II_formicarum clade_(ITS+LSU).fas
- File S3_Dataset III_alutacea clade_(ITS+LSU).fas
- Table S1.pdf
