# Supplementary material for: Phylogenetic Analysis Reveals Four New Species of Otidea from China
Source: Biology (Basel). 2022 Jun 6;11(6):866. doi: 10.3390/biology11060866 (PMC9219986; doi:10.3390/biology11060866)
Supplement: Supplementary file 1 [file biology-11-00866-s001.zip › File S1_Dataset I_Otidea_(LSU+tef1-a┴+rpb2).fas]

>MH873558_Monascella_botryosa_CBS_233_85_LSU
TAACTGCGAGTGAAGCGGCAAAAGCTCAAATTTGAAATCTGGCGCGGCGTCCGAGTTGTAATTTGGAGGGGCATCTTCGGAGCTGGCGCCGTCCTAAGTTCCTTGGAACAGGACGTCACAGAGGGTGAGAATCCCGTGCCTGGACGGCTGTCCAGCTCCATGTGAAGTGTCTCCGACGAGTCGAGTTGTTTGGGAATGCAGCTCAAAATGGGTGGTAAATGTCATCTAAAGCTAAATATTGGCGAGAGACCGATAGCGCACAAGTAGAGTGATCGAAAGATGAAAAGCACTTTGAAAAGAGAGTTAAAAAGTACGTGAAATTGTTGAAAGGGAAGGGCTTGAGACCAGACTCGACCCGTGGTGATCAGCCGTGCTTCTGTGCGGTGCACTTGCTGCGGGTCGGGCCAGCATCGGTTCTGGCGGTGGGATAAAGGCCTGAGGAATGTGGCTT----CCTTCGGGGAGTGTTATAGCCTCAGGTGTCATGCTGCCTGCTGGGACCGAGGACCGCGCTTCGGCTAGGATGCTGGCGTAATGGTCTTAAGCCGCCCGTCTTGAAACACGGACCAAGGAGTCTAACATCTATGCGAGTGTTCGGGTGGAAAACCCTTGCGCGTAATGAAAGTGAACGGAGGTGGGAACCCTTGGGGTGCACCATCGACCGGTCCTGATGTCTTCGGAAGGATCTGAGTAGGAGCATAGCTGTTGGGACCCGAAAGATGGTGAACTATGCCTGAATAGGGTGAAGCCAGAGGAAACTCTGGTGGAGGCTCGCAGCGGTTCTGACGTGCAAATCGATCGCAGGCCGACTGCGCTATCCTCATTATCGCTGCCGGTACTGGTGAGTTCGAGGCTGGTATCTCCAAGGATGGTCAGACCCGTGAGCACGCTCTGCTTGCCTACACCCTCGGTGTCAAGCAGCTCATCGTCGCCATCAACAAGATGGACACCACTCAGTGGTCCGAGGCTCGTTACTTGGAAATCGTCAAGGAGGTTTCCAACTTCATCAAGAAGGTCGGATTCAACCCCAAGACCGTTGCCTTCGTCCCCATCTCTGGTTTCAACGGTGACAACATGATTGAGGCCTCCACCAACTGCCCCTGGTACAAGGGTAAGTTATCTATTATGGCATCTAATTTGAGTGCTTTTAACGTTTTATTAGGTTGGGAGAAGGAGACCAAGGAGGGTGGCAAGTCCACTGGTAAGACTCTTCTCGAGGCTATCGACTCCATCGACAAGCCTGCTCGTCCTTCCGACAAGCCCCTCCGTCTTCCCCTCCAGGATGTCTACAAGATCGGTGGTATCGGAACAGTGCCCGTCGGTCGTGTTGAGACTGGTACCATCAAGCCCGGTATGGTTGTCACCTTCGCCCCTGCTGGTGTGACCACCGAAGTCAAGTCCGTCGAGATGCACCACGAGCAGCTCTCTGAGGGTCTCCCCGGTGACAACGTTGGTTTCAACGTCAAGGTTAGTTAATAGTCGTCAT--CATCATTTCATTTACTAATGCGCCATCTT-----CAGAACGTCTCCGTCAAGGAAATCCGCCGTGGTAACGTTGCTGGTGACTCCAAGAACGACCCCCCCAAGGGTTGCGAGTCCTTCAACGCCCAGGTCATCTTGATGAACCACCCCGGTCAGGTCGGAAACGGTTACGCCCCCGTCCTTGACTGCCACAC-------------------------------------------------------------------------------------------------------------------------------------------------TCCCGGTGACCCGTTGATCAATTTCATGGCAGAGCAGAACATGGACTTCCTCGAAGAATACGAACCTCGAAGGTCTCCTAATGCCACCAAGATTTTCCTCAACGGTGTGTGGGTTGGTGTCCATCGCGACCCGCTTCATCTCGTGCGCCTTGTCCAAGAACTACGTCGAAGTGGTTCGATAAGCCACGAAGTCAGCGTTATTCGGGATATCCGGGACCGTGAGTTCAAGATTTTCACCGACGCTGGAAGAGTATGCCGGCCACTTTTCGTTATCGACAATGATCCCACGCATGAACGGCGTGGCCAGTTAGTCCTGACTAAGGAGCACATCATGAGATTAGAAGACGATGCTGCACTGCCGGCAGAAGAAAGATTCGGCTGGAAAGGGCTGTTAGACTGTGGTGCGGTCGAATACGTTGATGCGGAAGAGGAGGAAACGATTATGATAGTAATGACTCCTGAAGATCTCGAGATCTCACGCCAGATCCAGGCCGGCTACGAATTGGCCGAGGAAACGGACCCAAATAAGCGCGTCAAGACACCAATCAACAAAAACATGAACCAATACACGCACTGTGAGATTCATCCTAGCATGATCCTCGGCATTTGTGCAAGCATCATTCCATTCCCGGATCATAACCAGG-------------------------------------------------------------------------------------------------------------------------------------------------------------------NNNNNNNNNNNNNCCACCCGCTCAATGGAATACCTGAAGTTCCGCGAACTTCCTGCGGGCCAGAATGCAATCGTTGGAATCATGTGTTACAGTGGATATAACCAAGAGGATTCCGTCATCATGAACCAGAGCAGTATCGACAGGGGTTTGTTCCGTAGTCTTTTCTACCGATCGTATATGGATCAGGAGAAGCGCATTGGAATGCAGACGGTCGAGGGATTCGAAAAGCCTAGTAGGGGAACAACATTGAAACTCAAACATGGTACATACGACAAGCTAGATGACGATGGACTTGTCGCACCGGGTGTTCGTGTTTCCGGCGAAGACATAATCATTGGCAAGACCGCACCAATAGCACCGGACGCCGAGGAAATGGGACAGAGGCAGAAATATCATACTAAACGTGATGTTTCAACGCCACTGCGCAGCACCGAAAACGGCATTGTGGACCAGGTTATGCTTACTACGAACGCGGATGGCCTGAAGTTTGTGAAGGTTCGAATGCGGACTACTAAAATCCCCCAAATTGGCGATAAATTTGCTTCAAGGCACGGCCAAAAGGTACGGCAAGGAT-----ATCAACACCAGT-ATCCGGGAA---------TACTGA---CAATA--TTAGGGTACTATCGGTATTACATACCGAGCGGAAGATATGCCGTTCACTAGCGAAGGAATTGTGCCGGATATCATTATCAACCCGCATGCGATTCCTTCACGTATGACTATTGCACATCTGATTGAGTGTCAGCTCAGCAAGGTAGCAGCTCTGCGTGGCTTTGAAGGAGATGCAACGCCATTCACCGATGTCACTG-------------------------------------------------------------------------------------------
>MK850502_Otidea_adorniae_MCVE_30102_LSU
-----------------------GCTCAAATTTGAAATCTGACGTGACGTTCGAATTGTAATTTGGAGGGGCATTTTCGGAGCTGGCGTCGTCCTAAGTTCCTTGGAACAGGACGTCACAGAGGGTGAGAATCCCGTGCCTGGATGACTGTCCAGCTCCATGTGAGGTGTCTCCGACGAGTCGAGTTGTTTGGGAATGCAGCTCAAAATGGGTGGTAAATTTCATCTAAAGCTAAATACTGGCGAGAGACCGATAGCGCACAAGTAGAGTGATCGAAAGATGAAAAGCACTTTGAAAAGAGAGTTAAAAAGTACGTGAAATTGTTGAAAGGGAAGCGCTTGAGACCAGATTCAACCTTCGGTGATCAGCTGTGCTTCTGTACGGTGCACTTGCCGGGGGTTGGGCCAGCATCGGTTTTGACGGTGGGATAAAGGTTCGAGGAATGTGGCTCCCCGATTCCGGGGAGTGTTATAGCCCTGAGCGCAATGCCACCAGTCGGGACCGAGGACCGCGCTTCCGCTAGGATGCTGGCGAAATGGTTTTAAGCGGCCCGTCTTGAAACACGGACCAAGGAGTCTAACATCTATGCGAGTGTTCGGGTGGAAAACCCTTGCGCGTAATGAAAGTGAACGGAGGTGGGAACCCTTGGGGTGCACCATCG------------------------------------------------------------------------------------------------------------------------------------------------------------------------------------------------------------------------------------------------------------------------------------------------------------------------------------------------------------------------------------------------------------------------------------------------------------------------------------------------------------------------------------------------------------------------------------------------------------------------------------------------------------------------------------------------------------------------------------------------------------------------------------------------------------------------------------------------------------------------------------------------------------------------------------------------------------------------------------------------------------------------------------------------------------------------------------------------------------------------------------------------------------------------------------------------------------------------------------------------------------------------------------------------------------------------------------------------------------------------------------------------------------------------------------------------------------------------------------------------------------------------------------------------------------------------------------------------------------------------------------------------------------------------------------------------------------------------------------------------------------------------------------------------------------------------------------------------------------------------------------------------------------------------------------------------------------------------------------------------------------------------------------------------------------------------------------------------------------------------------------------------------------------------------------------------------------------------------------------------------------------------------------------------------------------------------------------------------------------------------------------------------------------------------------------------------------------------------------------------------------------------------------------------------------------------------------------------------------------------------------------------------------------------------------------------------------------------------------------------------------------------------------------------------------------------------------------------------------------------------------------------------------------------------------------------------------------------------------------------------
>MK850500_Otidea_adorniae_MCVE_30106_LSU
-----------------------GCTCAAATTTGAAATCTGACGTGACGTTCGAATTGTAA-TTGGAGGGGCATTTTCGGAGCTGGCGTCGTCCTAAGTTCCTTGGAACAGGACGTCACAGAGGGTGAGAATCCCGTGCCTGGATGACTGTCCAGCTCCATGTGAGGTGTCTCCGACGAGTCGAGTTGTTTGGGAATGCAGCTCAAAATGGGTGGTAAATTTCATCTAAAGCTAAATACTGGCGAGAGACCGATAGCGCACAAGTAGAGTGATCGAAAGATGAAAAGCACTTTGAAAAGAGAGTTAAAAAGTACGTGAAATTGTTGAAAGGGAAGCGCTTGAGACCAGATTCAACCTTCGGTGATCAGCTGTGCTTCTGTACGGTGCACTTGCCGGGGGTTGGGCCAGCATCGGTTTTGACGGTGGGATAAAGGTTCGAGGAATGTGGCTCCCCGATTCCGGGGAGTGTTATAGCCCTGAGCGCAATGCCACCAGTCGGGACCGAGGACCGCGCTTCCGCTAGGATGCTGGCGAAATGGTTTTAAGCGGCCCGTCTTGAAACACGGACCAAGGAGTCTAACATCTATGCGAGTGTTCGGGTGGAAAACCCTTGCGCGTAATGAAAGTGAACGGAGGTGGGAACCCTTGGGGTGCACCATCGACCGATCCTGATGTCTTCGGAAGGATTTGAGTAGGAGCATAGCTGTTGGGACCCGAAAGATGGTGAACTATGCCTGAATAGGGTGAAGCCAGAGGAAACTCTGGTGGAGGCTCGCAGCGGTTCTGACGTGCAAATCGATCG---------------------------------------------------------------------------------------------------------------------------------------------------------------------------------------------------------------------------------------------------------------------------------------------------------------------------------------------------------------------------------------------------------------------------------------------------------------------------------------------------------------------------------------------------------------------------------------------------------------------------------------------------------------------------------------------------------------------------------------------------------------------------------------------------------------------------------------------------------------------------------------------------------------------------------------------------------------------------------------------------------------------------------------------------------------------------------------------------------------------------------------------------------------------------------------------------------------------------------------------------------------------------------------------------------------------------------------------------------------------------------------------------------------------------------------------------------------------------------------------------------------------------------------------------------------------------------------------------------------------------------------------------------------------------------------------------------------------------------------------------------------------------------------------------------------------------------------------------------------------------------------------------------------------------------------------------------------------------------------------------------------------------------------------------------------------------------------------------------------------------------------------------------------------------------------------------------------------------------------------------------------------------------------------------------------------------------------------------------------------------------------------------------------------------------------------------------------------------------------------------------------------------------------------------------------------------------------------------------------------------------------------------------------------------------------------------------------------------------------------------------------------------------------------------------------------------------------------------------
>MK850499_Otidea_adorniae_MCVE_30105_LSU
-----------------------GCTCAAATTTGAAATCTGACGTGACGTTCGAATTGTAA-TTGGAGGGGCATTTTCGGAGCTGGCGTCGTCCTAAGTTCCTTGGAACAGGACGTCACAGAGGGTGAGAATCCCGTGCCTGGATGACTGTCCAGCTCCATGTGAGGTGTCTCCGACGAGTCGAGTTGTTTGGGAATGCAGCTCAAAATGGGTGGTAAATTTCATCTAAAGCTAAATACTGGCGAGAGACCGATAGCGCACAAGTAGAGTGATCGAAAGATGAAAAGCACTTTGAAAAGAGAGTTAAAAAGTACGTGAAATTGTTGAAAGGGAAGCGCTTGAGACCAGATTCAACCTTCGGTGATCAGCTGTGCTTCTGTACGGTGCACTTGCCGGGGGTTGGGCCAGCATCGGTTTTGACGGTGGGATAAAGGTTCGAGGAATGTGGCTCCCCGATTCCGGGGAGTGTTATAGCCCTGAGCGCAATGCCACCAGTCGGGACCGAGGACCGCGCTTCCGCTAGGATGCTGGCGAAATGGTTTTAAGCGGCCCGTCTTGAAACACGGACCAAGGAGTCTAACATCTATGCGAGTGTTCGGGTGGAAAACCCTTGCGCGTAATGAAAGTGAACGGAGGTGGGAACCCTTGGGGTGCACCATCGACCGATCCTGATGTCTTCGGAAGGATTTGAGTAGGAGCATAGCTGTTGGGACCCGAAAGATGGTGAACTATGCCTGAATAGGGTGAAGCCAGAGGAAACTCTGGTGGAGGCTCGCAGCGGTTCTGACGTGCAAATCGATCG---------------------------------------------------------------------------------------------------------------------------------------------------------------------------------------------------------------------------------------------------------------------------------------------------------------------------------------------------------------------------------------------------------------------------------------------------------------------------------------------------------------------------------------------------------------------------------------------------------------------------------------------------------------------------------------------------------------------------------------------------------------------------------------------------------------------------------------------------------------------------------------------------------------------------------------------------------------------------------------------------------------------------------------------------------------------------------------------------------------------------------------------------------------------------------------------------------------------------------------------------------------------------------------------------------------------------------------------------------------------------------------------------------------------------------------------------------------------------------------------------------------------------------------------------------------------------------------------------------------------------------------------------------------------------------------------------------------------------------------------------------------------------------------------------------------------------------------------------------------------------------------------------------------------------------------------------------------------------------------------------------------------------------------------------------------------------------------------------------------------------------------------------------------------------------------------------------------------------------------------------------------------------------------------------------------------------------------------------------------------------------------------------------------------------------------------------------------------------------------------------------------------------------------------------------------------------------------------------------------------------------------------------------------------------------------------------------------------------------------------------------------------------------------------------------------------------------------------------------
>KM823192_Otidea_alutacea_S_F257085_28S
TAACTGCGAGTGAAGCGGCAAAAGCTCAAATTTGAAATCTGACGTGACGTTCGAATTGTAATTTGGAGGGGCATTTTCGGAGCTGGCGTCGTCCTAAGTTCCTTGGAACAGGACGTCACAGAGGGTGAGAATCCCGTGCCTGGATGACTGTCCAGCTCCATGTGAGGTGTCTCCGACGAGTCGAGTTGTTTGGGAATGCAGCTCAAAATGGGTGGTAAATTTCATCTAAAGCTAAATACTGGCGAGAGACCGATAGCGCACAAGTAGAGTGATCGAAAGATGAAAAGCACTTTGAAAAGAGAGTTAAAAAGTACGTGAAATTGTTGAAAGGGAAGCGCTTGAGACCAGACTCAACCTTCGGTGATCAGCTGTGCTTCTGTACGGTGCACTTGCCGGGGGTTGGGCCAGCATCGGTTTTGACGGTGGGATAAAGGTTCGAGGAATGTGGCTCCCCGATTCCGGGGAGTGTTATAGCCCTGAGCGCAATGCCACCAGTCGGGACCGAGGACCGCGCTTCCGCTAGGATGCTGGCGAAATGGTTTTAAGCGGCCCGTCTTGAAACACGGACCAAGGAGTCTAACATCTATGCGAGTGTTCGGGTGGAAAACCCTTGCGCGTAATGAAAGTGAACGGAGGTGGGAACCCTTGGGGTGCACCATCGACCGATCCTGATGTCTTCGGAAGGATTTGAGTAGGAGCATAGCTGTTGGGACCCGAAAGATGGTGAACTATGCCTGAATAGGGTGAAGCCAGAGGAAACTCTGGTGGAGGCTCGCAGCGGTTCTGACGTGCAAATCGATCGCAGGCCGACTGCGCCATTCTCATCATCGCTGCCGGCACCGGTGAGTTCGAGGCCGGTATTTCCAAGGATGGTCAGACTCGTGAACACGCTTTGCTCGCCTACACCCTCGGTGTCAAGCAGCTCATCGTTGCCATCAATAAGATGGACACCACGAAGTGGTCTGAGGACCGTTTCAAGGAAATTGTCAAGGAGGTTTCCAACTTCATCAAGAAGGTTGGGTTCAACCCTAAGACAGTTGCCTTTGTCCCCATCTCCGGGTTCAATGGTGACAACATGATTGATGCTTCTAGCAACTGCCCGTGGTATAAGGGTAAG-TTCAAACTACATCTACCCATGCAAGCAGCGCTAATACCTCTTCAGGATGGGACAAGGAGACCAAGGAGGGTGGCAAGTCGTCTGGCAAGACCCTTCTTGAGGCTATCGACTCCATCGACCGTCCCGAGCGGCCTTCCAGCAAGCCCCTCCGTCTTCCCCTCCAGGATGTCTACAAGATCGGTGGTATTGGAACAGTGCCTGTCGGTCGTGTCGAAACGGGTACCATCAAGCCTGGTATGGTCGTCACGTTCGCCCCCGCTGGTGTGACCACCGAAGTCAAGTCCGTCGAAATGCACCACGAGCAGCTTACTGAGGGTCTCCCCGGTGACAACGTTGGTTTCAATGTCAAGGTTAGTGGCCGATTGCGGTGACGCTAGTCTTTGCGTAGGTGCTAATGCTTTATAATAGAACGTTTCCGTCAAGGAAATCCGTCGTGGCAACGTTGCTGGTGACTCCAAGAATGACCCCCCCAAGGGTGCCGAGTCCTTCAACGCTCAGGTCATTCTGATGAACCATCCTGGTCAAGTCGGAAACGGATACGCCCCCGTCCTGGACTGCCACACCGCCCACATCGCTTGCAAGTTCGCTGAGCTGATCGAGAAGATTGATCGTCGTACCGGTAAATCCGTTGAGCAGTCCCCCAAGTTCATCAA-------------CGTCAAGAATTTGGCACTCATGTCTTACATCACCGTCGGTACGCCAGGTGAACCATTGATCAATTTCATGGCAGAGCAGAATATGGAATTCCTTGAGGAATACGAACCCCAACGATCCCCGAATGCTACCAAGATCTTCCTCAATGGTGTGTGGGTTGGTATTCACCGTGATCCTCTCCATCTTGTTCGTCTGGTTCAGGAACTTCGGCGCAGTGGCTCCATTAGTCATGAAGTCAGTGTCATCCGAGATATAAGAGACAGAGAATTCAAGATCTTCACGGATGCTGGCAGAGTCTGCCGCCCACTGTTCGTCATAGATAACGACCCCACCCATGAGCGGCGAGGCCAGTTAGTCCTCACGAAGGACCACATTATGAGATTAGAAGACGACGCTGCTCTTCCACAGGAAGAGCGTTTTGGTTGGAAGGGGTTGCTTGACTGTGGTGCGGTTGAGTACGTCGATGCAGAGGAAGAAGAAACGATCATGATCGTGATGACCCCAGAGGATCTCGAAATTTCCCGTCAAGTACAAGCAGGTTACGAATTAGCAGAAGAAACGGACCCCAACAAGCGTGTCAAGACACCGATCAACAAAAACATGAACCAGTACACCCACTGTGAAATTCACCCTAGCATGATACTCGGGATCTGCGCCAGCATCATTCCATTCCCTGATCACAATCAAGTACAATATCCCCACCCGGAAAATTGTTGACGTTTAGCTAATTAGAAGCAA-GTCTCCCCGTAATACTTATCAGTCCGCCATGGGCAA------------------------------------------------------------------------------------------------------------------------------------------------------------------------------------------------------------------------------------------------------------------------------------------------------------------------------------------------------------------------------------------------------------------------------------------------------------------------------------------------------------------------------------------------------------------------------------------------------------------------------------------------------------------------------------------------------------------------------------------------------------------------------------------------------------------------------------------------------------------------------------------------------------------------------------------------------------------------------------------------------------------------------
>MN493146_Otidea_alutacea_FLAS_F59409_LSU
TAACTGCGAGTGAAGCGGCAAAAGCTCAAATTTGAAATCTGACGTGGCGTTCGAATTGTAATTTGGAGGGGCATTTTCGGAGCTGGCGCCGTCCTAAGTTCCTTGGAACAGGACGTCACAGAGGGTGAGAATCCCGTGCCTGGATGGCTGTCCAGCTCCATGTGAGGTGTCTCCGACGAGTCGAGTTGTTTGGGAATGCAGCTCAAAATGGGTGGTAAATTTCATCTAAAGCTAAATACTGGCGAGAGACCGATAGCGCACAAGTAGAGTGATCGAAAGATGAAAAGCACTTTGAAAAGAGAGTTAAAAAGTACGTGAAATTGTTGAAAGGGAAGCGCTTGAGACCAGACTCAACCTTCGGTGATCAACTGTGCTTCTGTGCGGTGCACTTGCCGGGGGTTGGGCCAGCATCGGTTTTGACGGTGGGATAAAGGTTCGAGGAATGTGGCTCCCCGATTCCGGGGAGTGTTATAGCCCTGAGCGCAATGCCACCTGTTGGGACCGAGGACCGCGCTTCCGCTAGGATGCTGGCGCAATGGTCTTAAGCGGCCCGTCTTGAAACACGGACCAAGGAGTCTAACATCTATGCGAGTGTTCGGGTGGAAAACCCTTGCGCGTAATGAAAGTGAACGGAGGTGGGAACCCTTGGGGTGCACCATCGACCGATCCTGATGTCTTCGGAAGGATTTGAGTAGGAGCATAGCTGTTGGGACCCGAAAGATGGTGAACTATGCCTGAATAGGGTGAAGCCAGAGGAAACTCTGGTGGAGGCTCGCAGCGGTTCTGACGTGCAAATCGATCG---------------------------------------------------------------------------------------------------------------------------------------------------------------------------------------------------------------------------------------------------------------------------------------------------------------------------------------------------------------------------------------------------------------------------------------------------------------------------------------------------------------------------------------------------------------------------------------------------------------------------------------------------------------------------------------------------------------------------------------------------------------------------------------------------------------------------------------------------------------------------------------------------------------------------------------------------------------------------------------------------------------------------------------------------------------------------------------------------------------------------------------------------------------------------------------------------------------------------------------------------------------------------------------------------------------------------------------------------------------------------------------------------------------------------------------------------------------------------------------------------------------------------------------------------------------------------------------------------------------------------------------------------------------------------------------------------------------------------------------------------------------------------------------------------------------------------------------------------------------------------------------------------------------------------------------------------------------------------------------------------------------------------------------------------------------------------------------------------------------------------------------------------------------------------------------------------------------------------------------------------------------------------------------------------------------------------------------------------------------------------------------------------------------------------------------------------------------------------------------------------------------------------------------------------------------------------------------------------------------------------------------------------------------------------------------------------------------------------------------------------------------------------------------------------------------------------------------------------------
>KM823185_Otidea_alutacea_KH_09_133_28S
TAACTGCGAGTGAAGCGGCAAAAGCTCAAATTTGAAATCTGACGTGGCGTTCGAATTGTAATTTGGAGGGGCATTTTCGGAGCTGGCACCGTCCTAAGTTCCTTGGAACAGGACGTCACAGAGGGTGAGAATCCCGTGCCTGGATGGCTGTCCAGCTCCATGTGAGGTGTCTCCGACGAGTCGAGTTGTTTGGGAATGCAGCTCAAAATGGGTGGTAAATTTCATCTAAAGCTAAATACTGGCGAGAGACCGATAGCGCACAAGTAGAGTGATCGAAAGATGAAAAGCACTTTGAAAAGAGAGTTAAAAAGTACGTGAAATTGTTGAAAGGGAAGCGCTTGAGACCAGACTCAACCTTCGGTGATCAACTGTGCTTCTGTGCGGTGCACTTGCCGGGGGTTGGGCCAGCATCGGTTTTGACGGTGGGATAAAGGTTCGAGGAATGTGGCTCCCCGATTCCGGGGAGTGTTATAGCCCTGAGCGCAATGCCACCTGTTGGGACCGAGGACCGCGCTTCCGCTAGGATGCTGGCGCAATGGTCTTAAGCGGCCCGTCTTGAAACACGGACCAAGGAGTCTAACATCTATGCGAGTGTTCGGGTGGAAAACCCTTGCGCGTAATGAAAGTGAACGGAGGTGGGAACCCTTGGGGTGCACCATCGACCGATCCTGATGTCTTCGGAAGGATTTGAGTAGGAGCATAGCTGTTGGGACCCGAAAGATGGTGAACTATGCCTGAATAGGGTGAAGCCAGAGGAAACTCTGGTGGAGGCTCGCAGCGGTTCTGACGTGCAAATCGATCGCAAGCCGACTGCGCCATTCTCATCATCGCTGCCGGCACCGGTGAGTTCGAGGCCGGTATTTCCAAGGATGGTCAGACTCGTGAACACGCTTTGCTCGCCTACACCCTCGGTGTCAAGCAGCTCATCGTTGCCATCAATAAGATGGACACCACGAAATGGTCTGAGGACCGTTTCAAGGAAATCGTCAAGGAGGTCTCCAACTTCATCAAGAAGGTTGGGTTCAACCCCAAGACAGTTGCCTTTGTCCCCATCTCCGGGTTCAATGGTGACAACATGATTGATGCTTCTAGCAACTGCCCATGGTACAAGGGTAAG-TTCAAACTACATCTACCCATGCAAGCAGTGCTAATACCTCTCCAGGATGGGACAAGGAGACCAAGGAGGGTGGCAAGTCGTCTGGCAAGACCCTTCTTGAGGCTATCGACTCCATCGACCGTCCCGAGCGGCCTTCCAGCAAGCCCCTCCGTCTTCCTCTCCAGGATGTCTACAAGATCGGTGGTATTGGAACAGTGCCTGTCGGTCGTGTCGAAACGGGTACCATCAAGCCTGGTATGGTCGTCACGTTCGCCCCCGCTGGTGTGACCACCGAAGTCAAGTCCGTCGAAATGCACCACGAGCAGCTTACTGAGGGTCTCCCCGGTGATAACGTTGGTTTCAACGTCAAGGTTAGTGGCCGATTGTGGTGACGCTAGTCTTTGCGTAGGTGCTAATGCTTTGTAATAGAACGTTTCCGTCAAGGAAATCCGTCGTGGCAACGTCGCTGGTGACTCCAAGAACGACCCCCCTAAGGGTGCCGAGTCCTTCAACGCTCAGGTCATTCTGATGAACCATCCCGGTCAAGTCGGAAACGGATACGCCCCCGTCCTGGACTGCCACACCGCCCACATCGCTTGCAAGTTCGCTGAGCTGATCGAGAAGATCGATCGTCGTACCGGTAAATCCGTTGAGCAGTCCCCCAAGTTCATCAAAAGCTTGCGGACTTGTTAAAAATTTGGCACTCATGTCTTACATCACCGTCGGTACGCCAGGTGAACCATTGATCAATTTCATGGCAGAGCAGAATATGGAATTCCTTGAGGAATACGAACCCCAACGATCCCCGAATGCTACCAAGATCTTCCTCAATGGTGTGTGGGTTGGTATTCACCGTGATCCTCTTCATCTTGTTCGTCTGGTCCAGGAACTTCGGCGCAGTGGCTCCATTAGTCATGAAGTCAGTGTCATCCGAGATATAAGAGACAGAGAATTTAAGATCTTCACGGATGCTGGCAGAGTCTGCCGCCCACTGTTCGTCATAGATAACGACCCCACCCATGAGCGGCGAGGCCAGCTAGTCCTCACGAAGGACCACATTATGAGGTTAGAAGACGACGCTGCTCTTACACCGGAAGAGCGTTTTGGTTGGAAGGGGTTGCTTGACTGTGGTGCGGTTGAGTACGTCGATGCAGAGGAAGAAGAAACGATCATGATCGTGATGACCCCAGAGGATCTCGAAATTTCCCGTCAAGTACAAGCAGGTTACGAATTAGCAGAAGAAACGGACCCCAACAAGCGTGTCAAGACACCTATCAACAAAAACATGAACCAGTACACCCACTGTGAAATTCACCCTAGCATGATACTCGGGATCTGTGCCAGCATCATTCCATTCCCTGATCACAATCAAGTACAATATCCCCACCCGGAAAATTGTTGACGTTTAGCTAACTAGAAGCAA-GTCTCCCCGTAATACTTATCAGTCCGCCATGGGCAAGCAAGCCATGGGGGTGTACCTGACCAACTTTGCCGAGCGCATGGACACGATGGCGAACATCCTTTATTATCCACAGAAACCTCTTGCAACAACTCGTTCTATGGAGTACCTCAAGTTTCGTGAGCTGCCCGCAGGTCAAAACGCCATTGTCGGTATAATGTGCTACAGCGGATACAATCAAGAAGATTCGGTCATCATGAACCAAAGCAGTATTGATCGAGGACTGTTCCGCAGTCTTTTCTATCGATCTTACATGGACCAGGAGAAGCGCATTGGAATGCAGACGGTCGAGGAATTCGAAAAGCCTTCAAGGCAGAACACACTGAAGTTGAAGCACGGAACCTATGACAAACTAGACGATGATGGTCTCGTGGCTCCCGGCGTCCGTGTCTCTGGAGAGGATATTATCATTGGCAAGACCGCGCCAATTTCGCCGGATGCTGAGGAGATGGGCCAGAGACAGAAGTATCATACTAAACGAGATGTGTCAACACCCTTACGGAGCACCGAGAACGGCATTGTCGACCAAGTCATGCTCACTACGAATGCGGATGGCTTGAAGTTCGTCAAAGTTCGGATGAGGACAACAAAGATACCGCAGATCGGGGACAAGTTTGCCTCACGTCATGGACAAAAGGT-----GACGGTGGATCATGA--AGTTATTGTTCCCAAAATGCTTAGATGCTGACTGTAATC-CCTAGGGCACAATCGGAATTGCGTATCGAGCAGAAGACATGCCCTTCACCAGCGAAGGAATTGTTCCTGACATCATAATTAATCCTCACGCTATTCCCTCTCGTATGACGATTGCCCATTTAATTGAATGCCAACTTAGTAAAGTTGCATCGCTGCGTGGATTCGAAGGGGATGCGACGCCTTTCACTGATGTGACCGTTGACTCAGTATCGAGCCTGTTACGCCAGAGCGGGTATCAGTCCCGAGGTTTCGAAGTGATGTACAACGGCCATACAGGACGAAAGTTGGT
>KM823186_Otidea_alutacea_ARAN_A3023204_28S
TAACTGCGAGTGAAGCGGCAAAAGCTCAAATTTGAAATCTGACGTGGCGTTCGAATTGTAATTTGGAGGGGCATTTTCGGAGCTGGCACCGTCCTAAGTTCCTTGGAACAGGACGTCACAGAGGGTGAGAATCCCGTGCCTGGATGGCTGTCCAGCTCCATGTGAGGTGTCTCCGACGAGTCGAGTTGTTTGGGAATGCAGCTCAAAATGGGTGGTAAATTTCATCTAAAGCTAAATACTGGCGAGAGACCGATAGCGCACAAGTAGAGTGATCGAAAGATGAAAAGCACTTTGAAAAGAGAGTTAAAAAGTACGTGAAATTGTTGAAAGGGAAGCGCTTGAGACCAGACTCAACCTTCGGTGATCAACTGTGCTTCTGTGCGGTGCACTTGCCGGGGGTTGGGCCAGCATCGGTTTTGACGGTGGGATAAAGGTTCGAGGAATGTGGCTCCCCGATTCCGGGGAGTGTTATAGCCCTGAGCGCAATGCCACCTGTTGGGACCGAGGACCGCGCTTCCGCTAGGATGCTGGCGCAATGGTCTTAAGCGGCCCGTCTTGAAACACGGACCAAGGAGTCTAACATCTATGCGAGTGTTCGGGTGGAAAACCCTTGCGCGTAATGAAAGTGAACGGAGGTGGGAACCCTTGGGGTGCACCATCGACCGATCCTGATGTCTTCGGAAGGATTTGAGTAGGAGCATAGCTGTTGGGACCCGAAAGATGGTGAACTATGCCTGAATAGGGTGAAGCCAGAGGAAACTCTGGTGGAGGCTCGCAGCGGTTCTGACGTGCAAATCGATCGCAAGCCGACTGCGCCATTCTCATCATCGCTGCCGGCACCGGTGAGTTCGAGGCCGGTATTTCCAAGGATGGTCAGACTCGTGAACACGCTTTGCTCGCCTACACCCTCGGTGTCAAGCAGCTCATCGTTGCCATCAATAAGATGGACACCACGAAATGGTCTGAGGACCGTTTCAAGGAAATCGTCAAGGAGGTCTCCAACTTCATCAAGAAGGTTGGGTTCAACCCCAAGACAGTTGCCTTTGTCCCCATCTCCGGGTTCAATGGTGACAACATGATTGATGCTTCTAGCAACTGCCCATGGTACAAGGGTAAG-TTCAAACTACATCTACCCATGCAAGCAGTGCTAATACCTCTCCAGGATGGGACAAGGAGACCAAGGAGGGTGGCAAGTCGTCTGGCAAGACCCTTCTTGAGGCTATCGACTCCATCGACCGTCCCGAGCGGCCTTCCAGCAAGCCCCTCCGTCTTCCTCTCCAGGATGTCTACAAGATCGGTGGTATTGGAACAGTGCCTGTCGGTCGTGTCGAAACGGGTACCATCAAGCCTGGTATGGTCGTCACGTTCGCCCCCGCTGGTGTGACCACCGAAGTCAAGTCCGTCGAAATGCACCACGAGCAGCTTACTGAGGGTCTCCCCGGTGATAACGTTGGTTTCAACGTCAAGGTTAGTGGCCGATTGTGGTGACGCTAGTCTTTGCGTAGGTGCTAATGCTTTGTAATAGAACGTTTCCGTCAAGGAAATCCGTCGTGGCAACGTCGCTGGTGACTCCAAGAACGACCCCCCTAAGGGTGCCGAGTCCTTCAACGCTCAGGTCATTCTGATGAACCATCCCGGTCAAGTCGGAAACGGATACGCCCCCGTCCTGGACTGCCACACCGCCCACATCGCTTGCAAGTTCGCTGAGCTGATCGAGAAGATCGATCGTCGTACCGGTAAATCCGTTGAGCAGTCCCCCAAGTTCATCAA-----------------AAAAATTTGGCACTCATGTCTTACATCACCGTCGGTACGCCAGGTGAACCATTGATCAATTTCATGGCAGAGCAGAATATGGAATTCCTTGAGGAATACGAACCCCAACGATCTCCGAATGCTACCAAGATCTTCCTCAATGGTGTGTGGGTTGGTATTCACCGTGATCCTCTTCATCTTGTTCGTCTGGTCCAGGAACTTCGGCGCAGTGGCTCCATTAGTCATGAAGTCAGTGTCATCCGAGATATAAGAGACAGAGAATTTAAGATCTTCACGGATGCTGGCAGAGTCTGCCGCCCACTGTTCGTCATAGATAACGACCCCACCCATGAGCGGCGAGGCCAGCTAGTCCTCACGAAGGACCACATTATGAGGTTAGAAGACGACGCTGCTCTTACACCGGAAGAGCGTTTTGGTTGGAAGGGGTTGCTTGACTGTGGTGCGGTTGAGTACGTCGATGCAGAGGAAGAAGAAACGATCATGATCGTGATGACCCCAGAGGATCTCGAAATTTCCCGTCAAGTACAAGCAGGTTACGAATTAGCAGAAGAAACGGACCCCAACAAGCGTGTCAAGACACCTATCAACAAAAACATGAACCAGTACACCCACTGTGAAATTCACCCTAGCATGATACTCGGGATCTGTGCCAGCATCATTCCATTCCCTGATCACAATCAAGTACAATATCCCCACCCGGAAAATTGTTGACGTTTAGCTAACTAGAAGCAA-GTCTCCCCGTAATACTTATCAGTCCGCCATGGGCNNNNNNNNNNNNNNNNNNNNNNNNNNNNNNNNNNNNNNNNNNNNNNNNNCGATGGCGAACATCCTTTATTATCCACAGAAACCTCTTGCAACAACTCGTTCTATGGAGTACCTCAAGTTTCGTGAGCTGCCCGCAGGTCAAAACGCCATTGTCGGTATAATGTGCTACAGCGGATACAATCAAGAAGATTCGGTCATCATGAACCAAAGCAGTATTGATCGAGGACTGTTCCGCAGTCTTTTCTATCGATCTTACATGGACCAGGAGAAGCGCATTGGAATGCAGACGGTCGAGGAATTCGAAAAGCCTTCAAGGCAGAACACACTGAAGTTGAAGCACGGAACCTATGACAAACTAGACGATGATGGTCTCGTGGCTCCCGGCGTCCGTGTCTCTGGAGAGGATATTATCATTGGCAAGACCGCGCCAATTTCGCCGGATGCTGAGGAGATGGGCCAGAGACAGAAGTATCATACTAAACGAGATGTGTCAACACCCTTACGGAGCACCGAGAACGGCATTGTCGACCAAGTCATGCTCACTACGAATGCGGATGGCTTGAAGTTCGTCAAAGTTCGGATGAGGACAACAAAGATACCGCAGATCGGGGACAAGTTTGCCTCACGTCATGGACAAAAGGT-----GACGGTGGCTCATGA--AGTTATTGTTCCCAAAATGCTTAGATGCTGACTGTAATC-CCTAGGGCACAATCGGAATTGCGTATCGAGCAGAAGACATGCCCTTCACCAGCGAAGGAATTGTTCCTGACATCATAATTAATCCTCACGCTATTCCCTCTCGTATGACGATTGCCCATTTAATTGAATGCCAACTTAGTAAAGTTGCATCGCTGCGTGGATTCGAAGGGGATGCGACGCCTTTCACTGATGTGACCGTTGACTCAGTATCGAGCCTGTTACGCCAGAGCGGGTATCAGTCCCGAGGTTTCGAAGTGATGTACAACGGCCATACAGGACGAAAGTTGG-
>KM823464_Otidea_alutacea_S_F257084_28S
TAACTGCGAGTGAAGCGGCAAAAGCTCAAATTTGAAATCTGACGTGGCGTTCGAATTGTAATTTGGAGGGGCATTTTCGGAGCTGGCGCCGTCCTAAGTTCCTTGGAACAGGACGTCACAGAGGGTGAGAATCCCGTGCCTGGATGGCTGTCCAGCTCCATGTGAGGTGTCTCCGACGAGTCGAGTTGTTTGGGAATGCAGCTCAAAATGGGTGGTAAATTTCATCTAAAGCTAAATACTGGCGAGAGACCGATAGCGCACAAGTAGAGTGATCGAAAGATGAAAAGCACTTTGAAAAGAGAGTTAAAAAGTACGTGAAATTGTTGAAAGGGAAGCGCTTGAGACCAGACTCAACCTTCGGTGATCAACTGTGCTTCTGTGCGGTGCACTTGCCGTGGGTTGGGCCAGCATCGGTTTTGACGGTGGGATAAAGGTTCAAGGAATGTGGCTCCCCGATTCCGGGGAGTGTTATAGCCCTGAGCGCAATGCCACCTGTTGGGACCGAGGACCGCGCTTCCGCTAGGATGCTGGCGCAATGGTCTTAAGCGGCCCGTCTTGAAACACGGACCAAGGAGTCTAACATCTATGCGAGTGTTCGGGTGGAAAACCCTTGCGCGTAATGAAAGTGAACGGAGGTGGGAACCCTTGGGGTGCACCATCGACCGATCCTGATGTCTTCGGAAGGATTTGAGTAGGAGCATAGCTGTTGGGACCCGAAAGATGGTGAACTATGCCTGAATAGGGTGAAGCCAGAGGAAACTCTGGTGGAGGCTCGCAGCGGTTCTGACGTGCAAATCGATCG---------------------------------------------------------------------------------------------------------------------------------------------------------------------------------------------------------------------------------------------------------------------------------------------------------------------------------------------------------------------------------------------------------------------------------------------------------------------------------------------------------------------------------------------------------------------------------------------------------------------------------------------------------------------------------------------------------------------------------------------------------------------------------------------------------------------------------------------------------------------------------------------------------------------------------------------------------------------------------------------------------------------------------------------------------------------------------------------------------------------------------------------------------------------------------------------------------------------------------------------------------------------------------------------------------------------------------------------------------------------------------------------------------------------------------------------------------------------------------------------------------------------------------------------------------------------------------------------------------------------------------------------------------------------------------------------------------------------------------------------------------------------------------------------------------------------------------------------------------------------------------------------------------------------------------------------------------------------------------------------------------------------------------------------------------------------------------------------------------------------------------------------------------------------------------------------------------------------------------------------------------------------------------------------------------------------------------------------------------------------------------------------------------------------------------------------------------------------------------------------------------------------------------------------------------------------------------------------------------------------------------------------------------------------------------------------------------------------------------------------------------------------------------------------------------------------------------------------------------
>AF086582_Otidea_alutacea_OSC_56777_LSU
TAACTGCGAGTGAAGCGGCAAAAGCTCAAATTTGAAATCTGACGTGGCGTTCNAATTGTAATTTGGANGGGCATTTTCGGAGCTGGCGTCGTCCTAAGTTCCTTGGAACAGGACGTCACAGAGGGTGAGAATCCCGTGCCTGGATGGCTGTCCAGCTCCATGTGAGGTGTCTCCGACNAGTCNAGTTGTTTGGGAATGCAGCTCAAAATGGGTGGTAAATTTCATCTAAAGCTAAATACTGGCGAGAGACCGATAGCGCACAAGTAGAGTGATCGAAAGATGAAAAGCACTTTGAAAAGAGAGTTAAAAAGTACGTGAAATTGTTGAAAGGGAAGCGCTTGAGACCAGACTCAACCTTCGGTGATCAGCCGTGCTTTTGTGCGGTGCACTTGCCGGGGGTTGGGCCAGCATCGGTTTTGACGGTGGGATAAA-GTTCGAGGAATGTGGCTCCCCGATTTCGGGGAGTGTTATAGCCCTGAGCGCAATGCCACCTGTTGGGACCGAGGACCGCGC-TCCGCTAGGATGCTGGCGCAATGGTCT-----------------------------------------------------------------------------------------------------------------------------------------------------------------------------------------------------------------------------------------------------------------------------------------------------------------------------------------------------------------------------------------------------------------------------------------------------------------------------------------------------------------------------------------------------------------------------------------------------------------------------------------------------------------------------------------------------------------------------------------------------------------------------------------------------------------------------------------------------------------------------------------------------------------------------------------------------------------------------------------------------------------------------------------------------------------------------------------------------------------------------------------------------------------------------------------------------------------------------------------------------------------------------------------------------------------------------------------------------------------------------------------------------------------------------------------------------------------------------------------------------------------------------------------------------------------------------------------------------------------------------------------------------------------------------------------------------------------------------------------------------------------------------------------------------------------------------------------------------------------------------------------------------------------------------------------------------------------------------------------------------------------------------------------------------------------------------------------------------------------------------------------------------------------------------------------------------------------------------------------------------------------------------------------------------------------------------------------------------------------------------------------------------------------------------------------------------------------------------------------------------------------------------------------------------------------------------------------------------------------------------------------------------------------------------------------------------------------------------------------------------------------------------------------------------------------------------------------------------------------------------------------------------------------------------------------------------------------------------------------------------------------------------------------------------------------------------------------------------------------------------
>KM823189_Otidea_alutacea_OSC_56747_28S
TAACTGCGAGTGAAGCGGCAAAAGCTCAAATTTGAAATCTGACGTGGCGTTCGAATTGTAATTTGGAGGGGCATTTTCGGAGCTGGCGTCGTCCTAAGTTCCTTGGAACAGGACGTCACAGAGGGTGAGAATCCCGTGCCTGGATGGCTGTCCAGCTCCATGTGAGGTGTCTCCGACGAGTCGAGTTGTTTGGGAATGCAGCTCAAAATGGGTGGTAAATTTCATCTAAAGCTAAATACTGGCGAGAGACCGATAGCGCACAAGTAGAGTGATCGAAAGATGAAAAGCACTTTGAAAAGAGAGTTAAAAAGTACGTGAAATTGTTGAAAGGGAAGCGCTTGAGACCAGACTCAACCTTCGGTGATCAGCCGTGCTTTTGTGCGGTGCACTTGCCGGGGGTTGGGCCAGCATCGGTTTTGACGGTGGGATAAAGGTTCGAGGAATGTGGCTCCCCGATTTCGGGGAGTGTTATAGCCCTGAGCGCAATGCCACCTGTTGGGACCGAGGACCGCGCTTCCGCTAGGATGCTGGCGCAATGGTCTTAAGCGGCCCGTCTTGAAACACGGACCAAGGAGTCTAACATCTATGCGAGTGTTCGGGTGGAAAACCCTTGCGCGTAATGAAAGTGAACGGAGGTGGGAACCCTTGGGGTGCACCATCGACCGATCCTGATGTCTTCGGAAGGATTTGAGTAGGAGCATAGCTGTTGGGACCCGAAAGATGGTGAACTATGCCTGAATAGGGTGAAGCCAGAGGAAACTCTGGTGGAGGCTCGCAGCGGTTCTGACGTGCAAATCGATCGCAAGCCGACTGCGCCATTCTCATCATCGCTGCCGGCACCGGTGAGTTCGAGGCCGGTATCTCCAAGGATGGTCAGACTCGTGAACACGCTTTGCTCGCCTACACCCTCGGTGTCAAGCAGCTCATCGTTGCCATCAATAAGATGGACACCACGAAGTGGTCTGAGGACCGTTTCAAGGAAATCGTCAAGGAGGTCTCCAACTTCATCAAGAAGGTTGGGTTCAACCCCAAGACAGTTGCCTTTGTCCCCATCTCCGGGTTCAATGGTGACAACATGATTGATGCTTCTAGCAACTGCCCATGGTACAAGGGTAAG-TTCAAACTACATCTACCCATGCAAGCAGTGCTAATACCTCTCCAGGATGGGACAAGGAGACCAAAGAGGGTGGCAAGTCGTCCGGCAAGACCCTTCTTGAGGCTATCGACTCCATCGACCGTCCCGAGCGGCCTTCCAGCAAGCCCCTCCGTCTTCCTCTCCAGGATGTCTACAAGATCGGTGGTNNNNNNNNNNNNNNNNNNNNNNNNNNNNNNNNNGGTACCATCAAGCCTGGTATGGTCGTCACGTTCGCCCCCGCTGGTGTGACCACCGAAGTCAAGTCCGTCGAAATGCACCACGAGCAGCTTACTGAGGGTCTCCCCGGTGATAACGTTGGTTTCAACGTCAAGGTTAGTGGCCGATTGTGGTGACGCTAGTCTTTGCGTAGATGCTAATGCTTTGTAATAGAACGTTTCCGTCAAGGAAATCCGTCGTGGCAACGTCGCTGGTGACTCCAAGAACGACCCCCCTAAGGGTGCCGAGTCCTTCAACGCTCAGGTCATTCTGATGAACCATCCCGGTCAAGTCGGAAACGGATACGCCCCCGTCCTGGACTGCCACACCGCCCACATCGCTTGCAAGTTCGCTGAGCTGATCGAGAAGATCGATCGTCGTACCGGTAAATCCGTTGAGCAGTCCCCCAAGTTCATCAA------------------------------------------------------------------------------------------------------------------------------------------------------------------------------------------------------------------------------------------------------------------------------------------------------------------------------------------------------------------------------------------------------------------------------------------------------------------------------------------------------------------------------------------------------------------------------------------------------------------------------------------------------------------------------------------------------------------------------------------------------------------------------------------------------------------------------------------------------------------------------------------------------------------------------------------------------------------------------------------------------------------------------------------------------------------------------------------------------------------------------------------------------------------------------------------------------------------------------------------------------------------------------------------------------------------------------------------------------------------------------------------------------------------------------------------------------------------------------------------------------------------------------------------------------------------------------------------------------------------------------------------------------------------------------------------------------------------------------------------------------------------------------------------------------------------------------------------------
>KM823190_Otidea_alutacea_KH_09_135_28S
TAACTGCGAGTGAAGCGGCAAAAGCTCAAATTTGAAATCTGACGTGGCGTTCGAATTGTAATTTGGAGGGGCATTTTCGGAGCTGGCGTCGTCCTAAGTTCCTTGGAACAGGACGTCACAGAGGGTGAGAATCCCGTGCCTGGATGGCTGTCCAGCTCCATGTGAGGTGTCTCCGACGAGTCGAGTTGTTTGGGAATGCAGCTCAAAATGGGTGGTAAATTTCATCTAAAGCTAAATACTGGCGAGAGACCGATAGCGCACAAGTAGAGTGATCGAAAGATGAAAAGCACTTTGAAAAGAGAGTTAAAAAGTACGTGAAATTGTTGAAAGGGAAGCGCTTGAGACCAGACTCAACCGTTGGTGATCAGCTGTGCTTTTGTGCAGTGCACTTGCCGAGGGTTGGGCCAGCATCGGTTTTGACGGTGGGATAAAGGTTCGAGGAATGTGGCTCCCCGATTCCGGGGAGTGTTATAGCCCTGAGCGCAATGCCACCTGTTGGGACCGAGGACCGCGCTTCCGCTAGGATGCTGGCGCAATGGTCTTAAGCGGCCCGTCTTGAAACACGGACCAAGGAGTCTAACATCTATGCGAGTGTTCGGGTGGAAAACCCTTGCGCGTAATGAAAGTGAACGGAGGTGGGAACCCTTGGGGTGCACCATCGACCGATCCTGATGTCTTCGGAAGGATTTGAGTAGGAGCATAGCTGTTGGGACCCGAAAGATGGTGAACTATGCCTGAATAGGGTGAAGCCAGAGGAAACTCTGGTGGAGGCTCGCAGCGGTTCTGACGTGCAAATCGATCGCAGGCCGACTGCGCCATTCTCATCATCGCTGCCGGCACCGGTGAGTTCGAGGCCGGTATCTCCAAGGATGGTCAGACTCGTGAACACGCTTTGCTCGCCTACACCCTCGGTGTCAAGCAGCTCATCGTTGCCATCAATAAGATGGACACCACGAAGTGGTCTGAGGACCGTTTCAAGGAAATCGTCAAGGAGGTCTCCAACTTCATCAAGAAGGTTGGGTTCAACCCCAAGACAGTCGCCTTTGTCCCCATCTCCGGGTTCAATGGTGACAACATGATTGATGCTTCTAGCAACTGCCCATGGTACAAGGGTAAG-TTCAAACTACATCTACCCATGCAAGCAGTGCTAATACTTCTTTAGGATGGGACAAGGAGACCAAGGAGGGTGGCAAGTCGTCTGGCAAGACCCTTCTTGAGGCTATCGACTCCATCGACCGTCCCGAGCGGCCTTCCAGCAAGCCCCTCCGTCTTCCCCTCCAGGATGTCTACAAGATCGGTGGTATTGGAACAGTGCCTGTCGGTCGTGTCGAAACGGGTACCATCAAGCCCGGTATGGTCGTCACGTTCGCCCCCGCTGGTGTGACCACCGAAGTCAAGTCCGTCGAAATGCACCACGAGCAGCTTACTGAGGGTCTCCCCGGTGACAACGTTGGTTTCAATGTCAAGGTTAGTGGCCGATTGTGGTGACGCTAGTCTTTGCGTAGGTGCTAATGCTTTGTAATAGAACGTTTCCGTCAAGGAAATCCGTCGTGGCAACGTCGCTGGTGACTCCAAGAACGACCCCCCCAAGGGTGCCGAGTCCTTCAACGCTCAGGTCATTCTGATGAACCATCCTGGTCAAGTCGGAAACGGATACGCCCCCGTCCTGGACTGCCACACCGCCCACATCGCTTGCAAGTTCGCTGAGCTGATCGAGAAGATCGATCGTCGTACCGGTAAATCCGTTGAGCAGTCCCCCAAGTTCATCAAAAGCTTGCGGACTTGTCAAGAATTTGGCACTCATGTCTTACATCACCGTCGGTACGCCAGGCGAACCATTGATCAATTTCATGGCAGAGCAGAATATGGAATTCCTTGAGGAATATGAACCCCAACGATCCCCGAATGCTACCAAGATCTTCCTCAATGGTGTGTGGGTTGGTATTCACCGTGATCCTCTCCATCTTGTTCGTCTGGTTCAGGAACTTCGGCGCAGTGGCTCCATTAGTCATGAAGTCAGTGTCATCCGAGATATAAGAGACAGAGAATTCAAGATCTTCACGGATGCTGGCAGAGTCTGCCGCCCACTGTTCGTCATAGATAACGACCCCACCCATGAGCGGCGAGGCCAGTTAGTCCTCACGAAGGACCACATTATGAGATTAGAAGACGACGCTGCCCTTCCGGTGGAAGAGCGTTTTGGTTGGAAGGGGTTGCTTGACTGTGGTGCAGTTGAGTACGTCGATGCAGAGGAAGAAGAAACGATCATGATCGTGATGACCCCAGAGGATCTCGAAATTTCCCGTCAAGTACAAGCAGGTTACGAATTAGCAGAAGAAACGGACCCCAACAAGCGTGTCAAGACACCGATCAACAAAAACATGAACCAGTACACCCACTGTGAAATTCACCCTAGCATGATACTCGGGATCTGCGCCAGCATCATTCCATTCCCTGATCACAATCAAGTACAATATCCCTACCCGGAAAATTGTTGACATTTAGCTAACTAGAAGCNN-NNNNNNNNNNNNNNNNNNNNNNNNNNNNNNNNNNNNNNNNNNNNNNNNNNNNNNNNNNNNNNNNNNNNNNNNNNNNNNNNACACGATGGCGAACATCCTTTATTATCCACAGAAACCTCTTGCAACAACTCGTTCCATGGAGTACCTCAAGTTTCGTGAGCTGCCCGCAGGTCAAAACGCCATTGTCGGTATAATGTGCTACAGCGGATACAATCAAGAAGATTCGGTCATCATGAACCAAAGCAGTATTGATCGAGGACTGTTCCGCAGTCTTTTCTATCGATCTTACATGGACCAGGAGAAGCGTATTGGAATGCAGACGGTCGAGGAATTCGAAAAGCCTTCAAGGCAGAACACACTGAAGTTGAAGCACGGAACCTATGACAAACTAGACGATGATGGTCTCGTGGCTCCCGGCGTCCGTGTCTCTGGAGAGGATATTATCATTGGCAAGACCGCGCCAATTTCGCCGGATGCTGAGGAGATGGGTCAGAGGCAGAAGTATCATACTAAACGAGATGTGTCAACACCCTTACGGAGCACCGAGAACGGCATTGTCGACCAAGTCATGCTCACTACGAATGCGGATGGCTTGAAGTTCGTCAAAGTTCGGATGAGGACAACAAAGATACCGCAGATCGGGGACAAGTTTGCCTCACGTCATGGACAAAAGGT-----GACGGTGGTTCATGA--AGTTATTGTTCCCAAAATGCTTAGATGCTGACTGTAATCCCCCAGGGCACAATCGGAATTGCGTATCGAGCAGAAGACATGCCCTTCACCAGCGAAGGAATTGTTCCTGACATCATAATTAATCCCCACGCTATTCCCTCTCGTATGACGATTGCCCATTTAATTGAATGCCAACTTAGTAAAGTTGCATCGCTGCGTGGATTCGAAGGGGATGCGACGCCTTTCACTGATGTGACCGTTGACTCAGTGTCGAGCCTGTTACGCCAGAGCGGGTATCAGTCCCGAGGTTTCGAAGTGATGTACAACGGCCATACAGGACGAAAGCTGGT
>KM823459_Otidea_alutacea_KH_10_198_28S
TAACTGCGAGTGAAGCGGCAAAAGCTCAAATTTGAAATCTGACGTGGCGTTCGAATTGTAATTTGGAGGGGCATTTTCGGAGCTGGCGTCGTCCTAAGTTCCTTGGAACAGGACGTCACAGAGGGTGAGAATCCCGTGCCTGGATGGCTGTCCAGCTCCATGTGAGGTGTCTCCGACGAGTCGAGTTGTTTGGGAATGCAGCTCAAAATGGGTGGTAAATTTCATCTAAAGCTAAATACTGGCGAGAGACCGATAGCGCACAAGTAGAGTGATCGAAAGATGAAAAGCACTTTGAAAAGAGAGTTAAAAAGTACGTGAAATTGTTGAAAGGGAAGCGCTTGAGACCAGACTCAACCGTTGGTGATCAGCTGTGCTTTTGTGCAGTGCACTTGCCGAGGGTTGGGCCAGCATCGGTTTTGACGGTGGGATAAAGGTTCGAGGAATGTGGCTCCCCGATTCCGGGGAGTGTTATAGCCCTGAGCGCAATGCCACCTGTTGGGACCGAGGACCGCGCTTCCGCTAGGATGCTGGCGCAATGGTCTTAAGCGGCCCGTCTTGAAACACGGACCAAGGAGTCTAACATCTATGCGAGTGTTCGGGTGGAAAACCCTTGCGCGTAATGAAAGTGAACGGAGGTGGGAACCCTTGGGGTGCACCATCGACCGATCCTGATGTCTTCGGAAGGATTTGAGTAGGAGCATAGCTGTTGGGACCCGAAAGATGGTGAACTATGCCTGAATAGGGTGAAGCCAGAGGAAACTCTGGTGGAGGCTCGCAGCGGTTCTGACGTGCAAATCGATCG---------------------------------------------------------------------------------------------------------------------------------------------------------------------------------------------------------------------------------------------------------------------------------------------------------------------------------------------------------------------------------------------------------------------------------------------------------------------------------------------------------------------------------------------------------------------------------------------------------------------------------------------------------------------------------------------------------------------------------------------------------------------------------------------------------------------------------------------------------------------------------------------------------------------------------------------------------------------------------------------------------------------------------------------------------------------------------------------------------------------------------------------------------------------------------------------------------------------------------------------------------------------------------------------------------------------------------------------------------------------------------------------------------------------------------------------------------------------------------------------------------------------------------------------------------------------------------------------------------------------------------------------------------------------------------------------------------------------------------------------------------------------------------------------------------------------------------------------------------------------------------------------------------------------------------------------------------------------------------------------------------------------------------------------------------------------------------------------------------------------------------------------------------------------------------------------------------------------------------------------------------------------------------------------------------------------------------------------------------------------------------------------------------------------------------------------------------------------------------------------------------------------------------------------------------------------------------------------------------------------------------------------------------------------------------------------------------------------------------------------------------------------------------------------------------------------------------------------------------
>KM823465_Otidea_alutacea_KH_13_50_28S
TAACTGCGAGTGAAGCGGCAAAAGCTCAAATTTGAAATCTGACGTGGCGTTCGAATTGTAATTTGGAGGGGCATTTTCGGAGCTGGCGTCGTCCTAAGTTCCTTGGAACAGGACGTCACAGAGGGTGAGAATCCCGTGCCTGGATGGCTGTCCAGCTCCATGTGAGGTGTCTCCGACGAGTCGAGTTGTTTGGGAATGCAGCTCAAAATGGGTGGTAAATTTCATCTAAAGCTAAATACTGGCGAGAGACCGATAGCGCACAAGTAGAGTGATCGAAAGATGAAAAGCACTTTGAAAAGAGAGTTAAAAAGTACGTGAAATTGTTGAAAGGGAAGCGCTTGAGACCAGACTCAACCGTTGGTGATCAGCTGTGCTTTTGTGCAGTGCACTTGCCGAGGGTTGGGCCAGCATCGGTTTTGACGGTGGGATAAAGGTTCGAGGAATGTGGCTCCCCGATTCCGGGGAGTGTTATAGCCCTGAGCGCAATGCCACCTGTTGGGACCGAGGACCGCGCTTCCGCTAGGATGCTGGCGCAATGGTCTTAAGCGGCCCGTCTTGAAACACGGACCAAGGAGTCTAACATCTATGCGAGTGTTCGGGTGGAAAACCCTTGCGCGTAATGAAAGTGAACGGAGGTGGGAACCCTTGGGGTGCACCATCGACCGATCCTGATGTCTTCGGAAGGATTTGAGTAGGAGCATAGCTGTTGGGACCCGAAAGATGGTGAACTATGCCTGAATAGGGTGAAGCCAGAGGAAACTCTGGTGGAGGCTCGCAGCGGTTCTGACGTGCAAATCGATCG---------------------------------------------------------------------------------------------------------------------------------------------------------------------------------------------------------------------------------------------------------------------------------------------------------------------------------------------------------------------------------------------------------------------------------------------------------------------------------------------------------------------------------------------------------------------------------------------------------------------------------------------------------------------------------------------------------------------------------------------------------------------------------------------------------------------------------------------------------------------------------------------------------------------------------------------------------------------------------------------------------------------------------------------------------------------------------------------------------------------------------------------------------------------------------------------------------------------------------------------------------------------------------------------------------------------------------------------------------------------------------------------------------------------------------------------------------------------------------------------------------------------------------------------------------------------------------------------------------------------------------------------------------------------------------------------------------------------------------------------------------------------------------------------------------------------------------------------------------------------------------------------------------------------------------------------------------------------------------------------------------------------------------------------------------------------------------------------------------------------------------------------------------------------------------------------------------------------------------------------------------------------------------------------------------------------------------------------------------------------------------------------------------------------------------------------------------------------------------------------------------------------------------------------------------------------------------------------------------------------------------------------------------------------------------------------------------------------------------------------------------------------------------------------------------------------------------------------------------
>KM823458_Otidea_alutacea_JS_08_43_28S
TAACTGCGAGTGAAGCGGCAAAAGCTCAAATTTGAAATCTGGCGTGGCGTTCGAATTGTAATTTGGAGGGGCATTTTCGGAGCTGGCGTCGTCCTAAGTTCCTTGGAACAGGACGTCACAGAGGGTGAGAATCCCGTGCCTGGATGGCTGTCCAGCTCCATGTGAGGTGTCTCCGACGAGTCGAGTTGTTTGGGAATGCAGCTCAAAATGGGTGGTAAATTTCATCTAAAGCTAAATACTGGCGAGAGACCGATAGCGCACAAGTAGAGTGATCGAAAGATGAAAAGCACTTTGAAAAGAGAGTTAAAAAGTACGTGAAATTGTTGAAAGGGAAGCGCTTGAGACCAGACTCAACCGTTGGTGATCAGCTGTGCTTTTGTGCAGTGCACTTGCCGAGGGTTGGGCCAGCATCGGTTTTGACGGTGGGATAAAGGTTCGAGGAATGTGGCTCCCCGATTCCGGGGAGTGTTATAGCCCTGAGCGCAATGCCACCTGTTGGGACCGAGGACCGCGCTTCCGCTAGGATGCTGGCGCAATGGTCTTAAGCGGCCCGTCTTGAAACACGGACCAAGGAGTCTAACATCTATGCGAGTGTTCGGGTGGAAAACCCTTGCGCGTAATGAAAGTGAACGGAGGTGGGAACCCTTGGGGTGCACCATCGACCGATCCTGATGTCTTCGGAAGGATTTGAGTAGGAGCATAGCTGTTGGGACCCGAAAGATGGTGAACTATGCCTGAATAGGGTGAAGCCAGAGGAAACTCTGGTGGAGGCTCGCAGCGGTTCTGACGTGCAAATCGATCG---------------------------------------------------------------------------------------------------------------------------------------------------------------------------------------------------------------------------------------------------------------------------------------------------------------------------------------------------------------------------------------------------------------------------------------------------------------------------------------------------------------------------------------------------------------------------------------------------------------------------------------------------------------------------------------------------------------------------------------------------------------------------------------------------------------------------------------------------------------------------------------------------------------------------------------------------------------------------------------------------------------------------------------------------------------------------------------------------------------------------------------------------------------------------------------------------------------------------------------------------------------------------------------------------------------------------------------------------------------------------------------------------------------------------------------------------------------------------------------------------------------------------------------------------------------------------------------------------------------------------------------------------------------------------------------------------------------------------------------------------------------------------------------------------------------------------------------------------------------------------------------------------------------------------------------------------------------------------------------------------------------------------------------------------------------------------------------------------------------------------------------------------------------------------------------------------------------------------------------------------------------------------------------------------------------------------------------------------------------------------------------------------------------------------------------------------------------------------------------------------------------------------------------------------------------------------------------------------------------------------------------------------------------------------------------------------------------------------------------------------------------------------------------------------------------------------------------------------------
>KM823191_Otidea_alutacea_KH_09_178_S_28S
TAACTGCGAGTGAAGCGGCAAAAGCTCAAATTTGAAATCTGACGTGGCGTTCGAATTGTAATTTGGAGGGGCATTTTCGGAGCTGGCGTCGTCCTAAGTTCCTTGGAACAGGACGTCACAGAGGGTGAGAATCCCGTGCCTGGATGGCTGTCCAGCTCCATGTGAGGTGTCTCCGACGAGTCGAGTTGTTTGGGAATGCAGCTCAAAATGGGTGGTAAATTTCATCTAAAGCTAAATACTGGCGAGAGACCGATAGCGCACAAGTAGAGTGATCGAAAGATGAAAAGCACTTTGAAAAGAGAGTTAAAAAGTACGTGAAATTGTTGAAAGGGAAGCGCTTGAGACCAGACTCAACCTTTGGTGATCAGCTGTGCTTTTGTGCAGTGCACTTGCCGGAGGTTGGGCCAGCATCGGTTTTGACGGTGGGATAAAGGTTCGAGGAATGTGGCTCCCCGATTTCGGAGAGTGTTATAGCCCTGAGCGCAATGCCACCTGTTGGGACCGAGGACCGCGCTTCCGCTAGGATGCTGGCGCAATGGTCTTAAGCGGCCCGTCTTGAAACACGGACCAAGGAGTCTAACATCTATGCGAGTGTTCGGGTGGAAAACCCTTGCGCGTAATGAAAGTGAACGGAGGTGGGAACCCTTGGGGTGCACCATCGACCGATCCTGATGTCTTCGGAAGGATTTGAGTAGGAGCATAGCTGTTGGGACCCGAAAGATGGTGAACTATGCCTGAATAGGGTGAAGCCAGAGGAAACTCTGGTGGAGGCTCGCAGCGGTTCTGACGTGCAAATCGATCGCAGGCCGACTGCGCCATTCTCATCATCGCTGCCGGTACCGGTGAGTTCGAGGCCGGTATCTCCAAGGATGGTCAGACTCGTGAACACGCTTTGCTCGCCTACACCCTCGGTGTCAAGCAGCTCATCGTTGCCATCAATAAGATGGACACCACGAAGTGGTCTGAGGACCGTTTCAAGGAAATCGTCAAGGAGGTCTCCAACTTCATCAAGAAGGTTGGGTTCAACCCCAAGACAGTCGCCTTTGTCCCCATCTCCGGGTTCAACGGTGACAACATGATTGATGCTTCTAGCAACTGCCCATGGTACAAGGGTAAG-TTCAAACTACATCTACCCATGCAAGCAGTGCTAATACTTCTTTAGGATGGGACAAGGAGACCAAGGAGGGTGGCAAGTCGTCTGGCAAGACCCTTCTTGAGGCTATCGACTCCATCGACCGTCCCGAGCGGCCTTCCAGCAAGCCCCTCCGTCTTCCCCTCCAGGATGTCTACAAGATCGGTGGTATTGGAACAGTGCCTGTCGGTCGTGTCGAAACGGGTACCATCAAGCCTGGTATGGTCGTCACGTTCGCCCCCGCTGGTGTGACCACCGAAGTCAAGTCCGTTGAAATGCACCACGAGCAGCTTACTGAGGGTCTCCCCGGTGACAACGTTGGTTTCAATGTCAAGGTTAGTGGCCGATTGTGGTGACGCTAGTCTTTGCGTAGGTGCTAATGCTTTGTAATAGAACGTTTCCGTCAAGGAAATCCGTCGTGGCAACGTCGCTGGTGACTCCAAGAACGACCCCCCCAAGGGTGCCGAGTCCTTCAACGCTCAGGTCATTCTGATGAACCATCCTGGTCAAGTCGGAAACGGATATGCCCCCGTCCTGGACTGCCACACCGCCCACATCGCTTGCAAGTTCGCTGAGTTGATCGAGAAGATCGATCGTCGTACCGGTAAATCCGTTGAGCAGTCCCCCAAGTTCATCAA----------------------------------------------------------------------------TTTCATGGCAGAGCAGAATATGGAATTCCTTGAGGAATACGAACCCCAACGATCCCCGAATGCTACCAAGATCTTCCTCAATGGTGTGTGGGTTGGTATTCACCGTGATCCTCTTCATCTTGTTCGTCTGGTTCAGGAACTTCGGCGCAGTGGCTCCATTAGTCATGAAGTCAGTGTCATCCGAGATATAAGAGACAGAGAATTCAAGATCTTCACGGATGCTGGCAGAGTCTGCCGCCCACTGTTCGTCATAGATAACGACCCCACCCATGAGCGGCGAGGCCAGTTAGTCCTCACGAAGGACCACATTATGAGATTAGAAGACGACGCTGCTCTTCCGGTGGAAGAGCGTTTTGGTTGGAAGGGGTTGCTTGACTGTGGTGCGGTTGAGTACGTCGATGCAGAGGAAGAAGAAACGATCATGATCGTGATGACCCCAGAGGATCTCGAAATTTCCCGTCAAGTACAAGCAGGTTACGAATTAGCAGAAGAAACGGACCCCAACAAGCGTGTCAAGACACCGATCAACAAAAACATGAACCAGTACACTCACTGTGAAATTCACCCTAGCATGATACTCGGGATCTGCGCCAGCATCATTCCATTCCCTGATCACAATCAAGTACAATATCCCCACCCGGAAAATTGTTGACGTTTAGCTAACTAGAAGCAA-GTCTCCCCGTAATACTTATCAGTCCGCCATGGGCAAGCAAGCCATGGGAGTGTACCTGACCAACTTTGCCGAGCGCATGGACACGATGGCGAACATCCTTTATTATCCACAGAAACCTCTTGCAACAACTCGTTCTATGGAGTACCTCAAGTTTCGTGAGCTGCCCGCAGGTCAAAACGCCATTGTCGGTATAATGTGCTACAGCGGATACAATCAAGAAGATTCGGTCATCATGAACCAAAGCAGTATTGATCGAGGACTGTTCCGTAGTCTTTTCTATCGATCTTACATGGACCAGGAGAAGCGCATTGGAATGCAGACGGTCGAGGAATTCGAAAAGCCTTCAAGGCAGAACACACTGAAGTTGAAGCACGGAACCTATGACAAACTAGACGATGATGGTCTCGTGGCTCCCGGCGTCCGTGTCTCTGGAGAGGATATTATCATTGGCAAGACCGCGCCAATTTCGCCGGATGCTGAGGAGATGGGTCAGAGACAGAAGTATCATACTAAACGAGATGTGTCAACACCCTTACGGAGCACCGAGAACGGCATTGTCGACCAAGTCATGCTCACTACGAATGCGGATGGCTTGAAGTTCGTCAAAGTTCGGATGAGGACAACAAAGATACCGCAGATCGGGGACAAGTTTGCCTCACGTCATGGACAAAAGGT-----GACGGTGGTTCATGA--AGTTATTGTTCCCAAAATGCTTAGATGCTGACTTTAATCCCCTAGGGCACAATCGGAATTGCGTATCGAGCAGAAGACATGCCCTTCACCAGCGAAGGAATTGTTCCTGACATCATAATTAATCCCCACGCTATTCCCTCTCGTATGACGATTGCCCATTTAATTGAATGCCAACTTAGTAAAGTTGCATCGCTGCGTGGATTCGAAGGGGATGCGACGCCTTTCACTGATGTGACCGTTGACTCAGTATCGAGCCTGTTACGCCAGAGCGGGTATCAGTCCCGAGGTTTCGAAGTGATGTACAACGGCCATACAGGACGAAAGCTGGT
>KM823460_Otidea_alutacea_KS_94_192_28S
TAACTGCGAGTGAAGCGGCAAAAGCTCAAATTTGAAATCTGACGTGGCGTTCGAATTGTAATTTGGAGGGGCATTTTCGGAGCTGGCGTCGTCCTAAGTTCCTTGGAACAGGACGTCACAGAGGGTGAGAATCCCGTGCCTGGATGGCTGTCCAGCTCCATGTGAGGTGTCTCCGACGAGTCGAGTTGTTTGGGAATGCAGCTCAAAATGGGTGGTAAATTTCATCTAAAGCTAAATACTGGCGAGAGACCGATAGCGCACAAGTAGAGTGATCGAAAGATGAAAAGCACTTTGAAAAGAGAGTTAAAAAGTACGTGAAATTGTTGAAAGGGAAGCGCTTGAGACCAGACTCAACCTTTGGTGATCAGCTGTGCTTTTGTGCAGTGCACTTGCCGGAGGTTGGGCCAGCATCGGTTTTGACGGTGGGATAAAGGTTCGAGGAATGTGGCTCCCCGATTTCGGAGAGTGTTATAGCCCTGAGCGCAATGCCACCCGTTGGGACCGAGGACCGCGCTTCCGCTAGGATGCTGGCGCAATGGTCTTAAGCGGCCCGTCTTGAAACACGGACCAAGGAGTCTAACATCTATGCGAGTGTTCGGGTGGAAAACCCTTGCGCGTAATGAAAGTGAACGGAGGTGGGAACCCTTGGGGTGCACCATCGACCGATCCTGATGTCTTCGGAAGGATTTGAGTAGGAGCATAGCTGTTGGGACCCGAAAGATGGTGAACTATGCCTGAATAGGGTGAAGCCAGAGGAAACTCTGGTGGAGGCTCGCAGCGGTTCTGACGTGCAAATCGATCG---------------------------------------------------------------------------------------------------------------------------------------------------------------------------------------------------------------------------------------------------------------------------------------------------------------------------------------------------------------------------------------------------------------------------------------------------------------------------------------------------------------------------------------------------------------------------------------------------------------------------------------------------------------------------------------------------------------------------------------------------------------------------------------------------------------------------------------------------------------------------------------------------------------------------------------------------------------------------------------------------------------------------------------------------------------------------------------------------------------------------------------------------------------------------------------------------------------------------------------------------------------------------------------------------------------------------------------------------------------------------------------------------------------------------------------------------------------------------------------------------------------------------------------------------------------------------------------------------------------------------------------------------------------------------------------------------------------------------------------------------------------------------------------------------------------------------------------------------------------------------------------------------------------------------------------------------------------------------------------------------------------------------------------------------------------------------------------------------------------------------------------------------------------------------------------------------------------------------------------------------------------------------------------------------------------------------------------------------------------------------------------------------------------------------------------------------------------------------------------------------------------------------------------------------------------------------------------------------------------------------------------------------------------------------------------------------------------------------------------------------------------------------------------------------------------------------------------------------------
>KM823194_Otidea_alutacea_Moorefun_19_OSC_28S
--ACTGCGAGTGAAGCGGCAAAAGCTCAAATTTGAAATCTGACGTGGCGTTCGAATTGTAATTTGGAGGGGCATTTTCGGAGCTGGCGTCGTCCTAAGTTCCTTGGAACAGGACGTCACAGAGGGTGAGAATCCCGTGCCTGGATGGATGTCCAGCTCCATGTGAGGTGTCTCCGACGAGTCGAGTTGTTTGGGAATGCAGCTCAAAATGGGTGGTAAATTTCATCTAAAGCTAAATACTGGCGAGAGACCGATAGCGCACAAGTAGAGTGATCGAAAGATGAAAAGCACTTTGAAAAGAGAGTTAAAAAGTACGTGAAATTGTTGAAAGGGAAGCGCTTGAGACCAGACTCAACCTTCGGTGATCAGCTGCGCTTCTGTGCGGTGCACTTGCCGTGGGTTGGGCCAGCATCGGTTTTGACGGTGGGATAAAGGTTCGAGGAATGTGGCTCCCCGATTCCGGGGAGTGTTATAGCCCTGAGCGCAATGCCACCTGTTGGGACCGAGGACCGCGCTTCCGCTAGGATGCTGGCGCAATGGTCTTAAGCGGCCCGTCTTGAAACACGGACCAAGGAGTCTAACATCTATGCGAGTGTTCGGGTGGAAAACCCTTGCGCGTAATGAAAGTGAACGGAGGTGGGAACCTTTGGGGTGCACCATCGACCGATCCTGATGTCTTCGGAAGGATTTGAGTAGGAGCATAGCTGTTGGGACCCGAAAGATGGTGAACTATGCCTGAATAGGGTGAAGCCAGAGGAAACTCTGGTGGAGGCTCGCAGCGGTTCTGACGTGCAAATCGATCGCAAGCCGACTGCGCCATTCTCATCATCGCTGCCGGCACCGGTGAGTTCGAGGCCGGTATCTCCAAGGATGGTCAGACTCGTGAACACGCTTTGCTCGCCTACACCCTCGGCGTCAAGCAGCTCATCGTTGCCATCAATAAGATGGACACCACGAAGTGGTCTGAGGACCGTTTCAAGGAAATCGTCAAGGAGGTTTCCAACTTCATCAAGAAGGTTGGGTTCAACCCCAAGACAGTTGCCTTTGTCCCCATCTCCGGGTTCAATGGTGACAACATGATTGATGCTTCTAGCAACTGCCCCTGGTACAAGGGTAAG-TTCAAACTACATCTGCCCATGCAAGCAGCGCTAATACCTCTTCAGGATGGGACAAGGAGACCAAGGAGGGTGGCAAGTCGTCTGGCAAGACCCTTCTTGAGGCTATCGACTCCATCGACCGTCCCGAGCGGCCTTCCAGCAAGCCCCTCCGTCTTCCCCTCCAGGATGTCTACAAGATCGGTGGTATTGGAACAGTGCCTGTCGGTCGTGTCGAAACGGGTACCATCAAGCCTGGTATGGTCGTCACGTTCGCCCCCGCTGGTGTGACCACCGAAGTCAAGTCCGTCGAAATGCACCACGAGCAGCTTACTGAGGGTCTCCCCGGTGACAACGTTGGTTTCAATGTCAAGGTTAGTGGCCGATTGTGGTGACGCTAGTCTTTGCGTAGGTGCTAATGCTTCGTA-TAGAACGTTTCCGTCAAGGAAATCCGTCGTGGCAACGTTGCTGGTGACTCCAAGAACGACCCCCCCAAGGGTGCCGAGTCCTTCAACGCTCAGGTCATTCTGATGAACCATCCTGGTCAAGTCGGAAACGGATACGCCCCCGTCCTGGACTGCCACACCGCCCACATCGCTTGCAAGTTCGCTGAGCTGATCGAGAAGATCGATCGTCGTACCGGTAAATCCGTTGAGCAGTCACCCAAGTTCATCAA------------------AGAATTTGGCACTCATGTCTTACATCACCGTCGGTACGCCAGGTGAACCATTGATCAATTTCATGGCAGAGCAGAATATGGAATTCCTTGAGGAATACGAACCCCAACGATCCCCGAATGCTACCAAGATCTTCCTCAATGGTGTGTGGGTTGGTATTCACCGTGATCCTCTTCATCTTGTTCGTCTGGTTCAGGAACTTCGGCGCAGTGGCTCCATTAGTCATGAAGTCAGTGTCATCCGAGATATAAGAGACAGAGAATTCAAGATCTTCACGGATGCTGGCAGAGTCTGCCGCCCACTGTTCGTCATAGATAACGACCCCACCCATGAGCGGCGAGGCCAGTTAGTTCTCACGAAGGACCACATTATGAGATTAGAAGACGATGCTGCTCTTCCACCGGAAGAGCGTTTTGGTTGGAAGGGATTGCTTGACTGTGGTGCGGTTGAGTACGTCGATGCAGAAGAGGAAGAAACGATCATGATCGTGATGACCCCAGAGGATCTCGAAATTTCCCGTCAAGTACAAGCAGGTTACGAATTAGCAGAAGAAACGGACCCCAACAAGCGTGTCAAGACACCGATCAACAAAAACATGAACCAGTACACCCACTGTGAAATTCACCCTAGCATGATACTCGGGATCTGCGCCAGCATCATTCCATTCCCTGATCACAATCAAGTACAATATCCCCACCCGGAAAATTGTTGACGTTTAGCTAACTAGAAGCAA-GTCTCCCCGTAATACTTATCAGTCCGCCATGGGCAAGCNNNNNNNNNNNNNNNNNNNNNNNNNNNNNNNNNNNNNNNNNNNNNNNNNNNNNNNNNNNNNNNNNNNNNNNNNNNNNNNNNNNNNNNNNNNNNNNNNNNNNGAGTACCTCAAGTTTCGTGAGCTGCCCGCAGGTCAAAACGCCATTGTCGGTATAATGTGCTACARCGGATACAATCAAGAAGATTCGGTCATCATGAACCAAAGCAGTATTGATCGAGGACTGTTCCGCAGTCTTTTCTATCGATCTTACATGGACCAGGAGAAGCGCATTGGAATGCAGACGGTCGAGGAATTCGAAAAGCCTTCAAGGCAGAACACACTGAAGTTGAAGCACGGAACCTATGACAAACTAGACGATGATGGTCTCGTGGCTCCTGGCGTCCGTGTCTCTGGAGAGGATATTATCATTGGCAAGACCGCGCCAATTTCACCGGATGCTGAAGAGATGGGTCAGAGACAGAAGTATCATACTAAACGAGATGTGTCAACACCCTTACGGAGCACCGAGAACGGCATTGTCGACCAAGTCATGCTCACTACGAATGCGGATGGCTTGAAGTTCGTCAAAGTTCGGATGAGGACAACAAAGATACCGCAGATCGGGGACAAGTTTGCCTCACGTCATGGACAAAAGGT-----GACGGTGGTTCATGA--AGTTATTGTTCCC-AAATGCTTAGATGCTGACTGTAATCCCCTAGGGCACAATCGGAATTGCGTATCGAGCAGAAGACATGCCCTTCACCAGCGAAGGAATTGTTCCTGACATCATAATTAATCCCCACGCTATTCCCTCTCGTATGACGATTGCTCATTTAATTGAATGCCAACTTAGTAAAGTTGCATCGCTGCGTGGATTCGAAGGGGATGCGACGCCCTTCACTGATGTGACCGTTGACTCAGTATCGAGCCTGTTACGCCAGAGCGGGTATCAGTCCCGAGGTTTCGAAGTGATGTACAA------------------------
>AF086586_Otidea_umbrina_OSC_56782_28S
TAACTGCGAGTGAANCGGCAAAAGCTCAAATTTGAAATCTGACGTGGCGTTCGAATTGTAATTTGGAGGGGCATTTTCGGAGCTGGCGTCGTCCTAAGTTCCTTGGAACAGGACGTCACAGAGGGTGAGAATCCCGTGCCTGGATGGATGTCCAGCTCCATGTGAGGTGTCTCCGACGAGTCGAGTTGTTTGGGAATGCAGCTCAAAATGGGTGGTAAATTTCATCTAAAGCTAAATACTGGCGAGAGACCGATAGCGCACAAGTAGAGTGATCGAAAGATGAAAAGCACTTTGAAAAGAGAGTTAAAAAGTACGTGAAATTGTTGAAAGGGAAGCGCTTGAGACCAGACTCAACCTTCGGTGATCAGCTGCGCTTCTGTGCGGTGCACTTGCCGTGGGTTGGGCCAGCATCGGTTTTGACGGTGGGATAAAGGTTCGAAGAATGTGGCTCCCCGATC-CGGGGAGTG-TATACCCT-GANCGCAATGCCCCCTGTTGGGAACGAAGAACGCCCCCCCCCTAGGATGCTGGCGCCATGGTCT-----------------------------------------------------------------------------------------------------------------------------------------------------------------------------------------------------------------------------------------------------------------------------------------------------------------------------------------------------------------------------------------------------------------------------------------------------------------------------------------------------------------------------------------------------------------------------------------------------------------------------------------------------------------------------------------------------------------------------------------------------------------------------------------------------------------------------------------------------------------------------------------------------------------------------------------------------------------------------------------------------------------------------------------------------------------------------------------------------------------------------------------------------------------------------------------------------------------------------------------------------------------------------------------------------------------------------------------------------------------------------------------------------------------------------------------------------------------------------------------------------------------------------------------------------------------------------------------------------------------------------------------------------------------------------------------------------------------------------------------------------------------------------------------------------------------------------------------------------------------------------------------------------------------------------------------------------------------------------------------------------------------------------------------------------------------------------------------------------------------------------------------------------------------------------------------------------------------------------------------------------------------------------------------------------------------------------------------------------------------------------------------------------------------------------------------------------------------------------------------------------------------------------------------------------------------------------------------------------------------------------------------------------------------------------------------------------------------------------------------------------------------------------------------------------------------------------------------------------------------------------------------------------------------------------------------------------------------------------------------------------------------------------------------------------------------------------------------------------------------------------
>AF086584_Otidea_umbrina_OSC_56813_28S
TAACTGCGAGTGAAGCGGCAAAAGCTCAAATTTGAAATCTGACGTGGCGTTCGAATTGTAATTTGGAGGGGCATTTTCGGAGCTGGCGTCGTCCTAAGTTCCTTGGAACAGGACGTCACAGAGGGTGAGAATCCCGTGCCTGGATGGATGTCCAGCTCCATGTGAGGTGTCTCCGACNAGTCGAGTTGTTTGGGAATGCAGCTCAAAATGGGTGGTAAATTTCATCTAAAGCTAAATACTGGCGAGAGACCGATAGCGCACAAGTAGAGTGATCGAAAGATGAAAAGCACTTTGAAAAGAGAGTTAAAAAGTACGTGAAATTGTTGAAAGGGAAGCGCTTGAGACCAGACTCAACCTTCGGTGATCAGCTGCGCTTCTGTGCGGTGCACTTGCCGTGGGTTGGGCCANCATCGGTTTTGACGGTGGGATAAANGTTCGAAGAATGTGGCTCCCCGATTCCGGGGANTGTTATANCCT-GANCGCAATGCC-CCTGTTGGGACCAAGGACCGCCC-TCCCCTAGGAT-CTGGCGCCATNGTCT-----------------------------------------------------------------------------------------------------------------------------------------------------------------------------------------------------------------------------------------------------------------------------------------------------------------------------------------------------------------------------------------------------------------------------------------------------------------------------------------------------------------------------------------------------------------------------------------------------------------------------------------------------------------------------------------------------------------------------------------------------------------------------------------------------------------------------------------------------------------------------------------------------------------------------------------------------------------------------------------------------------------------------------------------------------------------------------------------------------------------------------------------------------------------------------------------------------------------------------------------------------------------------------------------------------------------------------------------------------------------------------------------------------------------------------------------------------------------------------------------------------------------------------------------------------------------------------------------------------------------------------------------------------------------------------------------------------------------------------------------------------------------------------------------------------------------------------------------------------------------------------------------------------------------------------------------------------------------------------------------------------------------------------------------------------------------------------------------------------------------------------------------------------------------------------------------------------------------------------------------------------------------------------------------------------------------------------------------------------------------------------------------------------------------------------------------------------------------------------------------------------------------------------------------------------------------------------------------------------------------------------------------------------------------------------------------------------------------------------------------------------------------------------------------------------------------------------------------------------------------------------------------------------------------------------------------------------------------------------------------------------------------------------------------------------------------------------------------------------------------------
>KM823193_Otidea_alutacea_OSC_56758_28S
TAACTGCGAGTGAAGCGGCAAAAGCTCAAATTTGAAATCTGACGTGGCGTTCGAATTGTAATTTGGAGGGGCATTTTCGGAGCTGGCGTCGTCCTAAGTTCCTTGGAACAGGACGTCACAGAGGGTGAGAATCCCGTGCCTGGATGGATGTCCAGCTCCATGTGAGGTGTCTCCGACGAGTCGAGTTGTTTGGGAATGCAGCTCAAAATGGGTGGTAAATTTCATCTAAAGCTAAATACTGGCGAGAGACCGATAGCGCACAAGTAGAGTGATCGAAAGATGAAAAGCACTTTGAAAAGAGAGTTAAAAAGTACGTGAAATTGTTGAAAGGGAAGCGCTTGAGACCAGACTCAACCTTCGGTGATCAGCTGCGCTTCTGTGCGGTGCACTTGCCGTGGGTTGGGCCAGCATCGGTTTTGACGGTGGGATAAAGGTTCGAGGAATGTGGCTCCCCGATTCCGGGGAGTGTTATAGCCCTGAGCGCAATGCCACCTGTTGGGACCGAGGACCGCGCTTCCGCTAGGATGCTGGCGCAATGGTCTTAAGCGGCCCGTCTTGAAACACGGACCAAGGAGTCTAACATCTATGCGAGTGTTCGGGTGGAAAACCCTTGCGCGTAATGAAAGTGAACGGAGGTGGGAACCTTTGGGGTGCACCATCGACCGATCCTGATGTCTTCGGAAGGATTTGAGTAGGAGCATAGCTGTTGGGACCCGAAAGATGGTGAACTATGCCTGAATAGGGTGAAGCCAGAGGAAACTCTGGTGGAGGCTCGCAGCGGTTCTGACGTGCAAATCGATCGCAAGCCGACTGCGCCATTCTCATCATCGCTGCCGGCACCGGTGAGTTCGAGGCCGGTATCTCCAAGGATGGTCAGACTCGTGAACACGCTTTGCTCGCCTACACCCTCGGCGTCAAGCAGCTCATCGTTGCCATCAATAAGATGGACACCACGAAGTGGTCTGAGGACCGTTTCAAGGAAATCGTCAAGGAGGTTTCCAACTTCATCAAGAAGGTTGGGTTCAACCCCAAGACAGTTGCCTTTGTCCCCATCTCCGGGTTCAATGGTGACAACATGATTGATGCTTCTAGCAACTGCCCCTGGTACAAGGGTAAG-TTCAAACTACATCTGCCCATGCAAGCAGCGCTAATACCTCTTCAGGATGGGACAAGGAGACCAAGGAGGGTGGCAAGTCGTCTGGCAAGACCCTTCTTGAGGCTATCGACTCCATCGACCGTCCCGAGCGGCCTTCCAGCAAGCCCCTCCGTCTTCCCCTCCAGGATGTCTACAAGATCGGTGGTANNNNNNNNNNNNNNNNNNNNNNNNNNNNNNNNNNNNNNATCNAGCCTGGTATGGTCGTCACGTTCGCCCCCGCTGGTGTGNCCACCGAAGTCAAGTCCGTCGAAATGCACCACGAGCAGCTTCCTGAGGGTCTCCCCGGTGACAACGTTGGTTTCAATGTCAAGGTTAGTGGCCGATTGTGGTGACGCTAGTCTTTGCGTAGGTGCKAAKGCTTCGTA-TAGAACGTTTCCGTCAAGGAAATCCGTCGTGGCAACGTTGCTGGTGACTCCAAGAACGACCCCCCCAAGGGTGCCGAGTCCTTCAACGCTCAGGTCATTCTGATGAACCATCCTGGTCAAGTCGGAAACGGATACGCCCCCGTCCTGGACTGCCACACCGCCCACATCGCTTGCAAGTTCGCTGAGCTGATCGAGAAGATCGATCGTCGTACCGGTAAATCCGTTGAGCAGTCACCCAAGTTCATCAA------------------------------------------------------------------------------------------------------------------------------------------------------------------------------------------------------------------------------------------------------------------------------------------------------------------------------------------------------------------------------------------------------------------------------------------------------------------------------------------------------------------------------------------------------------------------------------------------------------------------------------------------------------------------------------------------------------------------------------------------------------------------------------------------------------------------------------------------------------------------------------------------------------------------------------------------------------------------------------------------------------------------------------------------------------------------------------------------------------------------------------------------------------------------------------------------------------------------------------------------------------------------------------------------------------------------------------------------------------------------------------------------------------------------------------------------------------------------------------------------------------------------------------------------------------------------------------------------------------------------------------------------------------------------------------------------------------------------------------------------------------------------------------------------------------------------------------------------
>KM823457_Otidea_alutacea_KH_07_46_28S
TAACTGCGAGTGAAGCGGCAAAAGCTCAAATTTGAAATCTGACGTGGCGTTCGAATTGTAATTTGGAGGGGCATTTTCGGAGCTGACGCCGTCCTAAGTTCCTTGGAACAGGACGTCACAGAGGGTGAGAATCCCGTGCCTGGATGGCTGTCCAGCTCCATGTGAGGTGTCTCCGACGAGTCGAGTTGTTTGGGAATGCAGCTCAAAATGGGTGGTAAATTTCATCTAAAGCTAAATACTGGCGAGAGACCGATAGCGCACAAGTAGAGTGATCGAAAGATGAAAAGCACTTTGAAAAGAGAGTTAAAAAGTACGTGAAATTGTTGAAAGGGAAGCGCTTGAGACCAGACTCAACCTTCGGTGATCAGCTGTGCTTTTGTGCGGTGCACTTGCCGGGGGTTGGGCCAGCATCGGTTTCGACGGTGGGACAAAGGTTCGAGGAATGTGGCTCCCCGATTTCGGGGAGTGTTATAGCCCTGAGCGCAATGCCACCTGTTGGGACCGAGGACCGCGCTTCCGCTAGGATGCTGGCGCAATGGTCTTAAGCGGCCCGTCTTGAAACACGGACCAAGGAGTCTAACATCTATGCGAGTGTTCGGGTGGAAAACCCTTGCGCGTAATGAAAGTGAACGGAGGTGGGAACCCTCGGGGTGCACCATCGACCGATCCTGATGTCTTCGGAAGGATTTGAGTAGGAGCATAGCTGTTGGGACCCGAAAGATGGTGAACTATGCCTGAATAGGGTGAAGCCAGAGGAAACTCTGGTGGAGGCTCGCAGCGGTTCTGACGTGCAAATCGATCG---------------------------------------------------------------------------------------------------------------------------------------------------------------------------------------------------------------------------------------------------------------------------------------------------------------------------------------------------------------------------------------------------------------------------------------------------------------------------------------------------------------------------------------------------------------------------------------------------------------------------------------------------------------------------------------------------------------------------------------------------------------------------------------------------------------------------------------------------------------------------------------------------------------------------------------------------------------------------------------------------------------------------------------------------------------------------------------------------------------------------------------------------------------------------------------------------------------------------------------------------------------------------------------------------------------------------------------------------------------------------------------------------------------------------------------------------------------------------------------------------------------------------------------------------------------------------------------------------------------------------------------------------------------------------------------------------------------------------------------------------------------------------------------------------------------------------------------------------------------------------------------------------------------------------------------------------------------------------------------------------------------------------------------------------------------------------------------------------------------------------------------------------------------------------------------------------------------------------------------------------------------------------------------------------------------------------------------------------------------------------------------------------------------------------------------------------------------------------------------------------------------------------------------------------------------------------------------------------------------------------------------------------------------------------------------------------------------------------------------------------------------------------------------------------------------------------------------------------------
>KM823461_Otidea_alutacea_C_F_48045_28S
TAACTGCGAGTGAAGCGGCAAAAGCTCAAATTTGAAATCTGACGTGGCGTTCGAATTGTAATTTGGAGGGGCATTTTCGGAGCTGGCGTCGTCCTAAGTTCCTTGGAACAGGACGTCACAGAGGGTGAGAATCCCGTGCCTGGATGGCTGTCCAGCTCCATGTGAGGTGTCTCCGACGAGTCGAGTTGTTTGGGAATGCAGCTCAAAATGGGTGGTAAATTTCATCTAAAGCTAAATACTGGCGAGAGACCGATAGCGCACAAGTAGAGTGATCGAAAGATGAAAAGCACTTTGAAAAGAGAGTTAAAAAGTACGTGAAATTGTTGAAAGGGAAGCGCTTGAGACCAGACTCAACCTTCGGTGATCAGCTGTGCTTTTGTGCAGTGCACTTGCCGGGGGTTGGGCCAGCATCGGTTTCGACGGTGGGATAAAGGTTCGAGGAATGTGGCTCCCCGCTTTCGGGGAGTGTTATAGCCCTGAGCGCAATTCCACCTGTTGGGACCGAGGACCGCGCTTCCGCTAGGATGCTGGCGCAATGGTCTTAAGCGGCCCGTCTTGAAACACGGACCAAGGAGTCTAACATCTATGCGAGTGTTCGGGTGGAAAACCCTTGCGCGTAATGAAAGTGAACGGAGGTGGGAACCCTTGGGGTGCACCATCGACCGATCCTGATGTCTTCGGAAGGATTTGAGTAGGAGCATAGCTGTTGGGACCCGAAAGATGGTGAACTATGCCTGAATAGGGTGAAGCCAGAGGAAACTCTGGTGGAGGCTCGCAGCGGTTCTGACGTGCAAATCGATCG---------------------------------------------------------------------------------------------------------------------------------------------------------------------------------------------------------------------------------------------------------------------------------------------------------------------------------------------------------------------------------------------------------------------------------------------------------------------------------------------------------------------------------------------------------------------------------------------------------------------------------------------------------------------------------------------------------------------------------------------------------------------------------------------------------------------------------------------------------------------------------------------------------------------------------------------------------------------------------------------------------------------------------------------------------------------------------------------------------------------------------------------------------------------------------------------------------------------------------------------------------------------------------------------------------------------------------------------------------------------------------------------------------------------------------------------------------------------------------------------------------------------------------------------------------------------------------------------------------------------------------------------------------------------------------------------------------------------------------------------------------------------------------------------------------------------------------------------------------------------------------------------------------------------------------------------------------------------------------------------------------------------------------------------------------------------------------------------------------------------------------------------------------------------------------------------------------------------------------------------------------------------------------------------------------------------------------------------------------------------------------------------------------------------------------------------------------------------------------------------------------------------------------------------------------------------------------------------------------------------------------------------------------------------------------------------------------------------------------------------------------------------------------------------------------------------------------------------------------
>KU987025_Otidea_sp_WZ_2123_28S
-------------------------------------------------------------------------------------------------------------------------------------------------------------------GAGGTGTCTCCGACGAGTCGAGTTGTTTGGGAATGCAGCTCAAAATGGGTGGTAAATTTCATCTAAAGCTAAATACTGGCGAGAGACCGATAGCGCACAAGTAGAGTGATCGAAAGATGAAAAGCACTTTGAAAAGAGAGTTAAAAAGTACGTGAAATTGTTGAAAGGGAAGCGCTTGAGACCAGACTCAACCTTCGGTGATCAGCTGTGCTTTTGTGCAGTGCACTTGCCGTGGGTTGGGCCAGCATCGGTTTCGACGGTGGGATAAAGGTTCGAGGAATGTGGCTCCCCGATTTCGGGGAGTGTTATAGCCCTGAGCGCAATGCCACCTGT--GGACCGAGGACCGCGCNNNNNNNNNNNNNNNNNNNNNNNNNNNNNNNNNNNNNNGTCTTGAAACACGGACCAAGGAGTCTAACATCTATGCGAGTGTTCGGGTGGAAAACCCTTGCGCGTAATGAAAGTGAACGGAGGTGGGAACCCTTGGGGTGCACCATCGACCGATCCTGATGTCTTCGGAAGGATTTGAGTAGGAGCATAGCTGTTGGGACCCGAAAGATGGTGAACTATGCCTGAATAGGGTGAAGCCAGAGGAAACTCTGGTGGAGGCTCGCAGCGGTTCTGACGTGCAAATCGATCG---------------------------------------------------------------------------------------------------------------------------------------------------------------------------------------------------------------------------------------------------------------------------------------------------------------------------------------------------------------------------------------------------------------------------------------------------------------------------------------------------------------------------------------------------------------------------------------------------------------------------------------------------------------------------------------------------------------------------------------------------------------------------------------------------------------------------------------------------------------------------------------------------------------------------------------------------------------------------------------------------------------------------------------------------------------------------------------------------------------------------------------------------------------------------------------------------------------------------------------------------------------------------------------------------------------------------------------------------------------------------------------------------------------------------------------------------------------------------------------------------------------------------------------------------------------------------------------------------------------------------------------------------------------------------------------------------------------------------------------------------------------------------------------------------------------------------------------------------------------------------------------------------------------------------------------------------------------------------------------------------------------------------------------------------------------------------------------------------------------------------------------------------------------------------------------------------------------------------------------------------------------------------------------------------------------------------------------------------------------------------------------------------------------------------------------------------------------------------------------------------------------------------------------------------------------------------------------------------------------------------------------------------------------------------------------------------------------------------------------------------------------------------------------------------------------------------------------------------------
>KU987026_Otidea_sp_WZ_2128_28S
------------------------------ATTTGAATCTGACGTGGCGTTCGAATTGTAATTTGGAGGGGCATTTTCGGAGCTGGCGTTGTCCTAAGTTCCTTGGAACAGGACGTCACAGAGGGTGAGAATCCCGTGCCTGGATGGCTGTCCAGCTCCATGTGAGGTGTCTCCGACGAGTCGAGTTGTTTGGGAATGCAGCTCAAAATGGGTGGTAAATTTCATCTAAAGCTAAATACTGGCGAGAGACCGATAGCGCACAAGTAGAGTGATCGAAAGATGAAAAGCACTTTGAAAAGAGAGTTAAAAAGTACGTGAAATTGTTGAAAGGGAAGCGCTTGAGACCAGACTCAACCTTCGGTGATCAGCTGTGCTTTTGTGCAGTGCACTTGCCGTGGGTTGGGCCAGCATCGGTTTCGACGGTGGGATAAAGGTTCGAGGAATGTGGCTCCCCGATTTCGGGGAGTGTTATAGCCCTGAGCGCAATGCCACCTGTTGGGACCGAGGACCGCGCTTNNNNNNNNNNNNNNNNNNNNNNNNNNNNNNNNNNNNGTCTTGAAACACGGACCAAGGAGTCTAACATCTATGCGAGTGTTCGGGTGGAAAACCCTTGCGCGTAATGAAAGTGAACGGAGGTGGGAACCCTTGGGGTGCACCATCGACCGATCCTGATGTCTTCGGAAGGATTTGAGTAGGAGCATAGCTGTTGGGACCCGAAAGATGGTGAACTATGCCTGAATAGGGTGAAGCCAGAGGAAACTCTGGTGGAGGCTCGCAGCGGTTCTGACGTGCAAATCGATCG---------------------------------------------------------------------------------------------------------------------------------------------------------------------------------------------------------------------------------------------------------------------------------------------------------------------------------------------------------------------------------------------------------------------------------------------------------------------------------------------------------------------------------------------------------------------------------------------------------------------------------------------------------------------------------------------------------------------------------------------------------------------------------------------------------------------------------------------------------------------------------------------------------------------------------------------------------------------------------------------------------AAGCTTGCGGACTTGTCAAGAATTTGGCACTCATGTCTTACATCACCGTCGGTACGCCAGGTGAACCATTGATCAATTTCATGGCGGAGCAGAATATGGAATTCCTTGAGGAATACGAACCCCAACGATCCCCGAATGCTACCAAGATCTTCCTCAATGGTGTGTGGGTTGGTATTCACCGTGATCCTCTTCATCTTGTTCGTCTGGTTCAGGAACTTCGGCGCAGTGGCTCTATTAGTCATGAAGTCAGTGTCATCCGAGATATAAGAGACAGAGAATTCAAGATCTTCACGGATGCTGGCAGAGTCTGCCGCCCACTGTTCGTCATAGATAACGACCCCACCCATGAGCGGCGAGGCCAGCTAGTCCTCACGAAGGACCACATTATGAGATTAGAAGACGACGCCTCTCTTCCACCGGAAGAGCGTTTTGGTTGGAAGGGGTTGCTTGACTGTGGTGCGGTTGAGTACGTCGATGCAGAGGAAGAAGAAACGATCATGATCGTGATGACCCCAGAGGATCTCGAAATTTCCCGTCAAGTACAAGCAGGTTACGAATTAGCAGAAGAAACGGACCCCAACAAGCGTGTCAAGACACCGATCAACAAAAACATGAACCAGTACACCCACTGTGAAATTCATCCTAGCATGATACTCGGGATCTGCGCCAGCATCATTCCATTCCCTGATCACAATCAAGTACAATATCCCCACCCGGAAAATTGTTGACGTTTAGCTAACTAGAAGCAA-GTCTCCCCGTAATACTTATCAGTCCGC----------------------------------------------------------------------------------------------------------------------------------------------------------------------------------------------------------------------------------------------------------------------------------------------------------------------------------------------------------------------------------------------------------------------------------------------------------------------------------------------------------------------------------------------------------------------------------------------------------------------------------------------------------CATGGGCAAGAA-----------------------------------------------------------------------------------------------------------------------------------------------------------------------------------------------------------------------------------------------------------------------------------------------------------------------------------------------------------------
>KM823196_Otidea_apophysata_SF257062_LSU
TAACTGCGAGTGAAGCGGCAAAAGCTCAAATTTGAAATCTGACGTGACGTTCGAGTTGTAATTTGGAGGGGCACTTTCGGAGCTGGCGCCGTTCTAAGTTCCTTGGAACAGGACGTCGTAGAGGGTGAGAATCCCGTGCCTGAATGGCTGGCCAGTTCCATGTGAGGTGTCTCCGACGAGTCGAGTTGTTTGGGAATGCAGCTCAAAATGGGTGGTAAATTTCATCTAAAGCTAAATACTGGCGAGAGACCGATAGCGCACAAGTAGAGTGATCGAAAGATGAAAAGCACTTTGAAAAGAGAGTTAAA-AGTACGTGAAATTGTTGGAAGGGAAGCGCTTGGGGCCAGAGCTAACCTATGGTGATCTCCCGTGCTTTGGTGCAGTTGAGTTGCT-CGGGTTAGGCCAGCATCGGTTTTGACGGTGGGATAAAGGCTCGAGGAATGTGGCTCCCCGATTACGGAGAGTGTTATAGCCTCGTGTGCAATGCCACCTGTTGGGACCGAGGAACGCGCTTCGGCGAGGATGTTGGATCAATGGCTTTAAGCGGCCCGTCTTGAAACACGGACCAAGGAGTCTAACATCTATGCGAGTGTTCGGGTGGAAAACCCTTGCGCGAAATGAAAGTGAACGGAGGTGGGAACCCCTGGGGTGCACCATCGACCGATCCTGATGTCTTCGGAAGGATTTGAGTAGGAGCATAGCTGTTGGGACCCGAAAGATGGTGAACTATGCCTGAATAGGGTGAAGCCAGAGGAAACTCTGGTGGAGGCTCGCAGCGGTTCTGACGTGCAAATCGATCGCAGGCCGACTGCGCCATTCTCATCATCGCTGCCGGCACTGGCGAGTTCGAGGCCGGTATCTCCAAGGATGGTCAGACTCGTGAACACGCCTTGCTTGCCTACACCCTCGGTGTCAAGCAGCTCATCGTTGCCATCAATAAGATGGACACCACGAAGTGGTCTGAGGACCGTTACAAGGAAATCGTCAAGGAGGTCTCCAACTTCATCAAGAAGGTTGGGTTCAACCCCAAGACAGTTGCCTTTGTCCCCATCTCCGGTTTCAATGGTGACAACATGATCGATGCTTCTAGCAACTGCCCCTGGTACAAGGGTAAG-TTTAATCTACATCTACCCATGCAAGCAGTGCTGATACCTCTTCAGGATGGGAAAAGGAGACTAAGGAGGGTGGCAAGTCGTCCGGTAAGACTCTTCTTGAGGCTATCGACTCCATCGACCGCCCCGAGCGGCCTTCCAGCAAGCCCCTCCGTCTTCCCCTCCAGGATGTCTACAAGATCGGTGGTATTGGAACAGTGCCTGTCGGTCGTGTCGAAACGGGTACCATCAAGCCTGGTATGGTCGTCACGTTCGCCCCCGCTGGTGTGACCACCGAAGTCAAGTCCGTCGAAATGCACCACGAACAGCTTACTGAGGGTCTCCCCGGTGACAACGTTGGTTTCAATGTCAAGGTTAGTGACCAACCGCGGTGACGCTAGTTTTTGCGTAGGTGCTTATGCTTTGCAACAGAACGTTTCCGTGAAGGAAATCCGCCGAGGCAACGTTGCTGGTGACTCCAAGAACGACCCCCCCAAGGGTGCCGAGTCCTTCAATGCTCAGGTCATTTTGATGAACCATCCTGGTCAAGTCGGAAACGGATACGCCCCCGTCCTGGACTGTCACACCGCCCACATCGCCTGCAAGTTCGCTGAGCTGATCGAGAAGATCGATCGTCGTACCGGTAAATCTGTTGAGCAGTCCCCCAAGTTCATCAAAAGCTTGCGGACTTGTCAAGAATTTGGCACTCATGTCTTACATCACTGTCGGCACGCCAGGTGAACCATTGATCAATTTCATGGCAGAGCAGAATATGGAATTCCTTGAGGAATATGAACCCCAACGATCCCCGAATGCTACCAAGATCTTCCTCAATGGTGTGTGGGTTGGTATTCACCGTGACCCTCTTCATCTCGTTCGTCTGGTACAGGAACTTCGGCGCAGTGGCTCCATTAGTCATGAAGTCAGTGTCATCCGAGATATAAGAGACAGAGAATTCAAGATCTTCACGGATGCTGGCAGAGTCTGCCGCCCACTGTTCGTCATAGATAACGACCCCACCCATGAGCGGCGAGGCCAGTTAGTCCTCACGAAGGACCACATTATGAGATTAGAAGACGACGCTTCTCTTCCACCGGAAGAGCGTTTTGGTTGGAAGGGATTGCTTGACTGTGGTGCGGTTGAGTACGTCGACGCAGAGGAAGAAGAAACGATCATGATCGTGATGACCCCAGAGGATCTCGAAATCTCCCGTCAAGTACAAGCAGGTTACGAGTTAGCAGAAGAAACCGACCCCAACAAGCGTGTCAAGACACCGATCAACAAAAACATGAACCAGTACACCCACTGTGAAATTCACCCTAGCATGATACTTGGGATCTGCGCCAGCATCATTCCATTCCCTGATCACAATCAGGTACAGTAT-CCCACCAGGAAAGTTGTTGACATTTAGCTGACT---------------------------------------------------------------------------------------------------------------------------------------------------------------------------------------------------------------------------------------------------------------------------------------------------------------------------------------------------------------------------------------------------------------------------------------------------------------------------------------------------------------------------------------------------------------------------------------------------------------------------------------------------------------------------------------------------------------------------------------------------------------------------------------------------------------------------------------------------------------------------------------------------------------------------------------------------------------------------------------------------------------------------------------------------------------------------
>HMJAU4166_LSU_XYY
TAACTGCGAGTGAAGCGGCAAAAGCTCAAATTTGAAATCTGACGTGGCGTTCGAATTGTAATTTGGAGGGGCATTTTCGGAGTTGGCGCCGTCCTAAGTTCCTTGGAACAGGACGTCACAGAGGGTGAGAATCCCGTGCCTGGATGGCTGTCCAGCTCCATGTGAGGTGTCTCCGACGAGTCGAGTTGTTTGGGAATGCAGCTCAAAATGGGTGGTAAATTTCATCTAAAGCTAAATACTGGCGAGAGACCGATAGCGCACAAGTAGAGTGATCGAAAGATGAAAAGCACTTTGAAAAGAGAGTTAAAAAGTACGTGAAATTGTTGAAAGGGAAGCGCTTGAGACCAGACTCAACCTTCGGTGATCAACTGCGCTTTTGTGCGGTGCACTTGCCGGGGGTTGGGCCAGCATCGGTTTTGACGGTGGGATAAAGGTTCGAGGAATGTGGCTCCCCGATTCCGGGGAGTGTTATAGCCTCGAGCGCAATGCCACCTGTTGGGACCGAGGACCGCGCTTCCGCTAGGATGCTGGCGCAATGGTCTTAAGCGGCCCGTCTTGAAACACGGACCAAGGAGTCTAACATCTATGCGAGTGTTCGGGTGGAAAACCCTTGCGCGTAATGAAAGTGAACGGAGGTGGGAACCCTTGGGGTGCACCATCGACCGATCCTGATGTCTTCGGAAGGATTTGAGTAGGAGCATAGCTGTTGGGACCCGAAAGATGGTGAACTATGCCTGAATAGGGTGAAGCCAGAGGAAACTCTGGTGGAGGCTCGCAGCGGTTCTGACGTGCAAATCGATCGCAGGCCGACTGCGCTATTCTCATCATCGCTGCCGGCACTGGTGAGTTCGAGGCCGGTATCTCCAAGGATGGTCAGACTCGTGAACACGCTTTGCTCGCCTACACCCTCGGTGTCAAGCAGCTCATCGTTGCCATCAATAAGATGGACACTACGAAGTGGTCTGAGGACCGTTTCAAGGAAATCGTCAAGGAGGTCTCCAACTTCATCAAGAAGGTTGGGTTCAACCCCAAGACAGTTGCCTTTGTCCCCATCTCCGGGTTTAATGGTGACAACATGATTGATGCTTCTAGCAACTGCCCCTGGTACAAGGGTAAGTTTTAAACTATATTTGCCCATGCAAGCAGTGCTAATACCTCT-CAGGATGGGACAAGGAGACCAAGGAGGGTGGCAAGTCGTCTGGTAAGACCCTTCTTGAGGCTATCGACTCCATCGACCGTCCCGAGCGGCCTTCCAGCAAGCCCCTCCGTCTTCCCCTCCAGGATGTCTACAAGATCGGTGGTATTGGAACAGTGCCTGTCGGTCGTGTCGAAACGGGTACTATCAAGCCTGGTATGGTCGTCACGTTCGCCCCTGCTGGTGTGACCACCGAAGTCAAGTCCGTCGAAATGCACCACGAGCAGCTTACTGAGGGTCTCCCCGGTGACAACGTTGGTTTCAATGTCAAGGTTAGTGACCGATTGCGATGACGCTAGTTTTTGCATAGGTGCTAATGATTTGTAATAGAACGTTTCCGTCAAGGAAATCCGTCGTGGTAACGTTGCTGGTGACTCCAAGAACGACCCCCCCAAGGGTGCCGAGTCCTTCAACGCTCAGGTCATTTTGATGAACCATCCTGGCCAAGTCGGAAACGGATACGCCCCCGTCCTGGACTGCCACACCGCCCACATCGCTTGCAAGTTCGCTGAGCTGATCGAGAAGATCGATCGTCGTACTGGTAAATCCGTTGAGCAGTCCCCCAAGTTCATCAAAAGCTTGCGGACTTGTCAAGAATTTGGCACTCATGTCTTACATCACCGTCGGCACGCCAGGTGAACCATTGATCAATTTCATGGCAGAGCAGAATATGGAATTCCTTGAGGAATACGAACCCCAACGATCCCCGAATGCTACCAAGATCTTCCTCAATGGTGTGTGGGTTGGTATTCACCGTGATCCTCTTCATCTTGTTCGTCTGGTACAGGAACTTCGGCGCAGTGGCTCCATTAGTCATGAAGTCAGTGTCATCCGAGATATAAGAGACAGAGAATTCAAGATCTTCACGGATGCTGGCAGAGTCTGCCGCCCACTGTTCGTCATAGATAACGACCCCACCCATGAGCGGCGAGGCCAGTTAGTCCTCACGAAGGACCACATTATGAGATTAGAAGACGACGCTGCTCTTCCACAGGAAGAGCGTTTTGGTTGGAAGGGGTTGCTTGACTGTGGTGCGGTTGAGTACGTCGATGCAGAGGAAGAAGAAACGATCATGATCGTGATGACCCCAGAGGATCTCGAAATTTCCCGTCAAGTACAAGCAGGTTACGAATTAGCAGAAGAAACCGACCCCAACAAGCGTGTCAAGACACCGATCAACAAAAACATGAACCAGTACACCCACTGTGAAATTCACCCTAGCATGATACTCGGGATCTGCGCCAGCATCATTCCATTCCCTGATCACAATCAAGTACAATATCCCTACCCGGAAAACTGTTGACGTTTAACTGACTAGAAGCAA-GTCTCCCCGTAATACTTATCAGTCCGCCATGGGCAAGCAAGCCATGGGGGTGTACCTGACCAACTTCGCCGAGCGCATGGACACGATGGCGAACATCCTTTACTATCCACAGAAACCTCTTGCAACAACTCGTTCTATGGAGTACCTCAAGTTTCGTGAGCTGCCCGCAGGTCAAAACGCCATTGTCGGTATAATGTGCTACAGCGGATACAATCAAGAAGATTCGGTCATCATGAACCAAAGCAGTATTGATCGAGGACTGTTCCGCAGTCTTTTCTATCGATCTTACATGGACCAGGAGAAGCGCATTGGAATGCAGACGGTCGAGGAATTCGAAAAGCCTTCAAGGCAGAACACACTGAAGTTGAAGCACGGAACATATGACAAACTAGACGATGATGGTCTCGTGGCTCCCGGCGTCCGTGTCTCTGGAGAGGATATTATCATTGGCAAGACCGCGCCAATTTCACCGGATGCTGAGGAGATGGGCCAGAGGCAGAAGTATCATACTAAACGAGATGTGTCAACACCCTTACGGAGCACCGAGAACGGCATTGTCGACCAAGTCATGCTCACTACGAATGCGGATGGCTTGAAGTTCGTAAAAGTTCGGATGAGGACAACAAAGATACCGCAGATCGGGGACAAGTTTGCCTCACGTCATGGACAAAAGGT-----GAC--TGGTTCATGA--AGTTATTGTTCCCAAAATGCTTAGATGCTGATTGTAATCCCCTAGGGCACAATCGGAATTGCGTATCGAGCAGAAGACATGCCCTTCACCAGCGAAGGAATTGTTCCTGACATCATAATTAATCCCCACGCTATTCCCTCTCGTATGACGATTGCTCATTTAATTGAATGCCAACTTAGTAAAGTTGCATCGCTGCGTGGATTCGAAGGGGATGCGACGCCTTTCACTGATGTGACCGTTGACTCAGTATCGAGCCTGTTACGCCAGAGCGGGTATCAGTCCCGAGGTTTCGAAGTGATGTACAACGGCCATACAGGACGAAAGCTGGT
>LH278_LSU_XYY
TAACTGCGAGTGAAGCGGCAAAAGCTCAAATTTGAAATCTGACGTGGCGTTCGAATTGTAATTTGGAGGGGCATTTTCGGAGTTGGCGCCGTCCTAAGTTCCTTGGAACAGGACGTCACAGAGGGTGAGAATCCCGTGCCTGGATGGCTGTCCAGCTCCATGTGAGGTGTCTCCGACGAGTCGAGTTGTTTGGGAATGCAGCTCAAAATGGGTGGTAAATTTCATCTAAAGCTAAATACTGGCGAGAGACCGATAGCGCACAAGTAGAGTGATCGAAAGATGAAAAGCACTTTGAAAAGAGAGTTAAAAAGTACGTGAAATTGTTGAAAGGGAAGCGCTTGAGACCAGACTCAACCTTCGGTGATCAACTGCGCTTTTGTGCGGTGCACTTGCCGGGGGTTGGGCCAGCATCGGTTTTGACGGTGGGATAAAGGTTCGAGGAATGTGGCTCCCCGATTCCGGGGAGTGTTATAGCCCCGAGCGCAATGCCACCTGTTGGGACCGAGGACCGCGCTTCCGCTAGGATGCTGGCGCAATGGTCTTAAGCGGCCCGTCTTGAAACACGGACCAAGGAGTCTAACATCTATGCGAGTGTTCGGGTGGAAAACCCTTGCGCGTAATGAAAGTGAACGGAGGTGGGAACCCTTGGGGTGCACCATCGACCGATCCTGATGTCTTCGGAAGGATTTGAGTAGGAGCATAGCTGTTGGGACCCGAAAGATGGTGAACTATGCCTGAATAGGGTGAAGCCAGAGGAAACTCTGGTGGAGGCTCGCAGCGGTTCTGACGTGCAAATCGATCGCAGGCCGACTGCGCTATTCTCATCATCGCTGCCGGCACTGGTGAGTTCGAGGCCGGTATCTCCAAGGATGGTCAGACTCGTGAACACGCTTTGCTCGCCTACACCCTCGGTGTCAAGCAGCTCATCGTTGCCATCAATAAGATGGACACTACGAAGTGGTCTGAGGACCGTTTCAAGGAAATCGTCAAGGAGGTCTCCAACTTCATCAAGAAGGTTGGGTTCAACCCCAAGACAGTTGCCTTTGTCCCCATCTCCGGGTTCAATGGTGACAACATGATTGATGCTTCTAGCAACTGCCCCTGGTACAAGGGTAAGTTTTAAACTACATCTGCCCATGCAAGCAGTGCTAATACCTCT-CAGGATGGGACAAGGAGACCAAGGAGGGTGGCAAGTCGTCTGGTAAGACCCTTCTTGAGGCTATCGACTCCATCGACCGTCCCGAGCGGCCTTCCAGCAAGCCCCTCCGTCTTCCCCTCCAGGATGTCTACAAGATCGGTGGTATTGGAACAGTGCCTGTCGGTCGTGTCGAAACGGGTACCATCAAGCCTGGTATGGTCGTCACGTTCGCCCCTGCTGGTGTGACCACCGAAGTCAAGTCCGTCGAAATGCACCACGAGCAGCTTACTGAGGGTCTCCCCGGTGACAACGTTGGTTTCAATGTCAAGGTTAGTGACCGATTGCGATGACGCTAGTTTTTGCATAGGTGCTAATGATTTGTAATAGAACGTTTCCGTCAAGGAAATCCGTCGTGGTAACGTTGCTGGTGACTCCAAGAACGACCCCCCCAAGGGTGCCGAGTCCTTCAACGCTCAGGTCATTTTGATGAACCATCCTGGCCAAGTCGGAAACGGATACGCCCCCGTCCTGGACTGCCACACCGCCCACATCGCTTGCAAGTTCGCTGAGCTGATCGAGAAGATCGATCGTCGTACTGGTAAATCCGTTGAGCAGTCCCCCAAGTTCATCAAAAGCTTGCGGACTTGTCAAGAATTTGGCACTCATGTCTTACATCACCGTCGGCACGCCAGGTGAACCATTGATCAATTTCATGGCAGAGCAGAATATGGAATTCCTTGAGGAATACGAACCCCAACGATCCCCGAATGCTACCAAGATCTTCCTTAATGGTGTGTGGGTTGGTATTCACCGTGATCCTCTTCATCTTGTTCGTCTGGTACAGGAACTTCGGCGCAGTGGCTCCATTAGTCATGAAGTCAGTGTCATCCGAGATATAAGAGACAGAGAATTCAAGATCTTCACGGATGCTGGCAGAGTCTGCCGCCCACTGTTCGTCATAGATAACGACCCCACCCATGAGCGGCGAGGCCAGTTAGTCCTCACGAAGGACCACATTATGAGATTAGAAGACGACGCTGCTCTTCCACAGGAAGAGCGTTTTGGTTGGAAGGGGTTGCTTGACTGTGGTGCGGTTGAATACGTCGATGCAGAGGAAGAAGAAACGATCATGATCGTGATGACCCCAGAGGATCTCGAAATTTCCCGTCAAGTACAAGCAGGTTACGAATTAGCAGAAGAAACCGACCCCAACAAGCGTGTCAAGACACCGATCAACAAAAACATGAACCAGTACACCCACTGTGAAATTCACCCTAGCATGATACTCGGGATCTGCGCCAGCATCATTCCATTCCCTGATCACAATCAAGTACAATATCCCTACCCGGAAAATTGTTGACGTTTAGCTGACTAGAAGCAA-GTCTCCCCGTAATACTTATCAGTCCGCCATGGGCA----------------------------------------------------------------------------GAANNNNNNNNNNACAACTCGTTCTATGGAGTACCTCAAGTTTCGTGAGCTGCCCGCAGGTCAAAACGCCATTGTCGGTATAATGTGCTACAGCGGATACAATCAAGAAGATTCGGTCATCATGAACCAAAGCAGTATTGATCGAGGACTGTTCCGCAGTCTTTTCTATCGATCTTACATGGACCAGGAGAAGCGCATTGGAATGCAGACGGTCGAGGAATTCGAAAAGCCTTCAAGGCAGAACACACTGAAGTTGAAGCACGGAACATATGACAAATTAGACGATGATGGTCTCGTGGCTCCCGGTGTCCGTGTCTCTGGAGAGGATATTATCATTGGCAAGACCGCGCCAATTTCACCAGATGCTGAGGAGATGGGTCAGAGGCAGAAGTATCATACTAAACGAGATGTGTCAACACCCTTACGGAGCACCGAGAACGGCATTGTCGACCAAGTCATGCTCACTACGAATGCGGATGGCTTGAAGTTCGTAAAAGTTCGGATGAGGACAACAAAGATACCGCAGATCGGGGACAAGTTTGCCTCACGTCATGGACAAAAGGT-----GACTGTGGTTCATGA--AGTTATTGTTCCCAAAATGCTTAGATGCTGATTGTAATCCCCTAGGGCACAATCGGAATTGCGTATCGAGCAGAAGACATGCCCTTCACCAGCGAAGGAATTGTTCCTGACATTATAATTAATCCCCACGCTATTCCCTCTCGTATGACGATTGCTCATTTAATTGAATGCCAACTTAGTAAAGTTGCATCGCTGCGTGGATTCGAGGGGGATGCGACGCCTTTCACTGATGTGACCGTTGACTCAGTATCGAGCCTGCTACGCCAGAGCGGGTATCAGTCCCGAGGTTTCGAAGTGATGTACAACGGCCATACAGGACGAAAGCTGGT
>HKAS54453_LSU_XYY
TAACTGCGAGTGAAGCGGCAAAAGCTCAAATTTGAAATCGGATGTGACATTTGAATTGTAATTTGGAGGGATATCTTCGGAGCTGGCGCTGTCCTAAGTTCTTTGGAACCAGACATCATAGAGGGTGAGAATCCCGTGCCTGGGTGGCTGTCCAGTTTCATGTGAAGTGTCTCCGACGAGTCGAGTTGTTTGGGAATGCAGCTCAAAATGGGTGGTAAATTTCATCTAAAGCTAAATATTGGCGAGAGACCGATAGCGCACAAGTAGAGTGATCGAAAGATGAAAAGCACTTTGAAAAGAGAGTTAAACAGTACGTGAAATTGTTGAAAGGGAAGCGCTTGAGACTAGATTCGGCCGGCGGTCATCAGCTACGTTTCTACGTGGTGCACTTGCCGTCGGTTGAGCCAGCATCGATTTTGATGGCGGGATAAAGGTTTCAGGAATGTGGCTCCTCAATTTCGAGGAGTGTTATAGCCTGGAGCGCAATGCCGCCTGTCGGGATCGAGGACCGCGCTTTTGCTAGGATGCTGGCTAAAAGGTCTTAAGCGGCCCGTCTTGAAACACGGACCAAGGAGTCTAACATCTATGCGAGTGTTCGGGTGGAAAACCCTTGCGCGTAATGAAAGTGAACGGAGGTGGGAACCCCTGGGGTGCACCATCGACCGATCCTGATGTTTACGGAAGGATTTGAGTAGGAGCATAGCTGTTGGGACCCGAAAGATGGTGAACTATGCCTGAATAGGGTGAAGCCAGAGGAAACCTTGGTGGAAGCTCGCAGCGGTTCTGACGTGCAAATCGATCGCAGG-CGACTGTGCTATTCTCATCATTGCTGCTGGTACTGGTGAGTTTGAGGCCGGTATCTCCAAGGATGGTCAGACTCGTGAGCACGCTTTGCTTGCATACACCCTCGGTGTCAAGCAGCTCATCGTTGCCATCAACAAGATGGACACCACCAAATGGTCTGAAGACCGTTACAAGGAAATCGTGAAGGAGGTTTCCAACTTCATCAAGAAGGTCGGATTCAACCCCAAGACTGTTGCCTTCGTCCCCATCTCCGGGTTCAACGGTGACAACATGATTGAGCCCTCGAGTAACTGCCCCTGGTACAAGGGTAAGTCTTAAACTACATCTATGCGCGCAAGCAGTGCTAATACATCTTCAGGATGGGACAAGGAGACCAAGGAGGGTGGTAAGTCGTCTGGCAAGACTCTTCTCGAAGCTATCGATTCGATCGACCGCCCCGAGCGACCTTCCAGCAAGCCTCTCCGTCTCCCTCTCCAGGATGTCTACAAGATTGGTGGTATTGGAACAGTGCCTGTTGGTCGTGTTGAGACGGGTACCATCAAGCCCGGTATGGTCGTCACGTTCGCTCCCGCTGGTGTGACCACCGAAGTCAAGTCTGTTGAGATGCACCATGAACAGCTTACTGAGGGTCTCCCCGGTGACAACGTTGGCTTCAACGTCAAGGTTAGTGAGCAACTGCAGTGGTACCAGTTTCTGCGCCGGTGCTAATGCTTCGGAATAGAACGTTTCCGTTAAGGAAATTCGTCGTGGTAATGTTGCTGGTGACTCCAAGAACGACCCCCCCAAGGGCGCCGAGTCCTTCAACGCTCAGGTTATCTTGATGAACCACCCTGGCCAAGTCGGAAACGGATACGCACCCGTTCTGGACTGCCACACTGCCCACATTGCTTGCAAGTTCGCTGAGTTGATCGAGAAGATCGACCGTCGTACTGGTAAATCCGTTGAACAATCCCCCAAGTTCATCAAAAGCTTGCGGACTTGTCAAGAATCTGGCACTCATGTCTTACATCACCGTCGGCACACCTGGTGAACCGTTGATCAATTTCATGGCAGAGCAGAATATGGAATTCCTTGAGGAATACGAACCCCAACGATCTCCGAATGCCACCAAGATTTTCCTCAACGGCGTGTGGGTCGGTATCCACCGTGATCCCCTCCATCTCGTTCGTCTGGTACAGGAACTCCGGCGTAGTGGCTCCATCAGTCATGAAGTCAGTGTCATCCGAGATATAAGAGACCGAGAATTCAAAATTTTTACGGATGCTGGCAGGGTCTGCCGTCCACTGTTTGTCATAGATAACGACCCCACTCATGAACGGCGAGGCCAGTTAGTTCTCACGAAGGACCACATCATGAGATTAGAAGATGACGCTGCACTTACTCCGGAAGAGCGCTTCGGGTGGAAGGGCTTGCTTGACTGTGGTGCAGTCGAGTACGTCGATGCAGAGGAGGAAGAAACGATCATGATCGTGATGACTCCAGAGGATCTCGAAATCTCCCGTCAAGTACAAGCTGGATACGAGCTGGCAGAAGAAACCGATCCCAACAAGCGTGTCAAGACGCCGATCAACAAGAACATGAACCAGTACACTCATTGCGAAATTCACCCTAGCATGATACTCGGGATCTGTGCCAGCATCATTCCATTCCCCGATCACAACCAAGTACAGTATCCCCACCCGGAAAATTGTTGACTTTTAACTAACT-GAAGCCAAGTCTCCTCGTAATACTTATCAGTCCGCCATGGGCAAGCAAGCTATGGGGGTGTACCTGACCAACTTTGCCGAGCGCATGGACACGATGGCCAACATCCTTTACTACCCACAAAAACCACTTGCAACAACTCGCTCCATGGAGTACCTTAAATTTCGTGAGCTCCCAGCTGGCCAGAACGCCATTGTCGGTATAATGTGCTACAGCGGATATAACCAAGAAGATTCAGTTATCATGAATCAAAGTAGTATCGATCGAGGACTGTTCCGCAGTCTTTTCTATCGGTCCTACATGGACCAGGAGAAGCGTATCGGAATGCAGACGGTCGAAGGATTTGAAAAGCCTTCAAGGCAGAACACACTGAAGTTGAAGCATGGGACGTACGACAAACTGGATGATGACGGTCTCGTGGCTCCGGGCGTCCGTGTCTCCGGAGAGGACATCATCATTGGTAAGACGGCGCCAATTGCGCCGGATGCTGAGGAGATGGGTCAGAGACAGAAATATCACACCAAGCGGGATGTGTCGACACCCCTACGGAGCACCGAGAACGGTATCGTCGATCAAGTCATGCTCACCACGAATGCGGATGGCTTGAAGTTCGTGAAAGTCCGGATGAGGACAACCAAGATACCGCAAATTGGGGACAAGTTTGCTTCACGCCACGGACAAAAGGTGAACTGACGGTGGTTGAGGAGAGGTTGCTGTTCCCGAA---------TGCTGACGGCGATCTTCTAGGGCACGATCGGAATTACGTATCGAGCGGAAGACATGCCCTTCACCAGCGAAGGAATTGTTCCCGACATCATTATCAACCCTCACGCTATTCCCTCTCGTATGACGATAGCTCATTTGATCGAATGCCAACTTAGTAAGGTTGCATCGCTGCGCGGTTTCGAAGGGGACGCAACGCCTTTCACTGATGTGACGGTCGACTCGGTATCGAGCCTGTTGCGCCAGAGCGGGTATCAGTCGCGAGGGTTCGAAGTGATGTACAACGGCCATACAGGACGAAAGTTGGT
>KM823197_Otidea_borealis_S_F242694_28S
TAACTGCGAGTGAAGCGGCAAAAGCTCAAATTTGAAATCTGACGTGACGTCCGAGTTGTAATTTGGAGGGATATCTTCGGAGCTGACGTCGTCCTAAGTTCTTTGGAACCAGACATCATAGAGGGTGAAAATCCCGTGCCTGGATGGCTGTTCTGCTCCATGTGAAGTGTCTCCGACGAGTCGAGTTGTTTGGGAATGCAGCTCAAAATGGGTGGTAAATTTCATCTAAAGCTAAATATTGGCGAGAGACCGATAGCGCACAAGTAGAGTGATCGAAAGATGAAAAGCACTTTGAAAAGAGAGTTAAATAGTACGTGAAATTGTTGAAAGGGAAGCGCTTGGGATCATACACAACCGACGGTCATCAGCCACGTTTTTACTTGGTGCACTCACCGTCGGTTGAGCCAGCATGAGTTCTGATGACGGGAAAAAGGTTTCAGGAATGTGGCTCCCCAATTATCGGGAGTGTTAAAGCCTGGAGCGTCATACCGCCAGTCGGAACTGAGGTCAGCGCGG--AATAGGATGCTGGCTTAATGGTCTTAAGCGGCCCGTCTTGAAACACGGACCAAGGAGTCTAACATCTATGCAAGTGTTCGGGTGGAAAACCCTTACGCGTAATGAAAGTGATTCTAGGTGAGCACAATTTCGCAACATCATCGACCGATCCTGATGTTTACGGAAGGATTTGAGTACGAGCATAGCTGTTGGGACCCGAAAGATGGTGAACTATGCCTGAATAGGGTGAAGCCAGAGGAAACCTTGGTGGAAGCTCGCAGCGGTTCTGACGTGCAAATCGATCGCAGGCCGACTGCGCTATTCTCATCATCGCTGCTGGCACTGGTGAGTTTGAGGCCGGTATTTCCAAGGACGGTCAGACTCGTGAGCACGCTTTGCTTGCGTACACCCTCGGTGTCAAGCAGCTCATCGTTGCTATCAACAAGATGGACACCACCAAGTGGTCTGAGGACCGTTACAAGGAAATCGTCAAGGAGGTTTCCAACTTCATCAAGAAGGTCGGATTCAACCCCAAGACTGTTGCCTTCGTCCCCATCTCCGGTTTCAATGGTGACAACATGATCGAGTCCTCCAGCAACTGCCCCTGGTACAAGGGTAAGTTTTAAATTACATCTGTGTGCGCAAACAATGCTAATACATCTTCAGGATGGGATAAGGAGACCAAGGAGGGTGGCAAGTCATCTGGTAAGACTCTTCTGGAAGCTATCGATTCGATCGACCGCCCCGAGCGGCCTTCCAGCAAGCCCCTTCGTCTTCCCCTCCAAGATGTCTACAAGATCGGTGGTATTGGAACAGTGCCTGTCGGTCGTGTTGAGACGGGTACCATCAAGCCCGGTATGGTCGTCACGTTCGCCCCTGCTGGTGTGACCACCGAAGTCAAGTCTGTTGAGATGCACCACGAGCAGCTTACTGAGGGTCAACCCGGTGACAATGTTGGTTTCAACGTGAAGGTTAGTGAGCAACTGCAGTGATACCAGTTTCTGTACCGGTGCTAATACTTCGAAATAGAACGTTTCCGTTAAGGAAATTCGTCGTGGTAATGTTGCTGGTGACTCCAAGAACGACCCCCCCAAGGGCGCTGAGTCCTTCAACGCTCAGGTTATCTTGATGAACCACCCTGGTCAGGTCGGAAACGGATACGCACCCGTTCTGGACTGCCACACCGCCCACATTGCTTGCAAGTTCGCTGAGTTGATCGAGAAGATCGACCGTCGTACTGGTAAATCCGTTGAGCAATCCCCCAAGTTCATCAA---------GACTTGTCAAGAACCTGGCACTCATGTCTTACATTACCGTCGGCACACCTGGTGAGCCGTTGATCAATTTCATGGCAGAGCAGAATATGGAATTCCTTGAGGAATACGAACCCCAACGATCTCCGAATGCTACCAAGATTTTCCTCAACGGTGTGTGGGTCGGCATTCACCGTGATCCTCTTCATCTCGTTCGTCTGGTACAGGAACTTCGGCGTAGCGGTTCCATCAGTCATGAAGTCAGTGTCATCCGAGATATAAGAGACCGAGAATTCAAGATCTTCACGGATGCTGGCAGGGTCTGCCGTCCACTGTTCGTCATAGATAACGACCCCACTCATGAGCGGCGAGGCCAGTTAGTTCTCACGAAAGACCACATCATGAGATTGGAAGACGACGCCGCACTTCTTCCGGAAGAGCGCTTTGGGTGGAAGGGCTTGCTCGACTGCGGTGCGGTTGAGTACGTCGATGCGGAGGAGGAAGAAACGATCATGATCGTGATGACTCCAGAAGATCTCGAAATCTCCCGTCAAGTACAAGCTGGATACGAGCTGGCAGAAGAAACCGATCCCAACAAGCGTGTCAAGACGCCGATCAACAAGAACATGAACCAGTACACTCATTGTGAAATTCACCCTAGCATGATACTCGGGATCTGCGCCAGCATCATTCCATTCCCTGATCACAATCAAGTACAGTATCCCTACCCAG-AAGTTTTTTGATTTTAGCTGACTGGAAGCCAAGTCTCCTCGTAACACCTATCAGTCTGCCATGGGNNNNNNNNNNNNNNNNNNNNNNNNNNNNNNNNNNNNNNNNNGCATGGACACGATGGCCAATATCCTTTATTATCCACAGAAACCACTTGCAACGACTCGCTCCATGGAGTATCTCAAGTTTCGTGAGCTCCCAGCTGGCCAGAACGCCATTGTCGGCATAATGTGCTACAGCGGATATAATCAAGAAGATTCAGTTATCATGAATCAAAGTAGTATCGATCGAGGATTGTTCCGCAGTCTTTTCTATCGATCCTACATGGACCAGGAGAAGCGTATCGGAATGCAGACAGTCGAAGGATTCGAAAAGCCTTCGAGGCAAAACACACTGAAGTTGAAACATGGAACATACGACAAACTTGATGATGACGGGCTCGTGGCTCCCGGCGTCCGTGTCTCTGGAGAGGACATCATCATCGGCAAGACCGCGCCAATTTCACCGGATGCCGAGGAGATGGGCCAGAGACAGAAATATCACACCAAGCGGGATGTGTCGACACCCTTACGGAGCACCGAGAACGGTATTGTCGATCAAGTTATGCTCACCACGAACGCGGATGGGTTGAAGTTCGTGAAAGTCCGGATGAGGACGACCAAGATACCGCAGATTGGGGACAAGTTTGCTTCCCGCCACGGACAAAAGGTGAACTGATGGCGGTTCAGGAGGGGTTGCTGTTTTCGAA---------TACTGACAGGAATCCCCTAGGGCACAATCGGAATTACGTATCGAGCGGAAGACATGCCCTTCACCAGCGAAGGGATTGTTCCTGACATCATAATCAACCCGCACGCCATTCCCTCTCGCATGACAATCGCTCATTTGATCGAATGTCAACTTAGTAAGGTTGCATCGCTGCGTGGTTTCGAAGGCGACGCAACGCCTTTCACCGATGTGACGGTGGACTCGGTGTCGAGCCTGTTACGCCAGAGCGGGTATCAGTCACGAGGCTTCGAGGTGATGTACAACGGCCATACAGGACGAAAGCTGGT
>HMAS_83551_LSU_XYY
TAACTGCGAGTGAAGCGGCAAAAGCTCAAATTTGAAATCTAACGTGACGTTCGAGTTGTAATTTGGAGGGATATCTTTGGAGCTGGTGCTGTCCTAAGTTCTTTGGAACCAGACATCATAGAGGGTGAGAATCCCGTGCCTGGATGGCTGTTCCGCTCCGTGTAAAGTATCTCCGACGAGTCGAGTTGTTTGGGAATGCAGCTCAAAATGGGTGGTAAATTTCATCTAAAGCTAAATATTGGCGAGAGACCGATAGCGCACAAGTAGAGTGATCGAAAGATGAAAAGCACTTTGAAAAGAGAGTTAAACAGTACGTGAAATTGTTGAAAGGGAAGCGCTTGAGACCAGATTCAGCCGGCGGTCATCAGCCATATTTTTATGTGGTGCACTTGCCGTCGGTTGAGCCAGCATCGGTTTTGATGGCGGGATAAAGGTTTCAGGAATGTGGCTCCTCGATTTAGAGGAGTGTTATAGCCTGGAGCGCAATGCCGCCCGTTGGGACCGAGGACCGCGCTTTTGCTAGGATGCTGGCTAAAAGGTCTTAAGCGGCCCGTCTTGAAACACGGACCAAGGAGTCTAACATCTATGCGAGTGTTCGGGTGGAAAACCCTTGCGCGTAATGAAAGTGAACGGAGGTGGGAACATATAAGGTGCACCATCGACCGATCCTGAAGTTTACGGAAGGATTTGAGTAGGAGCATAGCTGTTGGGACCCGAAAGATGGTGAACTATGCCTGAATAGGGTGAAGCCAGAGGAAACCTTGGTGGAAGCTCGCAGCGGTTCTGACGTGCAAATCGATCGCCAGGCGACTGCGCTATTCTCATCATTGCTGCCGGTACTGGTGAGTTTGAGGCCGGTATCTCCAAGGATGGTCAGACTCGTGAACACGCCTTGCTTGCATACACCCTCGGCGTCAAGCAGCTCATCGTTGCTATCAACAAGATGGACACCACCAAGTGGTCTGAGGACCGTTACAAGGAAATCGTGAAGGAGGTTTCCAACTTCATCAAGAAGGTCGGATTCAACCCCAAGACAGTTGCCTTCGTCCCCATCTCCGGGTTCAACGGTGACAACATGATCGAGCCCTCCAGCAACTGCCCCTGGTACAAGGGTAAGTTTTAAATTACTCCTATGTGCGCAAGCAATGCTAACACATCCTCAGGATGGGACAAGGAGACCAAGGAGGGTGGCAAGTCGTCTGGTAAGACTCTTCTCGAAGCTATCGATTCGATCGACCGTCCCGAGCGGCCTTCCAGCAAGCCTCTCCGTCTCCCCCTCCAGGATGTCTACAAGATTGGTGGTATTGGAACAGTGCCTGTCGGTCGTGTTGAGACGGGTACCATCAAGCCCGGTATGGTCGTCACGTTCGCCCCCGCTGGTGTGACCACCGAAGTCAAGTCTGTTGAAATGCACCATGAACAGCTTGTCGAGGGTCTCCCCGGTGACAACGTTGGTTTCAACGTCAAGGTTAGTGAGCAATTGCAGTGATAGCAGTTTCTGCGCAGGCGCTAATACTTCGAACTAGAACGTTTCCGTTAAGGAAATTCGTCGTGGTAATGTTGCTGGTGACTCCAAGAACGACCCCCCCAAGGGTGCCGAGTCTTTCAACGCTCAGGTTATCTTGATGAACCACCCTGGCCAGGTCGGAAACGGATACGCACCTGTCCTGGACTGCCACACTGCCCACATTGCTTGCAAGTTCGCTGAGTTGATCGAGAAGATCGACCGTCGTACTGGTAAATCCGTTGAGCAATCCCCGAAGTTCATCAAAAGCTTGCGGACTTGTCAAGAATCTGGCACTCATGTCCTACATCACCGTCGGCACACCTGGTGAACCGTTGATTAATTTCATGGCAGAGCAGAATATGGAATTCCTTGAGGAATACGAACCCCAACGATCTCCGAATGCTACCAAGATTTTCCTCAACGGTGTGTGGGTCGGTATCCACCGTGATCCTCTTCATCTTGTTCGTCTGGTACAGGAACTTCGGCGCAGTGGCTCCATCAGTCATGAAGTCAGTGTCATCCGAGATATAAGAGACCGAGAATTCAAGATCTTCACGGATGCTGGCAGGGTCTGCCGTCCGCTGTTCGTCATAGATAACGACCCCACTCATGAACGGCGAGGCCAGTTAGTTCTCACGAAGGACCACATCATGAGATTGGAAGATGACGCTGCACTTCCCCCGGAAGAGCGCTTTGGGTGGAAGGGCTTGCTTGACTGTGGTGCGGTCGAGTATGTCGATGCAGAGGAGGAAGAGACGATTATGATCGTGATGACTCCAGAAGATCTCGAAATCTCCCGTCAGGTACAAGCTGGATACGAGCTGGCAGAAGAAACCGATCCCAACAAGCGTGTCAAGACGCCGATCAACAAGAACATGAACCAGTACACTCACTGCGAAATTCATCCTAGCATGATACTCGGGATCTGCGCCAGCATCATTCCATTCCCTGATCACAATCAGGTACAGTATCCCCACCCGGAAAATTGTTGACTTTAAACTGACTGCAAGCCAAGTCTCCTCGTAATACTTATCAGTCCGCCATGGGCAAGCAAGCTATGGGAGTATACCTGACCAACTTTGCTGAGCGCATGGACACGATGGCCAACATCCTTTACTATCCACAGAAACCACTTGCAACAACTCGCTCCATGGAGTACCTCAAGTTTCGTGAGCTCCCAGCTGGCCAGAACGCCATTGTCGGCATAATGTGCTACAGTGGATATAATCAAGAAGATTCAGTTATCATGAATCAAAGTAGTATCGATCGAGGACTGTTCCGCAGTCTTTTCTATCGGACTTACATGGACCAGGAGAAGCGTATCGGAATGCAGACAGTGGAAGGATTCGAAAAGCCTTCAAGACAGAACACACTGAAGTTGAAGCACGGGACCTACGACAAACTGGATGATGACGGTCTCGTGGCTCCCGGTGTCCGTGTCTCCGGAGAGGACATCATCATTGGCAAGACGGCGCCAATTTCGCCGGACGCCGAGGAGATGGGTCAGAGACAGAAATATCACACCAAGCGGGATGTGTCGACGCCCTTACGGAGCACCGAGAATGGCATTGTTGATCAAGTTATGCTCACCACGAATGCGGATGGCTTGAAGTTCGTGAAAGTTCGGATGAGGACGACTAAGATACCGCAGATTGGGGACAAGTTTGCCTCACGCCACGGACAAAAGGTGAACTGACAGTAGTCCAGGA--GGTTGCTGTTCTCGAA---------TGCTGACAGTAATCCCCTAGGGCACAATCGGAATTACGTATCGAGCGGAAGACATGCCCTTCACCAGCGAAGGAATTGTTCCTGACATCATAATTAATCCTCACGCTATTCCGTCTCGTATGACGATCGCTCATTTGATCGAATGCCAACTTAGTAAGGTTGCATCGCTGCGTGGCTTTGAAGGGGACGCAACGCCTTTCACCGATGTGACGGTTGACTCAGTATCGAGCCTGCTACGCCAGAGCGGGTATCAGTCGCGAGGCTTCGAAGTAATGTACAACGGCCATACAGGGCGAAAGTTAGT
>KM823200_Otidea_brunneoparva_KH_08_107_28S
TAACTGCGAGTGAAGCGGCAAAAGCTCAAATTTGAAATCTGGCCGACTGCCTGAGTTGTAATTTGGAGGGATATTTTGGTTGTCGACGTCATCCTAAGTTCTTTGGAACTGGACATCATAGAGGGTGAGAATCCCGTA-ATGGATGGGCGTTACATTCCG-ATAGAATATCTCCGACGAGTCGAGTTGTTTGGGAATGCAGCTCAAAATGGGTGGTAAATTTCATCTAAAGCTAAATATTGGCGAGAGACCGATAGCGCACAAGTAGAGTGATCGAAAGATGAAAAGCACTTTGAAAAGAGAGTTAAATAGTACGTGAAATTGTTGAAAGGGAAGCGCTTGAGACTAGATTCAGCCGACGGTGTTCAGCCATGCATTAGCATGGTGTATGTGCCGTTGGTTGAGCCAGCATCGGTTCTGATGGCGGGATAAAGGTTTGAGGAATGTGGCTCCACAATTATGGGGAGTGTTATAGCCTCGAGCGCAATGCCGCCTATCGGGATCGAGGACCGCGCTTATGCTAGGATGCTGGCTAAAAGGTCTTAAGCGGCCCGTCTTGAAACACGGACCAAGGAGTCTAACATCTATGCGAGTGTTCGGGTGGAAAACCCTTGCGCGTAATGAAAGTGAACGGAGGTGGGAACCCTTGGGGTGCACCATCGACCGATCCTGATGTTTTCGGAAGGATTTGAGTAGGAGCATAGCTGTTGGGACCCGAAAGATGGTGAACTATGCCTGAATAGGGTGAAGCCAGAGGAAACTCTGGTGGAGGCTCGCAGCGGTTCTGACGTGCAAATCGATCGCAGGCCGACTGCGCTATTCTCATCATTGCTGCCGGTACTGGTGAGTTTGAGGCCGGTATCTCCAAGGATGGTCAGACTCGTGAGCACGCTTTGCTTGCATACACCCTCGGTGTCAAGCAGCTCATCGTTGCCATCAACAAGATGGACACCACCAAGTGGTCTGAGGACCGTTTCAAGGAAATCGTCAAGGAGGTTTCCAACTTCATCAAGAAGGTCGGCTTCAACCCCAAGACTGTTGCCTTCGTCCCCATCTCCGGGTTCAACGGTGACAACATGATCGAGTCCTCCAGCAACTGCCCTTGGTACAAGGGTAAGTTTTAAACTACATCTATGTGCGCAAGCAGTGCTAATACTTCTTCAGGATGGGACAAGGAGACCAAGGAGGGAGGCAAGTCGTCTGGTAAGACTCTTCTCGAAGCTATCGATTCGATTGACCGCCCCGAGCGGCCTNNNNNNNNNNNNNNNNNNNNNNNNNNNNNNNNNNNNNNNNNNNNNNNNNNNNNNNNNNCAGTGCCTGTCGGTCGTGTTGAGACGGGTACCATCAAGCCCGGTATGGTCGTCACGTTCGCCCCCGCTGGTGTGACCACCGAAGTCAAGTCTGTTGAAATGCACCATGAACAGCTTACTGAGGGTCTCCCTGGTGACAATGTTGGTTTCAACGTCAAGGTTAGTGATCAACTGCAGTGATGATAGTTTCTGCGCCTGTGCTAATACTCCGCAATAGAACGTTTCTGTTAAGGAAATTCGTCGTGGTAATGTTGCTGGTGACTCGAAGAACGACCCCCCCAAGGGTGCCGAGTCCTTCAACGCTCAGGTTATCTTGATGAACCACCCTGGCCAGGTCGGAAACGGATACGCACCCGTCCTGGACTGCCACACTGCCCACATTGCTTGCAAGTTCGCTGAGTTGATCGAGAAGATCGACCGTCGGACTGGTAAATCCGTTGAGCAATCCCCCAAGTTCATCAA---------------------ATCTGGCACTCATGTCTTACATCACCGTCGGCACACCTGGTGAACCATTGATTAATTTCATGGCAGAGCAGAATATGGAATTCCTTGAGGAATACGAACCCCAACGATCCCCGAATGCTACCAAGATTTTCCTCAATGGTGTGTGGGTCGGTATTCATCGTGATCCTCTTCATCTTGTTCGTCTGGTACAGGAACTTCGGCGCAGCGGTTCCATCAGTCATGAAGTCAGTGTCATCCGAGATATAAGAGACAGAGAATTCAAGATCTTCACGGATGCTGGCAGGGTCTGCCGTCCACTGTTCGTCATAGATAACGACCCCACTCATGAGCGGCGAGGCCAGTTAGTTCTCACGAAGGACCACATCATGAGATTGGAAGACGACGCTACACTTCTTCCGGAAGAACGCTTTGGATGGAAGGGCTTGCTTGACTGTGGTGCGGTTGAGTACGTCGATGCAGAGGAGGAAGAAACGATCATGATTGTGATGACTCCAGAGGATCTCGAAATCTCCCGTCAGGTACAAGCTGGATACGAGCTGGCAGAAGAAACCGATCTCAACAAGCGTGTCAAGACGCCGATCAACAAGAACATGAACCAGTACACTCATTGCGAAATTCACCCTAGCATGATACTCGGGATCTGTGCCAGTATCATTCCATTCCCCGATCACAATCAGGTACAGTATCCCCACCCGGGGGGTTGTTGACTTTTANNNNNNNNNNNNNNNNNNNNNNNNNNNNNNNNNNNNNNNNNNNNNNNNNNNNNNNNN-NNNNNNNNNNNNNNNNNNNNNNNNNNNNNNNNNNNNNNNNNNNNNNNCGAACATCCTCTACTATCCACAGAAACCACTTGCAACAACTCGCTCCATGGAGTACCTCAAGTTTCGTGAACTTCCGGCTGGCCAGAACGCAATTGTTGGCATAATGTGCTACAGCGGATATAATCAAGAAGATTCAGTTATCATGAATCAAAGTAGTATCGATCGAGGACTGTTCCGCAGTCTTTTCTATCGGTCCTACATGGACCAAGAGAAGCGTATCGGAATGCAGACGGTCGAAGGGTTCGAAAAGCCTTCAAGGCAGAACACACTGAAGTTGAAGCATGGAACCTACGACAAACTGGATGAGGACGGTCTCGTGGCTCCCGGCGTCCGTGTCTCTGGAGAGGACATCATCATTGGCAAGACCGCGCCAATTTCACCGGATGCCGAGGAGATGGGCCAGAGACAGAAATATCACACCAAGCGGGATGTGTCGACACCTTTACGGAGCACCGAGAACGGTATTGTTGATCAAGTTATGCTTACTACGAATGCGGACGGCTTGAAGTTCGTGAAAGTCCGGATGAGGACGACCAAGATACCACAGATTGGGGACAAGTTTGCTTCACGCCACGGACAAAAGGTGAGCTGACGGTGGTTCAGGA--GGTTGCTGTTCCCGAA---------TGCTGACAGCAGTCCGCTAGGGCACAATCGGAATTACCTATCGAGCGGAAGACATGCCCTTCACCAGCGAAGGAATTGTTCCTGACATCATAATTAACCCTCACGCTATTCCCTCTCGTATGACGATTGCTCATTTGATCGAATGCCAACTTAGTAAGGTTGCGTCGCTTCGTGGCTTCGAAGGGGACGCAACGCCTTTCACTGATGTGACGGTTGACTCAGTATCGAGCCTGTTACGCCAGAGCGGGTATCAGTCGCGAGGCTTCGAAGTGATGTACAACGGCCATACAGGACGAAAGTTGGT
>KM823199_Otidea_brunneoparva_S_F257086_28S
TAACTGCGAGTGAAGCGGCAAAAGCTCAAATTTGAAATCTGGCCGACTGCCTGAGTTGTAATTTGGAGGGATATTTTGGTTGTCGACGTCATCCTAAGTTCTTTGGAACTGGACATCATAGAGGGTGAGAATCCCGTA-ATGGATGGGCGTTACATTCCG-ATAGAATATCTCCGACGAGTCGAGTTGTTTGGGAATGCAGCTCAAAATGGGTGGTAAATTTCATCTAAAGCTAAATATTGGCGAGAGACCGATAGCGCACAAGTAGAGTGATCGAAAGATGAAAAGCACTTTGAAAAGAGAGTTAAATAGTACGTGAAATTGTTGAAAGGGAAGCGCTTGAGACTAGATTCAGCCGACGGTGTTCAGCCATGCATTAGCATGGTGTACGTGCCGTTGGTTGAGCCAGCATCGGTTCTGATGGCGGGATAAAGGTTTGAGGAATGTGGCTCCACAATTATGGGGAGTGTTATAGCCTCGAGCGCAATGCCGCCTATCGGGATCGAGGACCGCGCTTATGCTAGGATGCTGGCTAAAAGGTCTTAAGCGGCCCGTCTTGAAACACGGACCAAGGAGTCTAACATCTATGCGAGTGTTCGGGTGGAAAACCCTTGCGCGTAATGAAAGTGAACGGAGGTGGGAACCCTTGGGGTGCACCATCGACCGATCCTGATGTTTTCGGAAGGATTTGAGTAGGAGCATAGCTGTTGGGACCCGAAAGATGGTGAACTATGCCTGAATAGGGTGAAGCCAGAGGAAACTCTGGTGGAGGCTCGCAGCGGTTCTGACGTGCAAATCGATCGCAGGCCGACTGCGCTATTCTCATCATTGCTGCCGGTACTGGTGAGTTTGAGGCCGGTATCTCCAAGGATGGTCAGACTCGTGAGCACGCTTTGCTTGCATACACCCTCGGTGTCAAGCAGCTCATCGTTGCCATCAACAAGATGGACACTACCAAGTGGTCTGAGGACCGTTTCAAGGAAATCGTCAAGGAGGTTTCCAACTTCATCAAGAAGGTCGGCTTCAACCCCAAGACTGTTGCCTTCGTCCCCATCTCCGGGTTCAACGGTGACAACATGATCGAGTCCTCCAGCAACTGCCCTTGGTACAAGGGTAAGTTTTAAACTACATTTATGTGCGCAAGCAGTGCTAATACTTCTTCAGGATGGGACAAGGAGACCAAGGAGGGAGGCAAGTCGTCTGGTAAGACTCTTCTCGAAGCTATCGATTCGATTGACCGCCCCGAGCGGCCTTCCAGCAAGCCCCTCCGTCTCCCTCTCCAGGATGTCTACAAGATTGGTGGTATTGGAACAGTGCCTGTCGGTCGTGTTGAGACGGGTACCATCAAGCCCGGTATGGTCGTCACGTTCGCCCCCGCTGGTGTGACCACCGAAGTCAAGTCTGTTGAAATGCACCATGAACAGCTTACTGAGGGTCTCCCTGGTGACAATGTTGGTTTCAACGTCAAGGTTAGTGATCAACTGCAGTGATGATAGTTTCTGCGCCGGTGCTAATACTCCGCAATAGAACGTTTCTGTTAAGGAAATTCGTCGTGGTAATGTTGCTGGTGACTCGAAGAACGACCCCCCCAAGGGTGCCGAGTCCTTCAACGCCCAGGTTATCTTGATGAACCACCCTGGCCAGGTCGGAAACGGATATGCACCCGTTCTGGACTGCCACACTGCCCACATTGCTTGCAAGTTCGCTGAGTTGATCGAGAAGATCGACCGTCGGACTGGTAAATCCGTTGAGCAATCCCCCAAGTTCATCAAAAGCTTGCGGACTTGTCAAGAATCTGGCACTCATGTCTTACATCACCGTCGGCACACCTGGTGAACCATTGATTAATTTCATGGCAGAGCAGAATATGGAATTCCTTGAGGAATACGAACCCCAACGATCCCCGAATGCTACCAAGATTTTCCTCAATGGTGTGTGGGTCGGTATTCATCGTGATCCTCTTCATCTTGTTCGTCTKGTACAGGAACTTCGGCGCAGCGGTTCCATCAGTCATGAAGTCAGTGTCATCCGAGATATAAGAGACAGAGAATTCAAGATCTTCACGGATGCTGGCAGGGTCTGCCGTCCACTGTTCGTCATAGATAACGACCCCACTCATGAGCGGCGAGGCCAGTTAGTTCTCACGAAGGACCACATCATGAGATTAGAAGACGACGCTACACTTCCTCCGGAAGAACGCTTTGGATGGAAGGGCTTGCTTGACTGTGGTGCGGTTGAGTACGTCGATGCAGAGGAGGAAGAAACGATCATGATTGTGATGACTCCAGAGGATCTCGAAATCTCCCGTCAGGTACAAGCTGGATACGAGCTGGCAGAAGAAACCGATCTCAACAAGCGTGTCAAGACGCCGATCAACAAGAACATGAACCAGTACACTCATTGCGAAATTCACCCTAGCATGATACTCGGGATCTGTGCCAGTATCATTCCATTCCCCGATCACAATCAGGTACAGTATCCCCACCCCGGGGGTTGTTGACTTTTANNNNNNNNNNNNNNNNNNNNNNNNNNNNNNNNNNNNNNNNNNNNNNNNNNNNNNNNN-NNNNNNNNNNNNNNNNNNNNNNNNNNNNNNNNNNNNNNNNNNNNNNNNNNNCATCCTCTACTATCCACAGAAACCACTTGCAACAACTCGCTCCATGGAGTACCTCAAGTTTCGTGAACTTCCGGCTGGCCAGAACGCAATTGTCGGCATAATGTGCTACAGCGGATATAACCAAGAAGATTCAGTTATCATGAATCAAAGTAGTATCGATCGAGGACTGTTCCGCAGTCTTTTCTATCGGTCCTACATGGACCAAGAGAAGCGTATCGGAATGCAGACGGTCGAAGGGTTCGAAAAGCCTTCAAGGCAGAACACACTGAAGTTGAAGCATGGAACCTACGACAAACTGGATGAGGACGGTCTCGTGGCTCCCGGCGTCCGTGTCTCTGGAGAGGACATCATCATTGGCAAGACCGCGCCAATTGCACCGGATGCCGAGGAGATGGGCCAGAGACAGAAATATCACACCAAGCGGGATGTGTCGACACCTTTACGGAGCACCGAGAACGGTATTGTTGATCAAGTTATGCTCACTACGAATGCGGACGGCTTAAAGTTCGTGAAAGTCCGGATGAGGACGACCAAGATACCACAGATTGGGGACAAGTTCGCTTCACGCCACGGACAAAAGGTGAGCTGACGGTGGTTCAGGA--GGTTGCTGTTCCCGAA---------TGCTGACAGCAGTCCCCTAGGGCACAATCGGAATTACCTATCGAGCGGAAGACATGCCCTTCACCAGCGAAGGAATTGTTCCTGACATCATAATTAACCCTCACGCTATTCCCTCTCGTATGACGATTGCTCATTTGATCGAATGCCAACTTAGTAAGGTTGCGTCGCTTCGTGGCTTCGAAGGGGACGCAACGCCTTTCACTGATGTGACGGTTGACTCAGTATCGAGCCTGTTACGCCAGAGCGGGTATCAGTCGCGAGGCTTCGAAGTGATGTACAACGGCCATACAGGACGAAAGTTGGT
>JN941098_Otidea_bufonia_KH_07_37_LSU
---CTGCGAGTGAAGCGGCAAAAGCTCAAATTTGAAATCGGATGTGACATTTGAATTGTAATTTGGAGGGATATCTTCGGAGCTGGCGCTGTCCTAAGTTCTTTGGAACCAGACATCATAGAGGGTGAGAATCCCGTGCCTGGGTGGCTGTCCAGTTCCATGTGAAGTGTCTCCGACGAGTCGAGTTGTTTGGGAATGCAGCTCAAAATGGGTGGTAAATTTCATCTAAAGCTAAATATTGGCGAGAGACCGATAGCGCACAAGTAGAGTGATCGAAAGATGAAAAGCACTTTGAAAAGAGAGTTAAACAGTACGTGAAATTGTTGAAAGGGAAGCGCTTGAGACTAGATTCGGCCGGCGGTCATCAGCTACGTTTCTACGTGGTGCACTTGCCGTCGGTTGAGCCAGCATCGGTTTTGATGGCGGGATAAAGGTTTCAGGAATGTGGCTCCTCAATTTTGAGGAGTGTTATAGCCTGGAGCGCAATGCCGCCTGTCGGGACCGAGGACCGCGCTTTTGCTAGGATGCTGGCTAAAAGGTCTTAAGCGGCCCGTCTTGAAACACGGACCAAGGAGTCTAACATCTATGCGAGTGTTCGGGTGGAAAACCCTTGCGCGTAATGAAAGTGAACGGAGGTGGGAACCCCTGGGGTGCACCATCGACCGATCCTGATGTTTACGGAAGGATTTGAGTAGGAGCATAGCTGTTGGGACCCGAAAGATGGTGAACTATGCCTGAATAGGGTGAAGCCAGAGGAAACCTTGGTGGAAGCTCGCAGCGGTTCTGACGTGCAAATCGATCGCAGGCCGACTGTGCTATTCTCATCATTGCTGCCGGTACTGGTGAGTTTGAGGCCGGTATCTCCAAGGATGGTCAGACTCGTGAGCACGCTTTGCTTGCATACACCCTCGGTGTCAAGCAGCTCATCGTTGCCATCAACAAGATGGACACCACCAAATGGTCTGAAGACCGTTACAAGGAAATCGTCAAGGAGGTTTCCAACTTCATCAAGAAGGTCGGATTCAACCCCAAGACTGTTGCCTTCGTCCCCATCTCCGGGTTCAACGGTGACAACATGATTGAGCCCTCGAGTAACTGCCCCTGGTACAAGGGTAAGTCTTAAACTACATCTATGCGCGCAAGCATTGTTAATACATCTTCAGGATGGGACAAGGAGACCAAGGAGGGTGGCAAGTCGTCTGGCAAGACTCTTCTCGAAGCTATCGATTCGATCGACCGCCCCGAGCGACCTTCCAGCAAGCCTCTCCGTCTCCCTCTCCAGGATGTCTACAAGATTGGTGGTATTGGAACAGTGCCTGTCGGTCGTGTTGAGACGGGTACCATCAAGCCCGGTATGGTCGTCACGTTCGCTCCCGCTGGTGTGACCACCGAAGTCAAGTCTGTTGAGATGCATCATGAACAGCTTACTGAGGGTCTCCCCGGTGACAACGTTGGCTTCAACGTCAAGGTTAGTGAGCAACTGCAGTGATACCAGTTTCTGCGCCGGTGCTAATATTTCGGAATAGAACGTTTCCGTTAAGGAAATTCGTCGTGGTAATGTTGCTGGTGACTCCAAGAACGACCCCCCCAAGGGTGCCGAGTCCTTCAACGCTCAGGTTATCTTGATGAACCACCCTGGCCAAGTCGGAAACGGATACGCACCCGTTCTGGACTGCCACACTGCCCACATTGCTTGCAAGTTCGCTGAGTTGATCGAGAAGATCGATCGTCGTACTGGTAAATCCGTTGAGCAATCCCCCAAGTTCATCAAAAGCTTGCGGACTTGTCAAGAATCTGGCACTCATGTCTTACATCACCGTCGGCACACCTGGTGAACCGTTGATCAATTTCATGGCAGAGCAGAATATGGAATTCCTTGAGGAATACGAACCCCAACGATCTCCGAATGCCACCAAGATTTTCCTCAACGGCGTGTGGGTCGGTATCCACCGTGATCCCCTCCATCTCGTTCGTCTGGTACAGGAACTTCGGCGTAGTGGCTCCATCAGTCATGAAGTCAGTGTCATCCGAGATATAAGAGACCGAGAATTCAAAATTTTTACGGATGCTGGCAGGGTCTGCCGTCCACTGTTTGTCATAGATAACGACCCCACTCATGAACGGCGAGGCCAGTTAGTTCTCACGAAGGACCACATCATGAGATTAGAAGATGACGCTGCACTTACTCCGGAAGAGCGCTTCGGGTGGAAGGGCTTGCTTGACTGTGGTGCAGTCGAGTACGTCGATGCAGAAGAGGAAGAAACGATCATGATCGTGATGACTCCAGAGGATCTCGAAATCTCCCGTCAAGTACAAGCTGGATACGAGCTGGCGGAAGAAACCGATCCCAACAAGCGTGTCAAGACGCCGATCAACAAGAACATGAACCAGTACACTCATTGCGAAATTCACCCTAGCATGATACTCGGGATCTGTGCCAGCATCATTCCATTCCCCGATCACAACCAAGTACAGTATCCCCACCCGGAAAATTGTTGAC---------------------------------------------------------------------------------------------------------------------------------------------------------------------------------------------------------------------------------------------------------------------------------------------------------------------------------------------------------------------------------------------------------------------------------------------------------------------------------------------------------------------------------------------------------------------------------------------------------------------------------------------------------------------------------------------------------------------------------------------------------------------------------------------------------------------------------------------------------------------------------------------------------------------------------------------------------------------------------------------------------------------------------------------------------------------------------------
>JN941097_Otidea_bufonia_KH_09_172_LSU
TAACTGCGAGTGAAGCGGCAAAAGCTCAAATTTGAAATCGGATGTGACATTTGAATTGTAATTTGGAGGGATATCTTCGGAGCTGGCGCTGTCCTAAGTTCTTTGGAACCAGACATCATAGAGGGTGAGAATCCCGTGCCTGGGTGGCTGTCCAGTTCCATGTGAAGTGTCTCCGACGAGTCGAGTTGTTTGGGAATGCAGCTCAAAATGGGTGGTAAATTTCATCTAAAGCTAAATATTGGCGAGAGACCGATAGCGCACAAGTAGAGTGATCGAAAGATGAAAAGCACTTTGAAAAGAGAGTTAAACAGTACGTGAAATTGTTGAAAGGGAAGCGCTTGAGACTAGATTCGGCCGGCGGTCATCAGCTACGTTTCTACGTGGTGCACTTGCCGTCGGTTGAGCCAGCATCGGTTTTGATGGCGGGATAAAGGTTTCAGGAATGTGGCTCCTCAATTTTGAGGAGTGTTATAGCCTGGAGCGCAATGCCGCCTGTCGGGACCGAGGACCGCGCTTTTGCTAGGATGCTGGCTAAAAGGTCTTAAGCGGCCCGTCTTGAAACACGGACCAAGGAGTCTAACATCTATGCGAGTGTTCGGGTGGAAAACCCTTGCGCGTAATGAAAGTGAACGGAGGTGGGAACCCCTGGGGTGCACCATCGACCGATCCTGATGTTTACGGAAGGATTTGAGTAGGAGCATAGCTGTTGGGACCCGAAAGATGGTGAACTATGCCTGAATAGGGTGAAGCCAGAGGAAACCTTGGTGGAAGCTCGCAGCGGTTCTGACGTGCAAATCGATCGCAGGCCGACTGTGCTATTCTCATCATTGCTGCCGGTACTGGTGAGTTTGAGGCCGGTATCTCCAAGGATGGTCAGACTCGTGAGCACGCTTTGCTTGCATACACCCTCGGTGTCAAGCAGCTCATCGTTGCCATCAACAAGATGGACACCACCAAATGGTCTGAAGACCGTTACAAGGAAATCGTCAAGGAGGTTTCCAACTTCATCAAGAAGGTCGGATTCAACCCCAAGACTGTTGCCTTCGTCCCCATCTCCGGGTTCAACGGTGACAACATGATTGAGCCCTCGAGTAACTGCCCCTGGTACAAGGGTAAGTCTTAAACTACATCTATGCGCGCAAGCATTGTTAATACATCTTCAGGATGGGACAAGGAGACCAAGGAGGGTGGCAAGTCGTCTGGCAAGACTCTTCTCGAAGCTATCGATTCGATCGACCGCCCCGAGCGACCTTCCAGCAAGCCTCTCCGNNNNNNNNNNNNNNNNNNNNNNNNNNNNNNNNNNNNNNNNNNNNNNNNNNNNNNNNNNNNNNNNNNNNNNNNNNNNNNNNNNNNNNNNNNNNNNNNNNNNNNNNNNNNNNNNNNNNNNNNNNNNNNNNNNNNNNNNNNNNNNNNNNNNNNNNNNNNNNNNNNNNNNNNNNNNNNNNNNNNNNNNNNNNNNNNNNNNNNNNNNNNNNNNNNNNNNNNNNNNNNNNNNNNNNNNNNNNNNNNNNNNNNNNNNNNNNNNNNNNNNNNNNNNNNNNNNNNNNNNNNNNNNNNNNNNNNNNNNNNNNNNNNNNNNNNACCCCCCCAAGGGTGCCGAGTCCTTCAACGCTCAGGTTATCTTGATGAACCACCCTGGCCAAGTCGGAAACGGATACGCACCCGTTCTGGACTGCCACACTGCCCACATTGCTTGCAAGTTCGCTGAGTTGATCGAGAAGATCGATCGTCGTACTGGTAAATCCGTTGAGCAATCCCCCAAGTTCATCAA--GCTTGCGGACTTGTCAAGAATCTGGCACTCATGTCTTACATCACCGTCGGCACACCTGGTGAACCGTTGATCAATTTCATGGCAGAGCAGAATATGGAATTCCTTGAGGAATACGAACCCCAACGATCTCCGAATGCCACCAAGATTTTCCTCAACGGCGTGTGGGTCGGTATCCACCGTGATCCCCTCCATCTCGTTCGTCTGGTACAGGAACTTCGGCGTAGTGGCTCCATCAGTCATGAAGTCAGTGTCATCCGAGATATAAGAGACCGAGAATTCAAAATTTTTACGGATGCTGGCAGGGTCTGCCGTCCACTGTTTGTCATAGATAACGACCCCACTCATGAACGGCGAGGCCAGTTAGTTCTCACGAAGGACCACATCATGAGATTAGAAGATGACGCTGCACTTACTCCGGAAGAGCGCTTCGGGTGGAAGGGCTTGCTTGACTGTGGTGCAGTCGAGTACGTCGATGCAGAAGAGGAAGAAACGATCATGATCGTGATGACTCCAGAGGATCTCGAAATCTCCCGTCAAGTACAAGCTGGATACGAGCTGGCGGAAGAAACCGATCCCAACAAGCGTGTCAAGACGCCGATCAACAAGAACATGAACCAGTACACTCATTGCGAAATTCACCCTAGCATGATACTCGGGATCTGTGCCAGCATCATTCCATTCCCCGATCACAACCAAGTACAGTATCCCCACCCGGAAAATTGTTGAC-TTTAACTAACT-GAAGNNNNNNNNNNNNNNNNNNNNNNNNNNNNNNNNNNNNNNNNNNNNNNNNNNNNNNNNNNNNNNNNNNNNNNNNNNNNNNNNNNNNNNNNNNNNNNNNACATCCTTTACTACCCACAAAAACCACTTGCAACAACTCGCTCCATGGAGTACCTCAAATTTCGTGAGCTCCCAGCTGGCCAGAACGCCATTGTCGGTATAATGTGCTACAGCGGATATAATCAAGAAGATTCAGTTATCATGAATCAAAGTAGTATCGATCGAGGACTGTTCCGCAGTCTTTTCTATCGGTCCTACATGGACCAGGAGAAGCGTATCGGAATGCAGACGGTCGAAGGATTTGAAAAGCCTTCAAGGCAGAACACACTGAAGTTGAAGCATGGGACGTACGACAAACTGGATGATGACGGTCTCGTGGCTCCGGGTGTCCGTGTCTCCGGAGAGGACATCATCATTGGCAAGACGGCGCCAATTGCGCCGGATGCTGAGGAGATGGGTCAGAGACAGAAATATCACACCAAGCGGGATGTGTCGACACCCCTACGGAGCACCGAGAATGGTATCGTCGACCAAGTCATGCTCACCACGAATGCGGATGGCTTGAAGTTCGTGAAAGTCCGGATGAGGACAACCAAGATACCGCAGATTGGGGACAAGTTTGCTTCACGCCACGGACAAAAGGTGAACTGACGGTGGTTCAGGAGAGGTTGCTGTTCCCGAA---------TGCTGACGGCGATCTTCTAGGGCACGATCGGAATTACGTATCGAGCGGAAGACATGCCCTTCACCAGCGAAGGAATTGTTCCCGACATCATTATCAACCCTCACGCTATTCCCTCTCGTATGACGATTGCTCATTTGATCGAATGCCAACTTAGTAAGGTTGCATCGCTGCGCGGTTTCGAAGGGGACGCAACGCCTTTCACTGATGTGACGGTCGACTCGGTATCGAGCCTGTTGCGCCAGAGCGGGTATCAGTCGCGAGGGTTCGAAGTGATGTACAACGGCCATACAGGACGAAAGTTGGT
>JN941084_Otidea_bufonia_KH_09_248_LSU
TAACTGCGAGTGAAGCGGCAAAAGCTCAAATTTGAAATCGGATGTGACATTTGAATTGTAATTTGGAGGGATATCTTCGGAGCTGGCGCTGTCCTAAGTTCTTTGGAACCAGACATCATAGAGGGTGAGAATCCCGTGCCTGGGTGGCTGTCCAGTTTCATGTGAAGTGTCTCCGACGAGTCGAGTTGTTTGGGAATGCAGCTCAAAATGGGTGGTAAATTTCATCTAAAGCTAAATATTGGCGAGAGACCGATAGCGCACAAGTAGAGTGATCGAAAGATGAAAAGCACTTTGAAAAGAGAGTTAAACAGTACGTGAAATTGTTGAAAGGGAAGCGCTTGAGACTAGATTCGGCCGGCGGTCATCAGCTACGTTTCTACGTGGTGCACTTGCCGTCGGTTGAGCCAGCATCGGTTTTGATGGCGGGATAAAGGTTTCAGGAATGTGGCTCCTCAATTTTGAGGAGTGTTATAGCCTGGAGCGCAATGCCGCCTGTCGGGACCGAGGACCGCGCTTTTGCTAGGATGCTGGCTAAAAGGTCTTAAGCGGCCCGTCTTGAAACACGGACCAAGGAGTCTAACATCTATGCGAGTGTTCGGGTGGAAAACCCTTGCGCGTAATGAAAGTGAACGGAGGTGGGAACCCCTGGGGTGCACCATCGACCGATCCTGATGTTTACGGAAGGATTTGAGTAGGAGCATAGCTGTTGGGACCCGAAAGATGGTGAACTATGCCTGAATAGGGTGAAGCCAGAGGAAACCTTGGTGGAAGCTCGCAGCGGTTCTGACGTGCAAATCGATCGCAGGCCGACTGTGCTATTCTCATCATTGCTGCCGGTACTGGTGAGTTTGAGGCCGGTATCTCCAAGGATGGTCAGACTCGTGAGCACGCTTTGCTTGCATACACCCTCGGTGTCAAGCAGCTCATCGTTGCCATCAACAAGATGGACACCACCAAATGGTCTGAAGACCGTTACAAGGAAATCGTCAAGGAGGTTTCCAACTTCATCAAGAAGGTCGGATTTAACCCCAAGACTGTTGCCTTCGTCCCCATCTCCGGGTTCAACGGTGACAACATGATTGAGCCCTCGAGTAACTGCCCCTGGTACAAGGGTAAGTCTTAAACTACATCTATGCGCGCAAGCAGTGCTAATACATCTTTAGGATGGGACAAGGAGACCAAGGAGGGTGGCAAGTCGTCTGGCAAGACTCTTCTCGAAGCTATCGATTCGATCGACCGCCCCGAGCGACCTTCCAGCAAGCCTCTCCGTCTCCCTCTCCAGGATGTCTACAAGATTGGTGGTATTGGAACAGTGCCTGTCGGTCGTGTTGAGACGGGTACCATCAAGCCCGGTATGGTCGTCACGTTCGCTCCCGCTGGTGTGACCACCGAAGTCAAGTCTGTTGAGATGCACCATGAACAGCTTACTGAGGGTCTCCCCGGTGACAACGTTGGCTTCAACGTCAAGGTTAGTGAGCAACTGTAGTGGTACCAGTTTCTGCGCCGGTGCTAATATTTCGGAATAGAACGTTTCCGTTAAGGAAATTCGTCGTGGTAATGTTGCTGGTGACTCCAAGAACGACCCCCCCAAGGGTGCCGAGTCCTTCAACGCTCAGGTTATCTTGATGAACCACCCTGGCCAAGTCGGAAACGGATACGCACCCGTTCTGGA---------------------------------------------------------------------------------------------------AAGCTTGCGGACTTGTCAAGAATCTGGCACTCATGTCTTACATCACCGTCGGCACACCTGGTGAACCGTTGATCAATTTCATGGCAGAGCAGAATATGGAATTCCTTGAGGAATACGAACCCCAACGATCTCCGAATGCCACCAAGATTTTCCTCAACGGCGTGTGGGTCGGTATCCACCGTGATCCCCTCCATCTCGTTCGTCTGGTACAGGAACTTCGGCGTAGTGGCTCCATCAGTCATGAAGTCAGTGTCATCCGAGATATAAGAGACCGAGAATTCAAAATTTTTACGGATGCTGGCAGGGTCTGCCGTCCACTGTTCGTCATAGATAACGACCCCACTCATGAACGGCGAGGCCAGTTAGTTCTCACGAAGGACCACATCATGAGATTAGAAGATGACGCTGCACTTACTCCGGAAGAGCGCTTCGGGTGGAAGGGCTTGCTTGACTGTGGTGCAGTCNNNNNNNNNNNNNNNNNNNNNNNNNNNNNNNNNNNNNNNNNNNNNNNNNNNNNNNNNNNNNNNNNNNNNNNNNNNNNNNNNNNNNNNNNNNNNNNNNNNNNNNNNNNNNNNNNNNNNNNNNNNNNNNNNNNNNNNNNNNNNNNNNNNNNNNNNNNNNNNNNNNNNNNNNNNNNNNNNNNNNNNNNNNNNNNNNNNNNNNNNNNNNNNNNNNNNNNNNNNNNNNNNNNNNNNNNNNNNNNNNNNNNNNNNNNNNNNNNNNNNNNNNNNNNNNNNNNNN-NNNNNNNNNNNNNNNNNNNNNNNNNNNNNNNNNNNNNNNNNNNNNNNNNNNNNNNNNNNNNNNNNNNNNNNNNNNNNNNNNNNNNNNNNNNNNNNNNNNNNNNNNNNNNNNNNNNNNNNNNNNNNNNNNNNNNNNNNNNNNNNNNNNNNNNNNNNNNNNNNNNNNNNNNNNNNNNNNNNNNNNNNNNNNNNNNNNNNNNNNNNNNNNNNNNNNNNNNNNNNNNNNNNNNNNNNNNNNNNNNNNNNNNNNNNNNNNNNNNNNNNNNNNNNNNNNNNNNNNCTTTTCTATCGGTCCTACATGGACCAGGAGAAGCGTATCGGAATGCAGACGGTCGAAGGATTTGAAAAGCCTTCAAGGCAGAACACACTGAAGTTGAAGCATGGGACGTACGACAAACTGGATGATGACGGTCTCGTGGCTCCGGGTGTCCGTGTCTCCGGAGAGGACATCATCATTGGCAAGACGGCGCCAATTGCGCCGGATGCTGAGGAGATGGGTCAGAGACAGAAATATCACACCAAGCGGGATGTGTCGACACCCCTACGGAGCACCGAGAACGGTATCGTCGACCAAGTCATGCTCACCACGAATGCGGATGGCTTGAAGTTCGTGAAAGTCCGGATGAGGACAACCAAGATACCGCAGATTGGGGACAAGTTTGCTTCACGCCACGGACAAAAGGTGAACTGACGGTGGTTCAGAAGAGGTTGCTGTTCCNNAA---------TGCTGACGGCGATCTTCTAGGGCACGATCGGAATTACGTATCGAGCGGAAGACATGCCCTT---------------------------------------------------------------------------------------------------------------------------------------------------------------------------------------------------------------------------------------------------
>KM823201_Otidea_bufonia_KH_09_249_LSU
TAACTGCGAGTGAAGCGGCAAAAGCTCAAATTTGAAATCGGATGTGACATTTGAATTGTAATTTGGAGGGATATCTTCGGAGCTGGCGCTGTCCTAAGTTCTTTGGAACCAGACATCATAGAGGGTGAGAATCCCGTGCCTGGGTGGCTGTCCAGTTTCATGTGAAGTGTCTCCGACGAGTCGAGTTGTTTGGGAATGCAGCTCAAAATGGGTGGTAAATTTCATCTAAAGCTAAATATTGGCGAGAGACCGATAGCGCACAAGTAGAGTGATCGAAAGATGAAAAGCACTTTGAAAAGAGAGTTAAACAGTACGTGAAATTGTTGAAAGGGAAGCGCTTGAGACTAGATTCGGCCGGCGGTCATCAGCTACGTTTCTACGTGGTGCACTTGCCGTCGGTTGAGCCAGCATCGGTTTTGATGGCGGGATAAAGGTTTCAGGAATGTGGCTCCTCAATTTTGAGGAGTGTTATAGCCTGGAGCGCAATGCCGCCTGTCGGGACCGAGGACCGCGCTTTTGCTAGGATGCTGGCTAAAAGGTCTTAAGCGGCCCGTCTTGAAACACGGACCAAGGAGTCTAACATCTATGCGAGTGTTCGGGTGGAAAACCCTTGCGCGTAATGAAAGTGAACGGAGGTGGGAACCCCTGGGGTGCACCATCGACCGATCCTGATGTTTACGGAAGGATTTGAGTAGGAGCATAGCTGTTGGGACCCGAAAGATGGTGAACTATGCCTGAATAGGGTGAAGCCAGAGGAAACCTTGGTGGAAGCTCGCAGCGGTTCTGACGTGCAAATCGATCGCAGGCCGACTGTGCTATTCTCATCATTGCTGCCGGTACTGGTGAGTTTGAGGCCGGTATCTCCAAGGATGGTCAGACTCGTGAGCACGCTTTGCTTGCATACACCCTCGGTGTCAAGCAGCTCATCGTTGCCATCAACAAGATGGACACCACCAAATGGTCTGAAGACCGTTACAAGGAAATCGTCAAGGAGGTTTCCAACTTCATCAAGAAGGTCGGATTTAACCCCAAGACTGTTGCCTTCGTCCCCATCTCCGGGTTTAACGGCGACAACATGATTGAGCCCTCGAGTAACTGCCCCTGGTACAAGGGTAAGTCTTAAACTACATCTATGCGCGCAAGCAGTGCTAATACATCTTTAGGATGGGACAAGGAGACCAAGGAGGGTGGCAAGTCGTCTGGCAAGACTCTTCTCGAAGCTATCGATTCGATCGACCGCCCCGAGCGACCTTCCAGCAAGCCTCTCCGTCTCCCTCTCCAGGATGTCTACAAGATTGGTGGTATTGGAACAGTGCCTGTCGGTCGTGTTGAGACGGGTACCATCAAGCCCGGTATGGTCGTCACGTTCGCTCCCGCTGGTGTGACCACCGAAGTCAAGTCTGTTGAGATGCACCATGAACAGCTTACTGAGGGTCTCCCCGGTGACAACGTTGGCTTCAACGTCAAGGTTAGTGAGCAACTGTAGTGGTACCAGTTTCTGCGCCGGTGCTAATATTTCGGAATAGAACGTTTCCGTTAAGGAAATTCGTCGTGGTAATGTTGCTGGTGACTCCAAGAACGACCCCCCCAAGGGTGCCGAGTCCTTCAACGCTCAGGTTATCTTGATGAACCACCCTGGCCAAGTCGGAAACGGATACGCACCCGTTCTGGACTGCCACACTGCCCACATTGCTTGCAAGTTCGCTGAGTTGATCGAGAAGATCGACCGTCGTACTGGTAAATCCGTTGAGCAATCCCCCAAGTTCATCAAAAGCTTGCGGACTTGTCAAGAATCTGGCACTCATGTCTTACATCACCGTCGGCACACCTGGTGAACCGTTGATCAATTTCATGGCAGAGCAGAATATGGAATTCCTTGAGGAATACGAACCCCAACGATCTCCGAATGCCACCAAGATTTTCCTCAACGGCGTGTGGGTCGGTATCCACCGTGATCCCCTCCATCTCGTTCGTCTGGTACAGGAACTTCGGCGTAGTGGCTCCATCAGTCATGAAGTCAGTGTCATCCGAGATATAAGAGACCGAGAATTCAAAATTTTTACGGATGCTGGCAGGGTCTGCCGTCCACTGTTCGTCATAGATAACGACCCCACTCATGAACGGCGAGGCCAGTTAGTTCTCACGAAGGACCACATCATGAGATTAGAAGATGACGCTGCACTTACTCCGGAAGAGCGCTTCGGGTGGAAGGGCTTGCTTGACTGTGGTGCAGTCGAGTACGTCGATGCAGAGGAGGAAGAAACGATCATGATCGTGATGACTCCAGAGGATCTCGAAATCTCCCGTCAAGTACAAGCTGGATACGAGCTGGCGGAGGAAACCGATCCCAACAAGCGTGTCAAGACGCCGATCAACAAGAACATGAACCAGTACACTCATTGCGAAATTCACCCCAGCATGATACTCGGGATCTGTGCCAGCATCATTCCATTCCCCGATCACAACCAAGTACAGTATCCCCACCCGGAAAATTGTTGACTTTTAACTAACT-GAAGCCAAGTCTCCTCGTAATACTTATCAGTCCGCCATGGG---------------------------------------------------------------------------------------------------------------------------------------------------------------------------------------------------------------------------------------------------------------------------------------------------------------------------------------------------------------------------------------------------------------------------------------------------------------------------------------------------------------------------------------------------------------------------------------------------------------------------------------------------------------------------------------------------------------------------------------------------------------------------------------------------------------------------------------------------------------------------------------------------------------------------------------------------------------------------------------------------------------------------------
>KM823202_Otidea_caeruleopruinosa_H6010805_28S
TAACTGCGAGTGAAGCGGCAAAAGCTCAAATTTGAAATCTGATGTAATGTCCGAGTTGTAATTTGGAGGGACATCTTCGGAGCTGGCGCCGTCCTAAGTTCTTTGGAACCAGACATCATAGAGGGTGAGAATCCCGTGCCTGGATGGCTGTCCTGCTCCATGTGAAGTGTCTCCGACGAGTCGAGTTGTTTGGGAATGCAGCTCAAAATGGGTGGTAAATTTCATCTAAAGCTAAATATTGGCGAGAGACCGATAGCGCACAAGTAGAGTGATCGAAAGATGAAAAGCACTTTGAAAAGAGAGTTAAATAGTACGTGAAATTGTTGAAAGGGAAGCGCTTGAGACTAGATTCGGCCGGCGGTTATCAGCCACGTTTTTACGTAGTGCACTTGCCGTCGGTTGAGCCAGCATCGGTTCTGATGGTGGGATAAAGGTTTCAGGAATGTGGCTCCTCAACTTCGTGGAGTGTTAAAGCCTGGAGCGTAATGCCGCCTGTTGGGACCGAGGACCGCGCTTTCGCTAGGATGCTGGCTAAAAGGTCTTAAGCGGCCCGTCTTGAAACACGGACCAAGGAGTCTAACATCTATGCGAGTGTTCGGGTGGAAAACCCTTGCGCGTAATGAAAGTGAACGGAGGTGGGAACCCCTGGGGTGCACCATCGACCGATCCCGATGTTTACGGAAGGATTTGAGTAGGAGCATAGCTGTTGGGACCCGAAAGATGGTGAACTATGCCTGAATAGGGTGAAGCCAGAGGAAACCTTGGTGGAAGCTCGCAGCGGTTCTGACGTGCAAATCGATCGCAGGCCGACTGCGCTATTCTCATCATCGCTGCTGGCACTGGTGAGTTTGAGGCCGGTATCTCCAAGGATGGTCAGACTCGTGAGCACGCTTTGCTTGCATACACCCTCGGTGTCAAGCAGCTCATCGTTGCTATCAACAAGATGGACACCACGAAGTGGTCTGAGGACCGTTTCAAGGAAATCGTCAAGGAGGTTTCCAACTTCATCAAGAAGGTCGGATTCAACCCCAAGACTGTTGCCTTCGTCCCCATCTCCGGTTTCAATGGTGACAACATGATCGATTCCTCCAGCAACTGCCCCTGGTACAAGGGTAAGTTTT-AATTACACCTATGTGCGCAAGCAATGCTAATACACCTTCAGGATGGGATAAAGAGACCAAGGAGGGTGGCAAGTCGTCTGGTAAGACTCTTCTCGAAGCTATCGATTCGATCGACCGCCCCGAGCGGCCTTCCAGCAAGCCCCTCCGTCTCCCCCTCCAAGATGTCTACAAGATCGGTGGNNNNNNNNCAGTGCCTGTCGGTCGTGTTGAGACGGGTACCATCAAGCCCGGTATGGTCGTCACGTTCGCCCCTGCTGGTGTGACCACCGAAGTCAAGTCCGTTGAAATGCACCACGAGCAGCTTACGGAGGGTCAACCCGGTGACAATGTTGGTTTCAACGTCAAGGTTAGTGAGCAACTGCAGTGATACCAGTTTCTGTACCAGTGCTAATACTTCGGAATAGAACGTTTCCGTTAAGGAAATTCGTCGTGGTAATGTTGCTGGTGACTCCAAGAACGACCCCCCCAAAGGTGCCGAGTCCTTCAACGCTCAGGTCATCTTGATGAACCACCCTGGCCAGGTCGGAAACGGATACGCACCCGTTCTGGACTGCCACACCGCCCACATTGCTTGCAAGTTCGCTGAGTTGATCGAGAAGATCGACCGTCGTACTGGTAAATCCGTTGAGCAATCCCCCAAGTTCATCAA------------------------------------------TTACCGTCGGCACACCTGGTGAACCGTTGATTAATTTCATGGCAGAGCAGAATATGGAATTCCTTGAGGAATACGAACCCCAACGATCTCCGAATGCTACCAAGATTTTCCTCAACGGTGTGTGGGTCGGCATTCACCGTGATCCTCTTCATCTCGTTCGTCTGGTACAGGAACTTCGGCGCAGCGGTTCCATCAGTCATGAAGTCAGTGTCATCCGAGATATAAGAGACCGAGAATTCAAGATCTTCACGGATGCTGGCAGGGTCTGCCGTCCACTGTTCGTCATAGATAACGACCCCACTCATGAGCGGCGAGGCCAGTTAGTTCTCACGAAGGACCACATCATGAGATTAGAAGACGACGCTGCACTTCTCCCGGAAGAGCGCTTTGGGTGGAAGGGCTTGCTTGACTGCGGTGCGGTTGAGTACGTCGATGCAGAGGAAGAAGAAACGATCATGATCGTGATGACTCCGGAAGATCTCGAAATCTCCCGTCAAGTACAAGCTGGATACGAGCTGGCAGAAGAAACGGATCCCAACAAGCGTGTCAAGACGCCGATCAACAAGAACATGAACCAGTACACTCATTGTGAAATTCACCCTAGCATGATACTCGGGATCTGCGCCAGCATCATTCCATTCCCTGATCACAATCAAGTACAGTATCCCCACCCGGA--------------------------------------------------------------------------------------------------------------------------------------------------------------------------------------------------------------------------------------------------------------------------------------------------------------------------------------------------------------------------------------------------------------------------------------------------------------------------------------------------------------------------------------------------------------------------------------------------------------------------------------------------------------------------------------------------------------------------------------------------------------------------------------------------------------------------------------------------------------------------------------------------------------------------------------------------------------------------------------------------------------------------------------------------------------------------------------------------
>KM823203_Otidea_caeruleopruinosa_NV143_28S
TAACTGCGAGTGAAGCGGCAAAAGCTCAAATTTGAAATCTGATGTAATGTCCGAGTTGTAATTTGGAGGGACATCTTCGGAGCTGGCGCCGTCCTAAGTTCTTTGGAACCAGACATCATAGAGGGTGAGAATCCCGTGCCTGGATGGCTGTCCTGCTCCATGTGAAGTGTCTCCGACGAGTCGAGTTGTTTGGGAATGCAGCTCAAAATGGGTGGTAAATTTCATCTAAAGCTAAATATTGGCGAGAGACCGATAGCGCACAAGTAGAGTGATCGAAAGATGAAAAGCACTTTGAAAAGAGAGTTAAATAGTACGTGAAATTGTTGAAAGGGAAGCGCTTGAGACTAGATTCGGCCGGCGGTTATCAGCCACGTTTTTACGTAGTGCACTTGCCGTCGGTTGAGCCAGCATCGGTTCTGATGGTGGGATAAAGGTTTCAGGAATGTGGCTCCTCAACTTCGTGGAGTGTTAAAGCCTGGAGCGTAATGCCGCCTGTTGGGACCGAGGACCGCGCTTTCGCTAGGATGCTGGCTAAAAGGTCTTAAGCGGCCCGTCTTGAAACACGGACCAAGGAGTCTAACATCTATGCGAGTGTTCGGGTGGAAAACCCTTGCGCGTAATGAAAGTGAACGGAGGTGGGAACCCCTGGGGTGCACCATCGACCGATCCCGATGTTTACGGAAGGATTTGAGTAGGAGCATAGCTGTTGGGACCCGAAAGATGGTGAACTATGCCTGAATAGGGTGAAGCCAGAGGAAACCTTGGTGGAAGCTCGCAGCGGTTCTGACGTGCAAATCGATCG--------------------------------------------------------------------------------------------------------------------------------------------------------------------------------------------------------------------------------------------------------------------------------------------------------------------------------------------------------------------------------------------------------------------------------------------------------------------------------------------------------------------------------------------------------------------------------------------------------------------------------------------------------------------------------------------------------------------------------------------------------------------------------------------------------------------------------------------------------------------------------------------------------------------------------------------------------------------------------------------------------------------------------CTGGCACTCATGTCTTACATTACCGTCGGCACACCTGGTGAACCGTTGATTAATTTCATGGCAGAGCAGAATATGGAATTCCTTGAGGAATACGAACCCCAACGATCTCCGAATGCTACCAAGATTTTCCTCAACGGTGTGTGGGTCGGCATTCACCGTGATCCTCTTCATCTCGTTCGTCTGGTACAGGAACTTCGGCGCAGCGGTTCCATCAGTCATGAAGTCAGTGTCATCCGAGATATAAGAGACCGAGAATTCAAGATCTTCACGGATGCTGGCAGGGTCTGCCGTCCACTGTTCGTCATAGATAACGACCCCACTCATGAGCGGCGAGGCCAGTTAGTTCTCACGAAGGACCACATCATGAGATTAGAAGACGACGCTGCACTTCTCCCGGAAGAGCGCTTTGGGTGGAAGGGCTTGCTTGACTGCGGTGCGGTTGAGTACGTCGATGCAGAGGAAGAAGAAACGATCATGATCGTGATGACTCCGGAAGATCTCGAAATCTCCCGTCAAGTACAAGCTGGATACGAGCTGGCAGAAGAAACGGATCCCAACAAGCGTGTCAAGACGCCGATCAACAAGAACATGAACCAGTACACTCATTGTGAAATTCACCCTAGCATGATACTCGGGATCTGCGCCAGCATCATTCCATTCCCTGATCACAATCAAGTACAGTATCCCCACCCGGAAAATTTTTGACTTTTAGCTGACTGGAAGCCAAGTCTCCTCGTAACACCTAT-----------------------------------------------------------------------------------------------------------------------------------------------------------------------------------------------------------------------------------------------------------------------------------------------------------------------------------------------------------------------------------------------------------------------------------------------------------------------------------------------------------------------------------------------------------------------------------------------------------------------------------------------------------------------------------------------------------------------------------------------------------------------------------------------------------------------------------------------------------------------------------------------------------------------------------------------------------------------------------------------------------------------------------------------
>KM823205_Otidea_cantharella_KH_09_125_28S
TAACTGCGAGTGAAGCGGCAAAAGCTCAAATTTGAAATGGTGCGTGGTAATCCAGTTGTAATTTAGAGGACTACTTCCGGGGCCAAAGTTGTCTCAAGTTCTTTGGAACAAGACATCGGAGAGGGTGAGAATCCCGTA-AAAGATGGCTGTTAGCTCCAATGTG--GTATATCCGACGAGTCGAGTTGTTTGGGAATGCAGCTCAAAATGGGTGGTAAATTTCATCTAAAGCTAAATATTGGCGAGAGACCGATAGCGCACAAGTAGAGTGATCGAAAGATGAAAAGCACTTTGAAAAGAGAGTTAAATAGTACGTGAAATTGTTGAAAGGGAAGCGCTTGAGACTAGATTTGGCTGACGGTGTTCAGCCATGCTTTGGCATGGTGTATGTGCCGTTGGTTGAGCCAGCATCGGTTTTGATGGTGGGATAAAGGTTTGAGGAATGTGGCTCCACAATTTTGTGGAGTGTTATAGCCTTGAGCGTAATGCCATCTATTGGGACCGAGGACCGCGCGTAAGCTAGGATGCTGGCTAAAAGGTCTTAAGCGGCCCGTCTTGAAACACGGACCAAGGAGTCTAACATCTATGCGAGTGTTTGGGTCGGAAACCCTTGCGCGTAATGAAAGTGAACGGAGGTGGGATCACATGTGGTGCACCATCGACCGATCCTGATGTTTACGGAAGGATTTGAGTAGGAGCATAGCTGTTGGGACCCGAAAGATGGTGAACTATGCCTGAATAGGGTGAAGCCAGAGGAAACTCTGGTGGAGGCTCGCANCGGTTCTGACGTGCAAATCGATCGCAGGCCGACTGTGCTATTCTCATCATTGCTGCAGGTACTGGTGAGTTTGAGGCCGGTATCTCCAAGGATGGCCAGACCCGTGAGCACGCTTTGCTTGCATACACCCTCGGTGTCAACCAACTCATCGTTGCCATCAACAAAATGGACACCACCAAGTGGTCTGAGGACCGTTTCAAGGAAATCGTCAAGGAGGTTTCCAACTTCATCAAGAAGGTCGGATTCAACCCCAAGGCTGTCGCCTTCGTCCCCATCTCCGGGTTCAACGGTGACAACATGATCGAACCCTCCAGCAACTGCCCTTGGTACAAGGGTAAGTTTTAAACTACATCTATGTGCGCAAGCAGTGCTAATACTTCTTCAGGATGGGAAAAGGAGACCAAGGAGGGAGGCAAGTCGTCTGGTAAGACTCTTCTTGAGGCTATCGATTCGATTGACCGCCCCAAGCGGCCATCCAGCAAGCCCCTCCGTCTCCCTCTCCAGGATGTCTACAAGATCGGTGGTATTGGAACAGTGCCTGTAGGTCGTGTCGAGACGGGTACCATCAAGCCCGGTATGGTCGTCACGTTCGCCCCCGCTGGTGTGACCACCGAAGTCAAGTCTGTTGAAATGCACCATGAACAGCTTACTGAGGGTCTCCCTGGTGACAATGTTGGTTTCAACGTCAAGGTTAGTGGTCGACTGCAGTGATGCTAGTTTTTGCGCCAGTGCTAATACTTCGCAATAGAACGTTTCTGTTAAGGAAATTCGTCGTGGTAATGTTGCTGGTGACTCGAAGAACGACCCCCCCAAGGGTGCCGAGTCCTTCAACGCTCAGGTTATCTTGATGAACCACCCTGGCCAGGTCGGAAACGGATACGCACCCGTCCTGGACTGCCACACCGCCCACATTGCTTGCAAGTTTGCTGAGTTGATGGAGAAGATCGACCGTCGGACTGGTAAATCCGTTGAGCAATCTCCCAAGTTCATCAA----------------------------------GTCTTACATCACCGTCGGCACACCTGGTGAACCATTGATTAATTTCATGGCAGAGCAGAATATGGAATTCCTTGAGGAATATGAACCCCAACGATCTCCAAATGCCACCAAGATTTTTCTCAATGGGGTGTGGGTCGGTATCCACCGTGATCCTCTTCATCTTGTTCGTCTGGTACAGGAACTGCGGCGCAGCGGCTCAATCAGTCATGAAGTCAGTGTCATCCGAGATATAAGAGACAGAGAATTCAAGATCTTTACGGATGCTGGCAGGGTCTGCCGTCCACTGTTCGTCATAGATAACGACCCCACTCATGAGCGGCGAGGCCAGTTAGTTCTCACGAAGGACCACATCATGAGATTAGAAGACGACGCTACACTTGCTCCGGAAGAGCGCTTTGGATGGAAGGGCTTGCTTGACTGTGGTGCGGTTGAGTACGTCGATGCAGAGGAGGAAGAAACGATCATGATTGTGATGACTCCAGAGGATCTCGAAATCTCCCGTCAGGTACAAGCTGGATACGAGCTGGCAGAAGAAACCGATCTCAACAAGCGTGTCAAAACACCGATAAACAAGAATATGAATCAATACACGCATTGCGAGATTCACCCTAGCATGATACTTGGGATCTGCGCCAGTATCATTCCATTCCCCGATCACAATCAAGTACAGTATCCCAACCCGGAAAATTGTTGACTTTTAGCTGACTGGAAGGCA-GTNNNNNNNNNNNNNNNNNNNNNNNNNNNNNNNNNNNNNNNNNNNNNNNNNNNNNNNNNNNNNNNNNNNNNAGCGCATGGACACGATGTCGAACATCCTATACTATCCACAGAAACCACTTGCAACAACTCGCTCCATGGAGTATCTCAAGTTTCGTGAGCTTCCAGCTGGCCAGAACGCCATTGTCGGCATAATGTGCTACAGCGGATATAATCAGGAAGATTCGGTTATCATGAATCAAAGTAGTATTGATCGAGGACTGTTCCGCAGTCTTTTCTATCGGTCCTACATGGACCAGGAGAAGCGTATCGGAATGCAGACGGTCGAAGGATTCGAAAAGCCGTCGAGGCAGAACACACTGAAGTTGAAGCATGGAACGTACGACAAATTGGATGAGGACGGTCTCGTGGCTCCCGGCGTCCGTGTCTCTGGAGAGGACATCATCATTGGCAAGACGGCGCCAATTGCGCCGGATGCCGAGGAGATGGGCCAGAGACAGAAATATCACACCAAGCGGGATGTGTCGACGCCCTTACGGAGCACCGAGAACGGTATTGTTGATCAAGTTATGCTCACCACGAATGCGGACGGCTTGAAGTTTGTGAAGGTCCGGATGAGGACGACCAAGATACCGCAGATTGGGGACAAGTTTGCTTCACGCCACGGACAAAAGGTGAGCTGACGGTGGTTCAGGA--GGTAGCTGTTCCCGAA---------TGCTGACAGTAGT---CTAGGGCACAATCGGAATTACGTATCGAGCGGAAGACATGCCCTTCACCAGCGAAGGAATTGTTCCCGACATCATAATTAATCCTCACGCTATTCCCTCTCGTATGACGATTGCTCATTTGATCGAATGTCAGCTTAGCAAGGTTGCGTCGCTTCGTGGGTTTGAAGGAGACGCAACGCCCTTCACTGATGTGACGGTTGACTCGGTATCGAGCCTGTTACGCCAGAGCGGGTATCAGTCGCGAGGCTTCGAAGTGATGTACAACGGTCATACAGGACGAAAGTTGGT
>KM823204_Otidea_cantharella_NV_2008_09_16_28S
TAACTGCGAGTGAAGCGGCAAAAGCTCAAATTTGAAATGGTGCGTGGTAATCCAGTTGTAATTTAGAGGACTACTTCCGGGGCCAAAGTTGTCTCAAGTTCTTTGGAACAAGACATCGGAGAGGGTGAGAATCCCGTA-AAAGATGGCTGTTAGCTCCAATGTG--GTATATCCGACGAGTCGAGTTGTTTGGGAATGCAGCTCAAAATGGGTGGTAAATTTCATCTAAAGCTAAATATTGGCGAGAGACCGATAGCGCACAAGTAGAGTGATCGAAAGATGAAAAGCACTTTGAAAAGAGAGTTAAATAGTACGTGAAATTGTTGAAAGGGAAGCGCTTGAGACTAGATTTGGCTGACGGTGTTCAGCCATGCTTTGGCATGGTGTATGTGCCGTTGGTTGAGCCAGCATCGGTTTTGATGGTGGGATAAAGGTTTGAGGAATGTGGCTCCACAATTTTGTGGAGTGTTATAGCCTTGAGCGTAATGCCATCTATTGGGACCGAGGACCGCGCGTAAGCTAGGATGCTGGCTAAAAGGTCTTAAGCGGCCCGTCTTGAAACACGGACCAAGGAGTCTAACATCTATGCGAGTGTTTGGGTCGGAAACCCTTGCGCGTAATGAAAGTGAACGGAGGTGGGATCACATGTGGTGCACCATCGACCGATCCTGATGTTTACGGAAGGATTTGAGTAGGAGCATAGCTGTTGGGACCCGAAAGATGGTGAACTATGCCTGAATAGGGTGAAGCCAGAGGAAACTCTGGTGGAGGCTCGCAGCGGTTCTGACGTGCAAATCGATCG-------------------------------------------------------------------------------------------------------------------------------------------------------------------------------------------------------------------------------------------------------------------------------------------------------------------------------------------------------------------------------------------------------------------------------------------------------------------------------------------------------------------------------------------------------------------------------------------------------------------------------------------------------------------------------------------------------------------------------------------------------------------------------------------------------------------------------------------------------------------------------------------------------------------------------------------------------------------------------------------------------------------------------TCTGGCACTCATGTCTTACATCACCGTCGGCACACCTGGTGAACCATTGATTAATTTCATGGCAGAGCAGAATATGGAATTCCTTGAGGAATATGAACCCCAACGATCTCCAAATGCCACCAAGATTTTTCTCAATGGGGTGTGGGTCGGTATCCACCGTGATCCTCTTCATCTTGTTCGTCTGGTACAGGAACTGCGGCGCAGCGGCTCAATCAGTCATGAAGTCAGTGTCATCCGAGATATAAGAGACAGAGAATTCAAGATCTTTACGGATGCTGGCAGGGTCTGCCGTCCACTGTTCGTCATAGATAACGACCCCACTCATGAGCGGCGAGGCCAGTTAGTTCTCACGAAGGACCACATCATGAGATTAGAAGACGACGCTACACTTGCTCCGGAAGAGCGCTTTGGATGGAAGGGCTTGCTTGACTGTGGTGCGGTTGAGTACGTCGATGCAGAGGAGGAAGAAACGATCATGATTGTGATGACTCCAGAGGATCTCGAAATCTCCCGTCAGGTACAAGCTGGATACGAGCTGGCAGAAGAAACCGATCTCAACAAGCGTGTCAAAACACCGATAAACAAGAATATGAATCAATACACGCATTGCGAGATTCACCCTAGCATGATACTTGGGATCTGCGCCAGTATCATTCCATTCCCCGATCACAATCAAGTACAGTATCCCAACCCGGAAAATTGTTGACTTTTAGCTGACTGGAAGGCA-GTCTCCTCGTAATACTTATCAATCCGCCATGGGCAAGCAAGCCATGGGGGTATACCTGACCAACTTTGCCGAGCGCATGGACACGATGTCGAACATCCTATACTATCCACAGAAACCACTTGCAACAACTCGCTCCATGGAGTATCTCAAGTTTCGTGAGCTTCCAGCTGGCCAGAACGCCATTGTCGGCATAATGTGCTACAGCGGATATAATCAGGAAGATTCGGTTATCATGAATCAAAGTAGTATTGATCGAGGACTGTTCCGCAGTCTTTTCTATCGGTCCTACATGGACCAGGAGAAGCGTATCGGAATGCAGACGGTCGAAGGATTCGAAAAGCCGTCGAGGCAGAACACACTGAAGTTGAAGCATGGAACGTACGACAAATTGGATGAGGACGGTCTCGTGGCTCCCGGCGTCCGTGTCTCTGGAGAGGACATCATCATTGGCAAGACGGCGCCAATTGCGCCGGATGCCGAGGAGATGGGCCAGAGACAGAAATATCACACCAAGCGGGATGTGTCGACGCCCTTACGGAGCACCGAGAACGGTATTGTTGATCAAGTTATGCTCACCACGAATGCGGACGGCTTGAAGTTTGTGAAGGTCCGGATGAGGACGACCAAGATACCGCAGATTGGGGACAAGTTTGCTTCACGCCACGGACAAAAGGTGAGCTGACGGTGGTTCAGGA--GGTAGCTGTTCCCGAA---------TGCTGACAGTAGT---CTAGGGCACAATCGGAATTACGTATCGAGCGGAAGACATGCCCTTCACCAGCGAAGGAATTGTTCCCGACATCATAATTAATCCTCACGCTATTCCCTCTCGTATGACGATTGCTCATTTGATCGAATGTCAGCTTAGCAAGGTTGCGTCGCTTCGTGGGTTTGAAGGAGACGCAACGCCCTTCACTGATGTGACGGTTGACTCGGTATCGAGCCTGTTACGCCAGAGCGGGTATCAGTCGCGAGGCTTCGAAGTGATGTACAACGGTCATACAGGACGAAAGTTGGT
>JN941095_Otidea_concinna_KH_09_250_LSU
TAACTGCGAGTGAAGCGGCAAAAGCTCAAATTTGAAATCTGACGTGACGTCCGAGTTGTAATTTGGAGGGATATCTTCGGAGCTGGCGTCGTCCTAAGTTCTTTGGAACCAGACATCATAGAGGGTGAGAATCCCGTGCCTGGATGGCTGTCCTGCTCCATGTGAAGTGTCTCCGACGAGTCGAGTTGTTTGGGAATGCAGCTCAAAATGGGTGGTAAATTTCATCTAAAGCTAAATATTGGCGAGAGACCGATAGCGCACAAGTAGAGTGATCGAAAGATGAAAAGCACTTTGAAAAGAGAGTTAAATAGTACGTGAAATTGTTGAAAGGGAAGCGCTTGAGACTAGATTCAGTCGATGGTTATCAGCCACGTTTTTACGTAGTGCACTTGCCGTCGGTTGAGCCAGCATCGGTTCTGATGGCGGGATAAAGGTTTCAGGAATGTGGCTCCTCAATGCGTAGGAGTGTTAAAGCCTGGAGCGCAATGCCGCCTGTTGGGACCGAGGACCGCGCTTTCGCTAGGATGCTGGCTAAAAGGTCTTAAGCGGCCCGTCTTGAAACACGGACCAAGGAGTCTAACATCTATGCGAGTGTTCGGGTGGAAAACCCTTGCGCGTAATGAAAGTGAATGGAGGTGGGAACCTTTGAGGTGCACCATCGACCGATCCCGATGTTTACGGATGGATTTGAGTAGGAGCATAGCTGTTGGGACCCGAAAGATGGTGAACTATGCCTGAATAGGGTGAAGCCAGAGGAAACCTTGGTGGAAGCTCGCAGCGGTTCTGACGTGCAAATCGATCGCAGGCCGATTGCGCTATTCTCATTATCGCTGCTGGCACTGGTGAGTTTGAGGCCGGTATTTCCAAGGACGGTCAGACTCGTGAGCACGCTTTGCTTGCATACACCCTCGGTGTCAAGCAGCTCATCGTTGCTATCAACAAGATGGACACCACCAAGTGGTCTGAGGACCGTTTCAAGGAAATCGTCAAGGAGGTTTCCAACTTCATCAAGAAGGTCGGATTCAACCCCAAGACCGTTGCCTTCGTCCCCATCTCCGGTTTCAATGGTGACAACATGATCGAGTCCTCCAGCAACTGCCCCTGGTACAAGGGTAAGTTTTAAATCACATCTATGTGCGCAAACAATGTTAATACATCTTCAGGATGGGATAAGGAGACCAAGGAGGGTGGCAAGTCATCTGGTAAGACTCTTCTCGAAGCTATCGATTCGATCGACCGCCCCGAGCGACCTTCCAGCAAGCCCCTCCGTCTCCCCCTCCAAGATGTCTACAAGATTGGTGGTATTGGAACAGTGCCTGTCGGTCGTGTTGAGACGGGTACCATCAAGCCCGGTATGGTCGTCACGTTTGCCCCTGCTGGTGTGACCACCGAAGTCAAGTCTGTTGAAATGCACCATGAGCAGCTTACTGAGGGTCAACCCGGTGACAATGTTGGTTTCAATGTCAAGGTTAGTGAGCAACTGCAGTGATACCAGTTTCTATACCGGTGCTAATGCTTCGGAATAGAACGTTTCCGTTAAGGAAATTCGTCGTGGTAATGTTGCTGGTGACTCCAAGAACGACCCCCCCAAGGGCGCCGAATCCTTCAACGCCCAGGTTATCTTGATGAACCACCCTGGCCAGGTCGGAAACGGATACGCACCCGTTCTGGACTGCCACACCGCCCACATTGCTTGCAAGTTCGCTGAGTTGATTGAGAAGATTGACCGTCGTACTGGTAAATCCGTTGAGCAATCCCCCAAGTTCATCAAAAGCTTGCGGACTTGTCAAGAACCTGGCACTCATGTCTTACATTACTGTCGGTACACCTGGTGAGCCGTTGATCAATTTCATGGCAGAGCAGAATATGGAATTCCTTGAGGAATACGAACCCCAACGATCTCCGAATGCTACCAAGATTTTCCTCAACGGTGTGTGGGTCGGCATCCACCGTGATCCTCTTCATCTCGTTCGTCTGGTACAGGAACTTCGGCGTAGCGGTTCCATCAGCCATGAAGTCAGTGTTATCCGAGATATAAGAGACCGAGAATTCAAAATCTTCACAGATGCTGGCAGGGTCTGCCGTCCGCTGTTCGTCATAGATAACGACCCCACTCATGAGCGGCGAGGCCAGTTAGTTCTCACGAAGGACCACATCATGAGATTAGAAGACGATGCCGCACTTCTTCCGGAAGAGCGCTTTGGGTGGAAGGGCTTGCTTGACTGCGGTGCGGTTGAGTACGTCGATGCAGAGGAGGAAGAAACGATCATGATCGTGATGACTCCAGAAGATCTCGAAATCTCTCGTCAAGTACAAGCTGGATACGAGCTGGCAGAAGAAACCGATCCCAACAAGCGTGTCAAGACGCCGATCAACAAGAACATGAACCAGTACACGCATTGCGAAATCCACCCTAGCATGATACTCGGGATCTGCGCCAGCATCATTCCATTCCCTGATCACAATCAAGTACAGTATCCCCACCCGG---------------------------------------------------------------------------------------------------------------------------------------------------------------------------------------------------------------------------------------------------------------------------------------------------------------------------------------------------------------------------------------------------------------------------------------------------------------------------------------------------------------------------------------------------------------------------------------------------------------------------------------------------------------------------------------------------------------------------------------------------------------------------------------------------------------------------------------------------------------------------------------------------------------------------------------------------------------------------------------------------------------------------------------------------------------------------------------------------
>JN941089_Otidea_concinna_KH_09_183_LSU
TAACTGCGAGTGAAGCGGCAAAAGCTCAAATTTGAAATCTGACGTGACGTCCGAGTTGTAATTTGGAGGGATATCTTCGGAGCTGGCGTCGTCCTAAGTTCTTTGGAACCAGACATCATAGAGGGTGAGAATCCCGTGCCTGGATGGCTGTCCTGCTCCATGTGAAGTGTCTCCGACGAGTCGAGTTGTTTGGGAATGCAGCTCAAAATGGGTGGTAAATTTCATCTAAAGCTAAATATTGGCGAGAGACCGATAGCGCACAAGTAGAGTGATCGAAAGATGAAAAGCACTTTGAAAAGAGAGTTAAATAGTACGTGAAATTGTTGAAAGGGAAGCGCTTGAGACTAGATTCAGTCGATGGTTATCAGCCACGTTTTTACGTAGTGCACTTGCCGTCGGTTGAGCCAGCATCGGTTCTGATGGCGGGATAAAGGTTTCAGGAATGTGGCTCCTCAATGCGTAGGAGTGTTAAAGCCTGGAGCGCAATGCCGCCTGTTGGGACCGAGGACCGCGCTTTCGCTAGGATGCTGGCTAAAAGGTCTTAAGCGGCCCGTCTTGAAACACGGACCAAGGAGTCTAACATCTATGCGAGTGTTCGGGTGGAAAACCCTTGCGCGTAATGAAAGTGAATGGAGGTGGGAACCTTTGAGGTGCACCATCGACCGATCCCGATGTTTACGGATGGATTTGAGTAGGAGCATAGCTGTTGGGACCCGAAAGATGGTGAACTATGCCTGAATAGGGTGAAGCCAGAGGAAACCTTGGTGGAAGCTCGCAGCGGTTCTGACGTGCAAATCGATCGCAGGCCGATTGCGCTATTCTCATTATCGCTGCTGGCACTGGTGAGTTTGAGGCCGGTATTTCCAAGGACGGTCAGACTCGTGAGCACGCTTTGCTTGCATACACCCTCGGTGTCAAGCAGCTCATCGTTGCTATCAACAAGATGGACACCACCAAGTGGTCTGAGGACCGTTTCAAGGAAATCGTCAAGGAGGTTTCCAACTTCATCAAGAAGGTCGGATTCAACCCCAAGACCGTTGCCTTCGTCCCCATCTCCGGTTTCAATGGTGACAACATGATCGAGTCCTCCAGCAACTGCCCCTGGTACAAGGGTAAGTTTTAAATCACATCTATGTGCGCAAACAATGTTAATACATCTTCAGGATGGGATAAGGAGACCAAGGAGGGTGGCAAGTCATCTGGTAAGACTCTTCTCGAAGCTATCGATTCGATCGACCGCCCCGAGCGACCTTCCAGCAAGCCCCTCCGTCTCCCCCTCCAAGATGTCTACAAGATTGGTGGTATTGGAACAGTGCCTGTCGGTCGTGTTGAGACGGGTACCATCAAGCCCGGTATGGTCGTCACGTTTGCCCCTGCTGGTGTGACCACCGAAGTCAAGTCTGTTGAAATGCACCATGAGCAGCTTACTGAGGGTCAACCCGGTGACAATGTTGGTTTCAATGTCAAGGTTAGTGAGCAACTGCAGTGATACCAGTTTCTATACCGGTGCTAATGCTTCGGAATAGAACGTTTCCGTTAAGGAAATTCGTCGTGGTAATGTTGCTGGTGACTCCAAGAACGACCCCCCCAAGGGCGCCGAATCCTTCAACGCCCAGGTTATCTTGATGAACCACCCTGGCCAGGTCGGAAACGGATACGCACCCGTTCTGGACTGCCACACCGCCCACATTGCTTGCAAGTTCGCTGAGTTGATTGAGAAGATTGACCGTCGTACTGGTAAATCCGTTGAGCAATCCCCCAAGTTCATCAAAAGCTTGCGGACTTGTCAAGAACCTGGCACTCATGTCTTACATTACTGTCGGTACACCTGGTGAGCCGTTGATCAATTTCATGGCAGAGCAGAATATGGAATTCCTTGAGGAATACGAACCCCAACGATCTCCGAATGCTACCAAGATTTTCCTCAACGGTGTGTGGGTCGGCATCCACCGTGATCCTCTTCATCTCGTTCGTCTGGTACAGGAACTTCGGCGTAGCGGTTCCATCAGCCATGAAGTCAGTGTTATCCGAGATATAAGAGACCGAGAATTCAAAATCTTCACAGATGCTGGCAGGGTCTGCCGTCCGCTGTTCGTCATAGATAACGACCCCACTCATGAGCGGCGAGGCCAGTTAGTTCTCACGAAGGACCACATCATGAGATTAGAAGACGATGCCGCACTTCTTCCGGAAGAGCGCTTTGGGTGGAAGGGCTTGCTTGACTGCGGTGCGGTTGAGTACGTCGATGCAGAGGAGGAAGAAACGATCATGATCGTGATGACTCCAGAAGATCTCGAAATCTCTCGTCAAGTACAAGCTGGATACGAGCTGGCAGAAGAAACCGATCCCAACAAGCGTGTCAAGACGCCGATCAACAAGAACATGAACCAGTACACGCATTGCGAAATCCACCCTAGCATGATACTCGGGATCTGCGCCAGCATCATTCCATTCCCTGATCACAATCAAGTACAGTATCCCCACCCGGAAAATTTTTGACTTTTAGCTGACTGGAAGTCAAGTCTCCTCGTAACACCTATCAGTCTGCCATGGGNNNNNNNNNNNNNNNNNNNNNNNNNNNNNNNNNNNNNNNNCGCATGGACACGATGGCCAATATCCTTTATTATCCACAGAAACCACTTGCAACAACTCGCTCCATGGAGTATCTCAAGTTTCGTGAGCTCCCAGCTGGCCAAAACGCCATTGTCGGCATAATGTGCTACAGCGGATATAATCAAGAAGATTCAGTTATCATGAATCAAAGTAGTATCGATCGAGGATTGTTCCGCAGTCTCTTCTATCGATCCTACATGGACCAGGAGAAGCGTATCGGAATGCAGACAGTCGAGGGGTTCGAAAAGCCTTCAAGGCAAAACACACTGAAGTTGAAGCACGGAACCTACGACAAACTTGATGATGACGGCCTCGTGGCTCCCGGCGTCCGTGTCTCTGGAGAGGACATTATCATTGGCAAGACCGCGCCAATTGCGCCGGATGCCGAGGAGATGGGCCAGAGACAGAAATATCACACCAAGCGGGATGTGTCGACACCCTTACGAAGCACTGAGAACGGTATTGTCGATCAAGTTATGCTCACCACGAATGCGGATGGCTTGAAGTTCGTGAAAGTCCGGATGAGGACGACCAAGATACCGCAGATTGGGGACAAGTTTGCTTCCCGCCACGGACAAAAGGTGAACTGATGGCGGTTCAGGA--GGTTGCTGTTCCCGAA---------TGCTGACAGTAATCCCCTAGGGCACAATCGGAATTACGTATCGAGCGGAAGACATGCCCTTCACCAGCGAAGGAATTGTTCCTGACATCATAATCAACCCCCATGCTATTCCCTCTCGCATGACAATCGCTCATTTGATCGAATGCCAACTTAGTAAGGTTGCATCGCTGCGTGGTTTCGAAGGCGACGCAACGCCTTTCACCGATGTGACGGTGGACTCAGTGTCGAGCCTGTTACGCCAGAGCGGGTATCAGTCACGAGGCTTCGAGGTGATGTACAATGGCCATACAGGACGAAAGTTGGT
>LH406_LSU_XYY
TAACTGCGAGTGAAGCGGCAAAAGCTCAAATTTGAAATCGGATGTGACATTTGAATTGTAATTTGGAGGGATATCTTCGGAGCTGGCGCTGTCCTAAGTTCTTTGGAACCAGACATCATAGAGGGTGAGAATCCCGTGCCTGGGTGGCTGCCCCGCTCCATGTGAAGTGTCTCCGACGAGTCGAGTTGTTTGGGAATGCAGCTCAAAATGGGTGGTAAATTTCATCTAAAGCTAAATATTGGCGAGAGACCGATAGCGCACAAGTAGAGTGATCGAAAGATGAAAAGCACTTTGAAAAGAGAGTTAAACAGTACGTGAAATTGTTGAAAGGGAAGCGCTTGAGACTAGATTCAGCCGACGGTCATCAGCTACGTTTTTACGTGGTGCACTTGCCGTCGGTTGAGCCAGCATCGGTTTCGATGGCGGGATAAAGGTTTCAGGAATGTGGCTCCTCAATTTTGAGGAGTGTTATAGCCTGGAGCGCAATGCCGCCTGTCGGGACCGAGGACCGCGCTTTTGCTAGGATGCTGGCTAAAAGGTCTTAAGCGGCCCGTCTTGAAACACGGACCAAGGAGTCTAACATCTATGCGAGTGTTCGGGTGGAAAACCCTTGCGCGTAATGAAAGTGAACGGAGGTGGGAACCCCTGGGGTGCACCATCGACCGATCCCGATGTTTACGGAAGGATTTGAGTAGGAGCATAGCTGTTGGGACCCGAAAGATGGTGAACTATGCCTGAATAGGGTGAAGCCAGAGGAAACCTTGGTGGAAGCTCGCAGCGGTTCTGACGTGCAAATCGATCGCAGGGCGACTGTGCTATTCTCATCATTGCTGCCGGTACTGGTGAGTTTGAGGCCGGTATCTCCAAGGATGGTCAGACTCGTGAGCACGCTTTGCTGGCATACACCCTCGGTGTCAAGCAGCTCATCGTTGCTATCAACAAGATGGACACCACCAAGTGGTCTGAAGACCGTTACAAGGAAATCGTCAAGGAGGTTTCCAACTTCATCAAGAAGGTCGGATTCAACCCCAAGACTGTTGCCTTCGTCCCCATCTCCGGGTTCAACGGTGACAACATGATCGAGCCCTCGAGTAACTGCCCCTGGTACAAGGGTAAGTTTTAAACTACATCTATGCGCGCAAACAATGCTAATACATCTTCAGGATGGGACAAGGAGACCAAGGAGGGTGGCAAGTCGTCTGGTAAGACTCTTCTCGAAGCTATCGATTCGATCGACCGCCCCGAGCGACCTTCCAGCAAGCCTCTCCGTCTCCCTCTCCAGGATGTCTACAAGATTGGTGGTATTGGAACAGTGCCTGTCGGTCGTGTTGAGACGGGTACCATCAAACCCGGTATGGTCGTCACGTTCGCTCCCGCTGGTGTGACCACCGAAGTCAAGTCTGTTGAAATGCACCATGAACAGCTTACTGAGGGTCTCCCCGGTGACAACGTTGGCTTCAACGTCAAGGTTAGTGAGCAACTGCAGTGATACCAGTTTCTGCACCGGTGCTAATGCTTCGGAATAGAACGTTTCCGTTAAGGAAATTCGTCGTGGTAATGTTGCTGGTGACTCCAAGAACGACCCCCCCAAGGGTGCCGAGTCCTTCAACGCTCAGGTTATCTTGATGAACCACCCTGGCCAGGTCGGAAACGGATACGCACCCGTTCTGGACTGCCACACTGCCCACATTGCTTGCAAGTTCGCTGAGTTGATCGAGAAGATCGACCGTCGTACTGGTAAATCCGTTGAGCAATCCCCCAAGTTCATCAAAAGCTTGCGGACTTGTCAAGAATCTGGCACTCATGTCTTACATCACCGTCGGCACACCTGGTGAACCGTTGATTAATTTCATGGCAGAGCAGAATATGGAATTCCTTGAGGAATACGAACCCCAACGATCTCCGAATGCCACCAAGATTTTCCTCAACGGTGTGTGGGTCGGTATCCACCGTGATCCTCTCCATCTCGTTCGTCTGGTACAGGAACTTCGGCGCAGTGGCTCCATCAGTCATGAAGTCAGTGTCATCCGAGATATAAGAGACCGAGAATTCAAAATCTTTACGGATGCTGGCAGGGTCTGCCGTCCACTGTTCGTCATAGATAACGACCCCACTCATGAACGGCGAGGTCAGTTAGTTCTCACGAAGGACCACATCATGAGATTAGAAGATGACGCTACACTTGCTCCGGAAGAGCGCTTTGGGTGGAAGGGCTTGCTTGACTGTGGTGCAGTCGAGTACGTCGATGCAGAGGAGGAAGAAACGATTATGATCGTGATGACTCCAGAGGATCTCGAAATCTCCCGTCAAGTACAAGCTGGATACGAGTTGGCAGAAGAAACCGATCCCAACAAGCGTGTTAAGACGCCGATCAACAAGAACATGAACCAGTACACTCATTGCGAAATTCACCCTAGCATGATACTCGGGATCTGTGCCAGCATCATTCCATTCCCCGATCACAACCAAGTACAGTATCCCCACCCGGAAAATTGTTGACTTTTAACTAACCGGAAGCCAAGTCTCCTCGTAATACTTATCAGTCCGCCATGGGCAAGA----AANNNNNNNNNNCCCACAATCGCTTGCCGAGCGCATGGATACGATGGCCACATCCATTTACTACCCACAAAAACCACTTGCAACAACTCGCTCCATGGAGTACCTCAAATTTCGTGAGCTCCCAGCTGGCCAGAACGCCATTGTCGGTATAATGTGCTACAGCGGATATAACCAAGAAGATTCAGTTATCATGAATCAAAGTAGTATCGATCGAGGACTGTTCCGCAGTCTTTTCTATCGGTCCTACATGGACCAGGAGAAGCGTATCGGAATGCAGACGGTCGAAGGATTTGAAAAGCCTTCAAGGCAGAACACACTGAAGTTGAAGCATGGGACGTACGACAAACTGGATGATGACGGTCTCGTGGCTCCGGGTGTCCGTGTCTCTGGAGAGGACATCATCATTGGCAAGACGGCGCCAATTGCGCCGGATGCTGAGGAGATGGGTCAGAGACAGAAATATCACACCAAGCGGGATGTGTCGACACCCCTACGGAGCACCGAGAACGGTATCGTCGATCAAGTCATGCTTACCACGAATGCGGATGGCTTGAAGTTCGTGAAAGTCCGGATGAGGACGACCAAGATACCGCAGATTGGGGACAAGTTTGCTTCACGGCACGGACAAAAGGTGAACTGACGGTGGTTCAGGAGGGGTTGCTGTTCCCGAA---------TGCTGACGGCGATCCGCTAGGGCACGATCGGAATTACGTATCGAGCGGAAGACATGCCCTTCACCAGCGAAGGAATTGTTCCCGACATCATCATCAACCCTCACGCTATTCCCTCTCGTATGACGATTGCTCATTTGATCGAATGCCAACTTAGTAAGGTTGCATCGCTGCGCGGTTTCGAAGGGGACGCAACGCCTTTCACTGATGTGACGGTCGACTCGGTATCGAGCCTGTTGCGCCAGAGCGGGTATCAGTCGCGAGGGTTCGAAGTGATGTACAACGGCCATACAGGACGAAAGTTGGT
>LH218_LSU_XYY
TAACTGCGAGTGAAGCGGCAAAAGCTCAAATTTGAAATCGGATGTGACATTTGAATTGTAATTTGGAGGGATATCTTCGGAGCTGGCGCTGTCCTAAGTTCTTTGGAACCAGACATCATAGAGGGTGAGAATCCCGTGCCTGGGTGGCTGCCCCGCTCCATGTGAAGTGTCTCCGACGAGTCGAGTTGTTTGGGAATGCAGCTCAAAATGGGTGGTAAATTTCATCTAAAGCTAAATATTGGCGAGAGACCGATAGCGCACAAGTAGAGTGATCGAAAGATGAAAAGCACTTTGAAAAGAGAGTTAAACAGTACGTGAAATTGTTGAAAGGGAAGCGCTTGAGACTAGATTCAGCCGACGGTCATCAGCTACGTTTTTACGTGGTGCACTTGCCGTCGGTTGAGCCAGCATCGGTTTCGATGGCGGGATAAAGGTTTCAGGAATGTGGCTCCTCAATTTTGAGGAGTGTTATAGCCTGGAGCGCAATGCCGCCTGTCGGGACCGAGGACCGCGCTTTTGCTAGGATGCTGGCTAAAAGGTCTTAAGCGGCCCGTCTTGAAACACGGACCAAGGAGTCTAACATCTATGCGAGTGTTCGGGTGGAAAACCCTTGCGCGTAATGAAAGTGAACGGAGGTGGGAACCCCTGGGGTGCACCATCGACCGATCCCGATGTTTACGGAAGGATTTGAGTAGGAGCATAGCTGTTGGGACCCGAAAGATGGTGAACTATGCCTGAATAGGGTGAAGCCAGAGGAAACCTTGGTGGAAGCTCGCAGCGGTTCTGACGTGCAAATCGATCGCAGGTCGACTGTGCTATTCTCATCATTGCTGCCGGTACTGGTGAGTTTGAGGCCGGTATCTCCAAGGATGGTCAGACTCGTGAGCACGCTTTGCTGGCATACACCCTCGGTGTCAAGCAGCTCATCGTTGCTATCAACAAGATGGACACCACCAAGTGGTCTGAAGACCGTTACAAGGAAATCGTCAAGGAGGTTTCCAACTTCATCAAGAAGGTCGGATTCAACCCCAAGACTGTTGCCTTCGTCCCCATCTCCGGGTTCAACGGTGACAACATGATCGAGCCCTCGAGTAACTGCCCCTGGTACAAGGGTAAGTTTTAAACTACATCTATGCGCGCAAACAATGCTAATACATCTTCAGGATGGGACAAGGAGACCAAGGAGGGTGGCAAGTCGTCTGGTAAGACTCTTCTCGAAGCTATCGATTCGATCGACCGCCCCGAGCGACCTTCCAGCAAGCCTCTCCGTCTCCCTCTCCAGGATGTCTACAAGATTGGTGGTATTGGAACAGTGCCTGTCGGTCGTGTTGAGACGGGTACCATCAAACCCGGTATGGTCGTCACGTTCGCTCCCGCTGGTGTGACCACCGAAGTCAAGTCTGTTGAAATGCACCATGAACAGCTTACTGAGGGTCTCCCCGGTGACAACGTTGGCTTCAACGTCAAGGTTAGTGAGCAACTGCAGTGATACCAGTTTCTGCACCGGTGCTAATGCTTCGGAATAGAACGTTTCCGTTAAGGAAATTCGTCGTGGTAATGTTGCTGGTGACTCCAAGAACGACCCCCCCAAGGGTGCCGAGTCCTTCAACGCTCAGGTTATCTTGATGAACCACCCTGGCCAGGTCGGAAACGGATACGCACCCGTTCTGGACTGCCACACTGCCCACATTGCTTGCAAGTTCGCTGAGTTGATCGAGAAGATCGACCGTCGTACTGGTAAATCCGTTGAGCAATCCCCCAAGTTCATCAAAAGCTTGCGGACTTGTCAAGAATCTGGCACTCATGTCTTACATCACCGTCGGCACACCTGGTGAACCGTTGATTAATTTCATGGCAGAGCAGAATATGGAATTCCTTGAGGAATACGAACCCCAACGATCTCCGAATGCCACCAAGATTTTCCTCAACGGTGTGTGGGTCGGTATCCACCGTGATCCTCTCCATCTCGTTCGTCTGGTACAGGAACTTCGGCGCAGTGGCTCCATCAGTCATGAAGTCAGTGTCATCCGAGATATAAGAGACCGAGAATTCAAAATCTTTACGGATGCTGGCAGGGTCTGCCGTCCACTGTTCGTCATAGATAACGACCCCACTCATGAACGGCGAGGTCAGTTAGTTCTCACGAAGGACCACATCATGAGATTAGAAGATGACGCTACACTTGCTCCGGAAGAGCGCTTTGGGTGGAAGGGCTTGCTTGACTGTGGTGCAGTCGAGTACGTCGATGCAGAGGAGGAAGAAACGATTATGATCGTGATGACTCCAGAGGATCTCGAAATCTCCCGTCAAGTACAAGCTGGATACGAGTTGGCAGAAGAAACCGATCCCAACAAGCGTGTTAAGACGCCGATCAACAAGAACATGAACCAGTACACTCATTGCGAAATTCACCCTAGCATGATACTCGGGATCTGTGCCAGCATCATTCCATTCCCCGATCACAACCAAGTACAGTATCCCCACCCGGAAAATTGTTGACTTTTAACTAACCGGAAGCCAAGTCTCCTCGTAATACTTATCAGTCCGCCATGGGCAA------------------------------------------------------------------------------------CGANNNNNNNNNNTCCATGGAGTACCTCAAATTTAGTGAGCTCCCAGCTGGCCAGAACGCCATTGTCGGTATAATGTGCTACAGCGGATATAACCAAGAAGATTCAGTTATCATGAATCAAAGTAGTATCGATCGAGGACTGTTCCGCAGTCTTTTCTATCGGTCCTACATGGACCAGGAGAAGCGTATCGGAATGCAGACGGTCGAAGGATTTGAAAAGCCTTCAAGGCAGAACACACTGAAGTTGAAGCATGGGACGTACGACAAACTGGATGATGACGGTCTCGTGGCTCCGGGTGTCCGTGTCTCTGGAGAGGACATCATCATTGGCAAGACGGCGCCAATTGCGCCGGATGCTGAGGAGATGGGTCAGAGACAGAAATATCACACCAAGCGGGATGTGTCGACACCCCTACGGAGCACCGAGAACGGTATCGTCGATCAAGTCATGCTTACCACGAATGCGGATGGCTTGAAGTTCGTGAAAGTCCGGATGAGGACGACCAAGATACCGCAGATTGGGGACAAGTTTGCTTCACGGCACGGACAAAAGGTGAACTGACGGTGGTTCAGGAGGGGTTGCTGTTCCCGAA---------TGCTGACGGCGATCCGCTAGGGCACGATCGGAATTACGTATCGAGCGGAAGACATGCCCTTCACCAGCGAAGGAATTGTTCCCGACATCATCATCAACCCTCACGCTATTCCCTCTCGTATGACGATTGCTCATTTGATCGAATGCCAACTTAGTAAGGTTGCATCGCTGCGCGGTTTCGAAGGGGACGCAACGCCTTTCACTGATGTGACGGTCGACTCGGTATCGAGCCTGTTGCGCCAGAGCGGGTATCAGTCGCGAGGGTTCGAAGTGATGTACAACGGCCATACAGGACGAAAGTTGGT
>KM823206_Otidea_daliensis_SEST06081702_LSU
TAACTGCGAGTGAAGCGGCAAAAGCTCAAATTTGAAATCTGACGTGACGTTCGAGTTGTAATTTGGAGGGGCACTTTCGGTGCTGGTGCCGTCCTAAGTTCCTTGGAACAGGACGTCTTAGAGGGTGAGAATCCCGTGCCAGGATGGCCTACCAGTTCCATGTGAGGTGTCTCCGACGAGTCGAGTTGTTTGGGAATGCAGCTCAAAATGGGTGGTAAATTTCATCTAAAGCTAAATACCGGCGAGAGACCGATAGCGCACAAGTAGAGTGATCGAAAGATGAAAAGCACTTTGAAAAGAGAGTTAAAAAGTACGTGAAATTGTTGAAAGGGAAGCTCTTGAGACCAGACTCAACCCTTGGTGATCAACCGTGCTTTTGTGCGGTGCACTTGCTGAGGGTTGGGCCAGCATCGGTTTTGACGGTGGGATAAAGGCTTGAGGAATGTGGCTCACCGATACCGGAGAGTGTTATAGCCTCGGGTGCAATGCTACCTGTCGGGACCGAGGACCGCGCTTTTGCTAGGATGCTGGCGTAATGGTCTTAAGCGGCCCGTCTTGAAACACGGACCAAGGAGTCTAACATCTATGCGAGTGTTCGGGTGGAAAACCCTTGCGCGAAATGAAAGTGAACGGAGGTGGGAACCCCTGGGGTGCACCATCGACCGATCCTGATGTCTTCGGAAGGATTTGAGTAGGAGCATAGCCGTTGGGACCCGAAAGATGGTGAACTATGCCTGAATAGGGTGAAGCCAGAGGAAACTCTGGTGGAGGCTCGCAGCGGTTCTGACGTGCAAATCGATCGCAGGCCGACTGCGCCATTCTTATCATCGCTGCCGGCACTGGCGAGTTTGAGGCCGGTATCTCCAAGGATGGTCAGACTCGTGAACACGCTTTGCTCGCCTACACCCTCGGTGTCAAGCAGCTCATCGTTGCCATCAATAAGATGGACACCACGAAGTGGTCTGAGGGCCGTTACAAGGAAATCGTCAAGGAGGTTTCCAACTTCATCAAGAAGGTTGGGTTCAACCCCAAGACAGTTGCCTTTGTCCCCATCTCCGGGTTCAATGGTGATAACATGATCGATGCTTCTAGCAACTGCCCCTGGTACAAGGGTAAG-TTTAATCTACATCTACCTATGCAAGCAATGCTAATACTTCCCCAGGATGGGAAAAGGAGACTAAGGAGGGTGGCAAGTCGTCTGGTAAGACTCTTCTTGAGGCTATCGACTCCATCGACCGCCCCGAGCGGCCTTCCAGCAAGCCCCTCCGTCTTCCCCTCCAGGATGTCTACAAGATCGGTGGTATTGGAACAGTGCCTGTCGGTCGTGTCGAAACGGGTACCATCAAGCCTGGTATGGTCGTCACGTTCGCCCCCGCTGGTGTGACCACCGAAGTCAAGTCCGTCGAAATGCACCACGAACAGCTTACTGAGGGTTTCCCCGGTGACAACGTTGGTTTCAATGTCAAGGTTAGTGACCA----CAATGATGGTAGTTTTTGTGTATGCGCTCATGCTTCGCAATAGAACGTTTCCGTGAAGGAAATTCGCCGCGGCAACGTTGCTGGTGACTCCAAGAACGACCCCCCCAAGGGTGCCGAATCCTTCAATGCTCAGGTCATTCTGATGAACCATCCTGGTCAAGTCGGAAACGGATACGCCCCCGTCCTGGACTGTCACACCGCCCACATCGCCTGCAAGTTCGCTGAGCTGATCGAGAAGATCGATCGTCGTACCGGTAAATCCGTTGAGCAGTCCCCCAAGTTCATCAA-------------CGTCAAGAATTTGGCACTCATGTCTTACATCACTGTCGGCACGCCAGGTGAACCATTGATCAATTTCATGGCAGAGCAGAATATGGAATTCCTTGAGGAATATGAACCCCAACGATCCCCGAATGCTACCAAGATCTTCCTCAATGGTGTGTGGGTTGGTATTCACCGTGACCCTCTTCATCTCGTTCGTCTGGTACAGGAACTTCGGCGCAGTGGCTCCATTAGTCATGAAGTCAGTGTCATCCGAGATATAAGAGACAGAGAATTCAAGATCTTCACAGATGCTGGCAGAGTCTGTCGCCCACTGTTCGTCATAGATAACGACCCTACCCATGAGCGGCGAGGCCAGTTAGTCCTCACGAAGGACCACATTATGAGATTAGAAGACGACGCTTCTCTTCCACCGGAAGAACGTTTTGGTTGGAAGGGATTGCTTGACTGTGGTGCGGTTGAGTACGTGGACGCAGAGGAAGAAGAAACGATCATGATCGTGATGACCCCAGAGGATCTCGAAATCTCCCGTCAAGTACAAGCAGGTTACGAGTTGGCAGAAGAAACCGACCCCAACAAGCGTGTCAAGACACCGATCAACAAAAACATGAACCAGTACACCCACTGTGAAATTCACCCTAGCATGATACTCGGGATCTGCGCCAGCATCATTCCATTCCCTGATCACAATCAAGTACAGTAT-CCCACCAGGAAAGTTGTTGACATTTAGCTGAATNNNNNNNNNNNNNNNNNNNNNNNNNNNNNNNNNNNNNNNNNNNNNNNNNNNNNNNNNNNNNNNNNNNNNNNNNNNNNNNNNNNNNNNNNNNNNNNNNNNNNNNNNCCTTTACTATCCACAGAAACCTCTTGCAACAACTCGTTCTATGGAGTACCTCAAATTTCGTGAGCTTCCCGCAGGTCAAAANGCCATTGTTGGTATAATGTGCTACAGCGGATACAATCNAGAAGATTCGGTCATCATGAACCAAAGTAGTATTGATCGAGGACTGTTCCGCAGTCTTTTCTATCGATCTTACATGGACCAGGAGAAGCGCATTGGAATGCAGACAGTAGAGGAATTCGAAAAGCCTTCAAGGCAGAACACACTGAAGTTGAAGCACGGAACCTACGACAAACTAGACGATGATGGTCTCGTGGCTCCCGGCGTCCGTGTCTCTGGAGAGGATATTATCATTGGCAAGACCGCGCCAATTTCACCAGATGCTGAGGAGATGGGTCAGAGACAGAAGTATCATACTAAACGAGATGTATCAACTCCCTTACGGAGTACCGAGAACGGCATTGTCGACCAGGTCATGCTCACTACGAATGCGGATGGCTTGAAGTTCGTGAAAGTTCGAATGAGGACAACAAAGGTGCCGCAGATCGGGGACAAGTTTGCCTCACGTCATGGACAAAAGGT-----GACAGTGGTTCATGA--AGTTATTGTTCCTGGAATGTTTAGTTACTGACCGTAATCCCCTAGGGCACAATTGGAATTGCGTATCGAGCAGAAGACATGCCCTTCACTAGCGAAGGAATTGTTCCTGACATCATAATTAATCCCCACGCTATTCNNTCTCGTATGACGATTGCTCATTTGATTGAATGCCAACTTAGTAAAGTTGCATCGCTGCGTGGATT------------------------------------------------------------------------------------------------------------------------------
>HMAS_188468_LSU_XYY
TAACTGCGAGTGAAGCGGCAAAAGCTCAAATTTGAAATCGGGTGTGACATTTGAATTGTAATTTGGAGGGATATCTTCGGAGCTGGCGCTGTCCTAAGTTCTTTGGAACCAGACATCATAGAGGGTGAGAATCCCGTGCCTGGGTGGCTGTCCAGCTCCATGTGAAGTGTCTCCGACGAGTCGAGTTGTTTGGGAATGCAGCTCAAAATGGGTGGTAAATTTCATCTAAAGCTAAATATTGGCGAGAGACCGATAGCGCACAAGTAGAGTGATCGAAAGATGAAAAGCACTTTGAAAAGAGAGTTAAACAGTACGTGAAATTGTTGAAAGGGAAGCGCTTGAGACTAGATTCAGCCGGCGGTCATCAGCTACGTTTTTACGTGGTGCACTTGCCGTCGGTTGAGCCAGCATCGGTTTTGATGGCGGGATAAAGGTTTCAGGAATGTGGCTCCTCAATTTTGAGGAGTGTTATAGCCTGGGGCGTAATGCCGCCTGTCGGGACCGAGGACCGCGCTTTTGCTAGGATGCTGGCTAAAAGGTCTTAAGCGGCCCGTCTTGAAACACGGACCAAGGAGTCTAACATCTATGCGAGTGTTCGGGTGGAAAACCCTTGCGCGTAATGAAAGTGAACGGAGGTGGGAACCCCTGGGGTGCACCATCGACCGATCCTGATGTTTACGGAAGGATTTGAGTAGGAGCATAGCTGTTGGGACCCGAAAGATGGTGAACTATGCCTGAATAGGGTGAAGCCAGAGGAAACCTTGGTGGAAGCTCGCAGCGGTTCTGACGTGCAAATCGATCGCAGC-CGACTGTGCTATTCTCATCATTGCTGCCGGTACTGGTGAGTTTGAGGCCGGTATCTCCAAGGATGGTCAGACTCGTGAGCACGCTTTGCTTGCATACACCCTCGGTGTCAAGCAGCTCATCGTTGCTATCAACAAGATGGACACCACCAAGTGGTCTGAAGACCGTTACAAGGAAATCGTCAAGGAGGTTTCCAACTTCATCAAGAAGGTCGGATTCAACCCCAAGACTGTTGCCTTCGTCCCCATCTCCGGGTTCAACGGTGACAACATGATCGAGCCCTCGAGTAACTGCCCCTGGTACAAGGGTAAGTTTTAAACTGCATCTATGCGCGCAAGCAGTGCTAATACACCTTCAGGATGGGACAAGGAGACCAAGGAGGGTGGCAAGTCGTCTGGTAAGACTCTTCTCGAAGCTATCGATTCGATCGACCGCCCCGAGCGACCTTCCAGCAAGCCTCTCCGTCTCCCTCTCCAGGATGTCTACAAGATTGGTGGTATCGGAACAGTGCCTGTCGGTCGTGTTGAGACGGGTACCATCAAGCCCGGTATGGTCGTCACGTTCGCTCCCGCTGGTGTGACCACCGAAGTCAAGTCTGTTGAAATGCACCATGAACAGCTTACTGAGGGTCTCCCCGGTGACAACGTTGGCTTCAACGTCAAGGTTAGTGAGCA--------GATACCAGTTTCTGTGCCGGTGCTAATTCTTCGGGATAGAACGTCTCCGTTAAGGAAATTCGTCGTGGTAATGTTGCTGGTGACTCCAAGAACGACCCCCCCAAGGGTGCCGAGTCCTTCAACGCTCAGGTTATCTTGATGAACCACCCTGGCCAGGTCGGAAACGGATACGCACCCGTTCTGGACTGCCACACTGCCCACATTGCTTGCAAGTTCGCTGAGCTGATCGAGAAGATCGACCGTCGTACTGGTAAATCCGTTGAGCAATCCCCCAAGTTCATCAAAAGCTTGCGGACTTGTCAAGAATCTGGCACTCATGTCTTACATCACCGTCGGCACACCTGGTGAACCGTTGATCAATTTCATGGCAGAGCAGAATATGGAATTCCTTGAGGAATACGAACCCCAACGATCTCCGAATGCCACCAAGATTTTCCTCAACGGTGTGTGGGTCGGTATCCACCGTGATCCTCTCCATCTCGTTCGTCTGGTACAGGAACTTCGGCGCAGTGGCTCCATCAGTCATGAAGTCAGTGTCATCCGAGATATAAGAGACCGAGAATTCAAAATCTTTACGGATGCTGGCAGGGTCTGCCGTCCACTGTTCGTCATAGATAACGACCCCACTCATGAACGGCGAGGCCAGTTAGTTCTCACGAAGGACCACATCATGAGATTAGAAGATGACGCTACACTTACTCCGGAAGAGCGCTTCGGGTGGAAGGGCTTGCTTGACTGTGGTGCAGTCGAGTACGTCGATGCAGAGGAGGAGGAAACGATCATGATCGTGATGACTCCAGAGGATCTCGAAATCTCCCGTCAAGTACAAGCTGGATACGAGCTGGCAGAAGAAACCGATCCCAATAAGCGTGTCAAGACGCCGATCAACAAGAACATGAACCAGTACACTCATTGCGAAATTCACCCTAGCATGATACTCGGGATCTGTGCCAGCATCATTCCATTCCCCGATCACAACCAAGTACAGTATCCCCACCCGGAAAGTTGTTGACTTTTAACTAACTGGAAGCTAAGTCTCCTCGTAATACTTATCAGTCCGCCATGGGC--------AAGAANNNNNNNNNNCCATACAACGGCGGCCGAGCTATGCGCGATGATCACATATATATACTGACCCACAATACCACTTGCAAAAACTCGCTCCATGGAGTACCTCAAATTTCGTGAGCTCCCAGCTGGCCAAAACGCCATTGTCGGTATAATGTGCTACAGCGGATATAACCAAGAAGATTCAGTTATCATGAATCAAAGTAGTATCGATCGAGGACTGTTCCGCAGTCTTTTCTATCGGTCCTACATGGACCAGGAGAAGCGTATCGGAATGCAGACGGTCGAAGGATTTGAAAAGCCTTCGAGGCAGAACACACTGAAGTTGAAGCATGGGACGTACGACAAACTGGATGATGACGGTCTCGTGGCTCCGGGTGTCCGTGTCTCTGGAGAGGACATCATCATCGGCAAGACGGCGCCAATTGCGCCGGATGCTGAGGAGATGGGTCAGAGACAGAAATATCACACCAAGCGGGATGTGTCGACACCCCTACGGAGCACCGAGAATGGTATCGTCGACCAAGTCATGCTCACCACCAATGCGGATGGCTTGAAGTTCGTGAAAGTCCGGATGAGGACGACCAAGATACCGCAGATTGGGGACAAGTTTGCTTCACGCCACGGACAAAAGGTAAACTGACGGTGGTTCAGGAGGGGTTGCTGTTCCCGAA---------TGCTGATGGCGATCTTCTAGGGCACGATCGGAATTACGTATCGAGCGGAAGACATGCCCTTCACCAGCGAAGGAATTGTTCCCGACATCATAATCAACCCCCACGCTATTCCCTCTCGTATGACGATTGCTCATTTGATCGAATGCCAACTTAGTAAGGTTGCATCGCTGCGCGGTTTCGAAGGGGACGCAACGCCTTTCACTGATGTGACGGTCGACTCGGTATCGAGCCTGTTGCGCCAGAGCGGGTATCAGTCGCGAGGGTTCGAAATGATGTACAACGGCCATACTGGACGAAAGTTGGT
>C505_LSU_XYY
TAACTGCGAGTGAAGCGGCAAAAGCTCAAATTTGAAATCGGGTGTGACATTTGAATTGTAATTTGGAGGGATATCTTCGGAGCTGGCGCTGTCCTAAGTTCTTTGGAACCAGACATCATAGAGGGTGAGAATCCCGTGCCTGGGTGGCTGTCCAGCTTCATGTGAAGTGTCTCCGACGAGTCGAGTTGTTTGGGAATGCAGCTCAAAATGGGTGGTAAATTTCATCTAAAGCTAAATATTGGCGAGAGACCGATAGCGCACAAGTAGAGTGATCGAAAGATGAAAAGCACTTTGAAAAGAGAGTTAAACAGTACGTGAAATTGTTGAAAGGGAAGCGCTTGAGACTAGATTCAGCCGGCGGTCATCAGCTACGTTTTTACGTGGTGCACTTGCCGTCGGTTGAGCCAGCATCGGTTTTGATGGCGGGATAAAGGTTTCAGGAATGTGGCTCCTCAATTTTGAGGAGTGTTATAGCCTGGGGCGTAATGCCGCCTGTCGGGACCGAGGACCGCGCTTTTGCTAGGATGCTGGCTAAAAGGTCTTAAGCGGCCCGTCTTGAAACACGGACCAAGGAGTCTAACATCTATGCGAGTGTTCGGGTGGAAAACCCTTGCGCGTAATGAAAGTGAACGGAGGTGGGAACCCCTGGGGTGCACCATCGACCGATCCTGATGTTTACGGAAGGATTTGAGTAGGAGCATAGCTGTTGGGACCCGAAAGATGGTGAACTATGCCTGAATAGGGTGAAGCCAGAGGAAACCTTGGTGGAAGCTCGCAGCGGTTCTGACGTGCAAATCGATCGCAG--CGACTGTGCTATTCTCATCATTGCTGCCGGTACTGGTGAGTTTGAGGCCGGTATCTCCAAGGATGGTCAGACTCGTGAGCACGCTTTGCTTGCATACACCCTCGGTGTCAAGCAGCTCATCGTTGCTATCAACAAGATGGACACCACCAAGTGGTCTGAAGACCGTTACAAGGAAATCGTCAAGGAGGTTTCCAACTTCATCAAGAAGGTCGGATTCAACCCCAAGACTGTTGCCTTCGTCCCCATCTCCGGGTTCAACGGTGACAACATGATCGAGCCCTCGAGTAACTGCCCCTGGTACAAGGGTAAGTTTTAAACTGCATCTATGCGCGCAAGCAGTGCTAATACACCTTCAGGATGGGACAAGGAGACCAAGGAGGGTGGCAAGTCGTCTGGTAAGACTCTTCTCGAAGCTATCGATTCGATCGACCGCCCCGAGCGACCTTCCAGCAAGCCTCTCCGTCTCCCTCTCCAGGATGTCTACAAGATTGGTGGTATCGGAACAGTGCCTGTCGGTCGTGTTGAGACGGGTACCATCAAGCCCGGTATGGTCGTCACGTTCGCTCCCGCTGGTGTGACCACCGAAGTCAAGTCTGTTGAAATGCACCATGAACAGCTTACTGAGGGTCTCCCCGGTGACAACGTTGGCTTCAACGTCAAGGTTAGTGAGCAACTGCAGTGATACCAGTTTCTGTGCCGGTGCTAATTCTTCGGGATAGAACGTCTCCGTTAAGGAAATTCGTCGTGGTAATGTTGCTGGTGACTCCAAGAACGACCCCCCCAAGGGTGCCGAGTCCTTCAACGCTCAGGTTATCTTGATGAACCACCCTGGCCAGGTCGGAAACGGATACGCACCCGTTCTGGACTGCCACACTGCCCACATTGCTTGCAAGTTCGCTGAGCTGATCGAGAAGATCGACCGTCGTACTGGTAAATCCGTTGAGCAATCCCCCAAGTTCATCAAAAGCTTGCGGACTTGTCAAGAATCTGGCACTCATGTCTTACATCACCGTCGGCACACCTGGTGAACCGTTGATCAATTTCATGGCAGAGCAGAATATGGAATTCCTTGAGGAATACGAACCCCAACGATCTCCGAATGCCACCAAGATTTTCCTCAACGGTGTGTGGGTCGGTATCCACCGTGATCCTCTCCACCTCGTTCGTCTGGTACAGGAACTTCGACGCAGTGGCTCCATCAGTCATGAAGTCAGTGTCATCCGAGATATAAGAGACCGAGAATTCAAAATCTTTACGGATGCTGGCAGGGTCTGCCGTCCACTGTTCGTCATAGATAACGACCCCACTCATGAACGGCGAGGCCAGTTAGTTCTCACGAAGGACCACATCATGAGATTAGAAGATGACGCTACACTTGCTCCGGAAGAGCGCTTCGGGTGGAAGGGCTTGCTTGACTGTGGTGCAGTCGAGTACGTCGATGCAGAGGAGGAAGAAACGATCATGATCGTGATGACTCCAGAGGATCTCGAAATCTCCCGTCAAGTACAAGCCGGATACGAGCTGGCAGAAGAAACCGATCCCAATAAGCGTGTCAAGACGCCGATCAACAAGAACATGAACCAGTACACTCATTGCGAAATTCACCCTAGCATGATACTCGGGATCTGTGCCAGCATCATTCCATTCCCCGATCACAACCAAGTACAGTATCCCCACCTGGAAAGTTGTTGACTTTTAACTAACTGGAAGCTAAGTCTCCTCGTAATACTTATCAGTCCGCCATGGGCAAANNNNN--------NNNNNCCTTCCACTCCCGGCGTGTGTATGCTAGCGATAGC--ACATCCTTTATTACCCACAAAAACCACTTGCAACAACTCGCTCCATGGAGTACCTCAAATTTCGTGAGCTCCCAGCTGGCCAAAACGCCATTGTCGGTATAATGTGCTACAGCGGATATAACCAAGAAGATTCAGTTATCATGAATCAAAGTAGTATCGATCGAGGACTGTTCCGCAGTCTTTTCTATCGGTCCTACATGGACCAGGAGAAGCGTATCGGAATACAGACGGTCGAAGGATTTGAAAAGCCTTCGAGGCAGAACACACTGAAGTTGAAGCATGGGACGTACGACAAACTGGATGATGACGGTCTCGTGGCTCCGGGTGTCCGTGTCTCTGGAGAGGACATCATCATCGGCAAGACGGCGCCAATTGCGCCGGATGCTGAGGAGATGGGTCAGAGACAGAAATATCACACCAAGCGGGATGTGTCGACACCCCTACGGAGCACCGAGAATGGTATCGTCGACCAAGTCATGCTCACCACCAATGCGGATGGCTTGAAGTTCGTGAAAGTCCGGATGAGGACGACCAAGATACCGCAGATTGGGGACAAGTTTGCTTCACGCCACGGACAAAAGGTAAACTAACGGTGGTTCAGGAGGGGTTGCTGTTCCCGAA---------TGCTGATGGCGATCTTCTAGGGCACGATCGGAATTACGTATCGAGCGGAAGACATGCCCTTCACCAGCGAAGGAATTGTTCCCGACATCATAATCAACCCCCACGCTATTCCCTCTCGTATGACGATTGCTCATTTGATCGAATGTCAACTTAGTAAGGTTGCATCGCTGCGCGGTTTCGAAGGGGACGCAACGCCTTTCACTGATGTGACGGTCGACTCGGTATCGAGCCTGTTGCGCCAGAGCGGGTATCAGTCGCGAGGGTTCGAAGTGATGTACAACGGCCATACTGGACGAAAGTAGGT
>L482_LSU_XYY
TAACTGCGAGTGAAGCGGCAAAAGCTCAAATTTGAAATCGGGTGTGACATTTGAATTGTAATTTGGAGGGATATCTTCGGAGCTGGCGCTGTCCTAAGTTCTTTGGAACCAGACATCATAGAGGGTGAGAATCCCGTGCCTGGGTGGCTGTCCAGCTCCATGTGAAGTGTCTCCGACGAGTCGAGTTGTTTGGGAATGCAGCTCAAAATGGGTGGTAAATTTCATCTAAAGCTAAATATTGGCGAGAGACCGATAGCGCACAAGTAGAGTGATCGAAAGATGAAAAGCACTTTGAAAAGAGAGTTAAACAGTACGTGAAATTGTTGAAAGGGAAGCGCTTGAGACTAGATTCAGCCGGCGGTCATCAGCTACGTTTTTACGTGGTGCACTTGCCGTCGGTTGAGCCAGCATCGGTTTTGATGGCGGGATAAAGGTTTCAGGAATGTGGCTCCTCAATTTTGAGGAGTGTTATAGCCTGGGGCGTAATGCCGCCTGTCGGGACCGAGGACCGCGCTTTTGCTAGGATGCTGGCTAAAAGGTCTTAAGCGGCCCGTCTTGAAACACGGACCAAGGAGTCTAACATCTATGCGAGTGTTCGGGTGGAAAACCCTTGCGCGTAATGAAAGTGAACGGAGGTGGGAACCCCTGGGGTGCACCATCGACCGATCCTGATGTTTACGGAAGGATTTGAGTAGGAGCATAGCTGTTGGGACCCGAAAGATGGTGAACTATGCCTGAATAGGGTGAAGCCAGAGGAAACCTTGGTGGAAGCTCGCAGCGGTTCTGACGTGCAAATCGATCGCAGC-CGACTGTGCTATTCTCATCATTGCTGCCGGTACTGGTGAGTTTGAGGCCGGTATCTCCAAGGATGGTCAGACTCGTGAGCACGCTTTGCTTGCATACACCCTCGGTGTCAAGCAGCTCATCGTTGCTATCAACAAGATGGACACCACCAAGTGGTCTGAAGACCGTTACAAGGAAATCGTCAAGGAGGTTTCCAACTTCATCAAGAAGGTCGGATTCAACCCCAAGACTGTTGCCTTCGTCCCCATCTCCGGGTTCAACGGTGACAACATGATCGAGCCCTCGAGTAACTGCCCCTGGTACAAGGGTAAGTTTTAAACTGCATCTATGCGCGCAAGCAGTGCTAATACACCTTCAGGATGGGACAAGGAGACCAAGGAGGGTGGCAAGTCGTCTGGTAAGACTCTTCTCGAAGCTATCGATTCGATCGACCGCCCCGAGCGACCTTCCAGCAAGCCTCTCCGTCTCCCTCTCCAGGATGTCTACAAGATTGGTGGTATCGGAACAGTGCCTGTCGGTCGTGTTGAGACGGGTACCATCAAGCCCGGTATGGTCGTCACGTTCGCTCCCGCTGGTGTGACCACCGAAGTCAAGTCTGTTGAAATGCACCATGAACAGCTTACTGAGGGTCTCCCCGGTGACAACGTTGGCTTCAACGTCAAGGTTAGTGAGCA--------GATACCAGTTTCTGTGCCGGTGCTAATTCTTCGGGATAGAACGTCTCCGTTAAGGAAATTCGTCGTGGTAATGTTGCTGGTGACTCCAAGAACGACCCCCCCAAGGGTGCCGAGTCCTTCAACGCTCAGGTTATCTTGATGAACCACCCTGGCCAGGTCGGAAACGGATACGCACCCGTTCTGGACTGCCACACTGCCCACATTGCTTGCAAGTTCGCTGAGCTGATCGAGAAGATCGACCGTCGTACTGGTAAATCCGTTGAGCAATCCCCTAAGTTCATCAAAAGCTTGCGGACTTGTCAAGAATCTGGCACTCATGTCTTACATCACCGTCGGCACACCTGGTGAACCGTTGATCAATTTCATGGCAGAGCAGAATATGGAATTCCTTGAGGAATACGAACCCCAACGATCTCCGAATGCCACCAAGATTTTCCTCAACGGTGTGTGGGTCGGTATCCACCGTGATCCTCTCCATCTCGTTCGTCTGGTACAGGAACTTCGGCGCAGTGGCTCCATCAGTCATGAAGTCAGTGTCATCCGAGATATAAGAGACCGAGAATTCAAAATCTTTACGGATGCTGGCAGGGTCTGCCGTCCACTGTTCGTCATAGATAACGACCCCACTCATGAACGGCGAGGCCAGTTAGTTCTCACGAAGGACCACATCATGAGATTAGAAGATGACGCTACACTTACTCCGGAAGAGCGCTTCGGGTGGAAGGGCTTGCTTGACTGTGGTGCAGTCGAGTACGTCGATGCAGAGGAGGAGGAAACGATCATGATCGTGATGACTCCAGAGGATCTCGAAATCTCCCGTCAAGTACAAGCTGGATACGAGCTGGCAGAAGAAACCGATCCCAATAAGCGTGTCAAGACGCCGATCAACAAGAACATGAACCAGTACACTCATTGCGAAATTCACCCTAGCATGATACTCGGGATCTGTGCCAGCATCATTCCATTCCCCGATCACAACCAAGTACAGTATCCCCACCCGGAAAGTTGTTGACTTTTAACTAACTGGAAGCTAAGTCTCCTCGTAATACTTATCAGTCCGCCATGGGCAA------AAANNNNNNNNNNCCCACCATTACCTGCGAGCGCATGGTCCGATGGCC--ACATCCTTTATTACCCACAAAAACCACTTGCAACAACTCGCTCCATGGAGTACCTCAAATTTCGTGAGCTCCCAGCTGGCCAAAACGCCATTGTCGGTATAATGTGCTACAGCGGATATAACCAAGAAGATTCAGTTATCATGAATCAAAGTAGTATCGATCGAGGACTGTTCCGCAGTCTTTTCTATCGGTCCTACATGGACCAGGAGAAGCGTATCGGAATGCAGACGGTCGAAGGATTTGAAAAGCCTTCGAGGCAGAACACACTGAAGTTGAAGCATGGGACGTACGACAAACTGGATGATGACGGTCTCGTGGCTCCGGGTGTCCGTGTCTCTGGAGAGGACATCATCATCGGCAAGACGGCGCCAATTGCGCCGGATGCTGAGGAGATGGGTCAGAGACAGAAATATCACACCAAGCGGGATGTGTCGACACCCCTACGGAGCACCGAGAATGGTATCGTCGACCAAGTCATGCTCACCACCAATGCGGATGGCTTGAAGTTCGTGAAAGTCCGGATGAGGACGACCAAGATACCGCAGATTGGGGACAAGTTTGCTTCACGCCACGGACAAAAGGTAAACTGACGGTGGTTCAGGAGGGGTTGCTGTTCCCGAA---------TGCTGATGGCGATCTTCTAGGGCACGATCGGAATTACGTATCGAGCGGAAGACATGCCCTTCACCAGCGAAGGAATTGTTCCCGACATCATAATCAACCCCCACGCTATTCCCTCTCGTATGACGATTGCTCATTTGATCGAATGCCAACTTAGTAAGGTTGCATCGCTGCGCGGTTTCGAAGGGGACGCAACGCCTTTCACTGATGTGACGGTCGACTCGGTATCGAGCCTGTTGCGCCAGAGCGGGTATCAGTCGCGAGGGTTCGAAGTGATGTACAACGGCCATACTGGACGAAAGTTGGT
>KM823209_Otidea_flavidobrunneola_H6010806_LSU
TAACTGCGAGTGAAGCGGCAAAAGCTCAAATTTGAAATCTGACGTGACGTCCGAATTGTAATTTGGAGGGATGTCTTCGGAGCTGGCGCTGTCTTAAGTTCTTTGGAACCAGACATCATAGAGGGTGAGAATCCCGTGCCTGGATGGCTGTCCGGCTCCATGTGAAGTGTCTCCGACGAGTCGAGTTGTTTGGGAATGCAGCTCAAAATGGGTGGTAAATTTCATCTAAAGCTAAATATTGGCGAGAGACCGATAGCGCACAAGTAGAGTGATCGAAAGATGAAAAGCACTTTGAAAAGAGAGTCAAATAGTACGTGAAATTGTTGAAAGGGAAGCGCTTGAGATTAGATTCGGCCGGCGGTCATCAGCTACGTTTTTACGTTGTGCACTTGCCGTCGGTTGAGCCAGCATCGGTTTTGATGGCGGGATAAAGGTTTCGGGAATGTGGCTCCTCAATTTAGATGAGTGTTAAAGCCCGGAGCGCAATGCTGCCTGTTGGGACCGAGGACCGCGCTTTGGCTAGGATGCTGGCTAAAAGGTCTTAAGCGGCCCGTCTTGAAACACGGACCAAGGAGTCTAACATCTATGCGAGTGTTCGGGTGGAAAACCCTTGCGCGTAATGAAAGTGAATGGAGGTGGGAACCCCTGAGGTGCACCATCGACCGATCCCGATGTTTACGGAAGGATTTGAGTAGGAGCATAGCTGTTGGGACCCGAAAGATGGTGAACTATGCCTGAATAGGGTGAAGCCAGAGGAAACCTTGGTGGAAGCTCGCAGCGGTTCTGACGTGCAAATCGATCGCAGGCTGACTGCGCTATTCTCATTATTGCTGCCGGCACTGGTGAGTTTGAGGCCGGTATCTCCAAGGATGGTCAGACTCGTGAGCACGCTTTGCTTGCATACACCCTCGGTGTCAAGCAGCTCATCGTTGCTATCAACAAGATGGACACCACCAAGTGGTCTGAGGACCGTTTCAAGGAAATCGTCAAGGAGGTTTCCAACTTCATCAAGAAGGTCGGATTCAACCCCAAGACTGTTGCCTTCGTCCCCATCTCCGGGTTCAATGGCGACAACATGATCGAGCCCTCCAGCAACTGCCCCTGGTACAAGGGTAAGCTCTAAACTACATCTATGTGCGCAAGCAGTGCTAATACACCTTCAGGATGGGACAAAGAGACCAAGGAGGGTGGCAAGTCGTCTGGTAAGACTCTTCTCGAAGCTATCGATTCGATCGACCGCCCCGAGCGGCCTTCCAGCAAGCCCCTCCGTCTCCCCCTCCAAGATGTCTACAAGATTGGTGGTATTGGAACAGTGCCTGTCGGTCGTGTTGAGACGGGTACCATCAAGCCCGGTATGGTCGTCACATTTGCCCCCGCTGGTGTGACCACCGAGGTCAAGTCTGTCGAAATGCACCATGAACAGCTTACTGAGGGTCTCCCCGGTGACAATGTTGGTTTCAACGTCAAGGTTAGTGAGCAACTGCAATGATACCAGTTTCTGCGCCGGTGCTAATACTTTGCAATAGAACGTTTCCGTGAAGGAAATTCGTCGTGGTAATGTTGCTGGTGACTCCAAGAACGACCCCCCCAAAGGTGCCGAGTCCTTCAACGCTCAGGTTATCCTGATGAACCACCCTGGCCAGGTCGGAAACGGATACGCACCTGTTCTGGACTGCCACACTGCCCATATTGCTTGCAAGTTCGCTGAGTTGATCGAGAAGATCGACCGTCGTACTGGTAAATCCGTTGAGCAGTCCCCCAAATTTATCAAAAGCTTGCGGACTTGTCAAGAATCTGGCACTCATGTCTTACATCACCGTCGGCACACCTGGTGAACCGTTGATTAATTTCATGGCAGAGCAGAATATGGAATTCCTTGAGGAATACGAACCCCAACGATCTCCGAATGCCACCAAGATTTTCCTCAATGGTGTGTGGGTCGGCATTCACCGTGATCCTCTTCATCTCGTTCGTCTGGTACAGGAACTTCGGCGCAGTGGCTCCATCAGCCATGAAGTCAGTGTCATCCGAGATATAAGAGACCGAGAGTTCAAGATCTTCACGGATGCTGGCAGGGTCTGCCGTCCACTGTTCGTCATAGATAACGACCCCACTCACGAACGGCGAGGCCAGTTAGTTCTCACGAAGGACCATATCATGAGATTGGAAGACGACGCTGCACTTCCTCCGGAAGAGCGCTTTGGGTGGAAGGGCTTGCTTGACTGTGGTGCGGTCGAGTACGTCGATGCAGAGGAGGAAGAAACGATCATGATCGTGATGACTCCAGAAGATCTTGAAATCTCTCGTCAAGTACAGGCTGGATACGAGCTGGCAGAAGAAACCGATCCCAACAAGCGTGTCAAGACGCCGATCAACAAGAACATGAACCAGTACACTCATTGCGAAATTCACCCTAGCATGATACTCGGGATCTGCGCCAGCATCATTCCATTCCCTGATCACAATCAAGTACAGTATACCCACCCAGAAAATTATTGACTTTTAGCTGA-----------------------------------------------------------------------------------------------------------------------------------------------------------------------------------------------------------------------------------------------------------------------------------------------------------------------------------------------------------------------------------------------------------------------------------------------------------------------------------------------------------------------------------------------------------------------------------------------------------------------------------------------------------------------------------------------------------------------------------------------------------------------------------------------------------------------------------------------------------------------------------------------------------------------------------------------------------------------------------------------------------------------------------------------------------------------------
>KM823207_Otidea_flavidobrunneola_KH_09_153_28S
TAACTGCGAGTGAAGCGGCAAAAGCTCAAATTTGAAATCTGACGTGACGTCCGAATTGTAATTTGGAGGGATATCTTCGGAGCTGGCGCTGTCTTAAGTTCTTTGGAACCAGACATCATAGAGGGTGAGAATCCCGTGCCTGGATGGCTGTCCGGCTCCATGTGAAGTGTCTCCGACGAGTCGAGTTGTTTGGGAATGCAGCTCAAAATGGGTGGTAAATTTCATCTAAAGCTAAATATTGGCGAGAGACCGATAGCGCACAAGTAGAGTGATCGAAAGATGAAAAGCACTTTGAAAAGAGAGTCAAATAGTACGTGAAATTGTTGAAAGGGAAGCGCTTGAGATTAGATTCGGCCGGCGGTCATCAGCTACGTTTTTACGTTGTGCACTTGCCGTCGGTTGAGCCAGCATCGGTTTTGATGGCGGGATAAAGGTTTCGGGAATGTGGCTCCTCAATTTAGAGGAGTGTTAAAGCCCGGAGCGCAATGCTGCCTGTTGGGACCGAGGACCGCGCTTTGGCTAGGATGCTGGCTAAAAGGTCTTAAGCGGCCCGTCTTGAAACACGGACCAAGGAGTCTAACATCTATGCGAGTGTTCGGGTGGAAAACCCTTGCGCGTAATGAAAGTGAATGGAGGTGGGAACCCCTGAGGTGCACCATCGACCGATCCCGATGTTTACGGAAGGATTTGAGTAGGAGCATAGCTGTTGGGACCCGAAAGATGGTGAACTATGCCTGAATAGGGTGAAGCCAGAGGAAACCTTGGTGGAAGCTCGCAGCGGTTCTGACGTGCAAATCGATCG-------------------------------------------------------------------------------------------------------------------------------------------------------------------------------------------------------------------------------------------------------------------------------------------------------------------------------------------------------------------------------------------------------------------------------------------------------------------------------------------------------------------------------------------------------------------------------------------------------------------------------------------------------------------------------------------------------------------------------------------------------------------------------------------------------------------------------------------------------------------------------------------------------------------------------------------------------------------------------------------------------------------------------------------------------------------------------------------------------------------------------------------------------------------------------------------------------------------------------------------------------------------------------------------------------------------------------------------------------------------------------------------------------------------------------------------------------------------------------------------------------------------------------------------------------------------------------------------------------------------------------------------------------------------------------------------------------C------------------------------CAATATC-------------------------------------------------------------------------------------------------------------------------------------------CTTTACTATCCACAGAAACCACTTGCAACAACTCGCTCCATGGAGTATCTCAAATTTCGTGAGCTCCCAGCTGGCCAGAACGCCATTGTCGGCATAATGTGCTACAGCGGATATAATCAAGAAGATTCAGTTATCATGAATCAAAGTAGTATCGATCGAGGACTGTTCCGCAGTCTTTTCTATCGATCTTACATGGACCAGGAGAAGCGTATCGGAATGCAGACGGTTGAAGGATTCGAAAAGCCTTCAAGGCAGAACACACTGAAGTTGAAGCACGGAACCTACGACAAGCTGGATGATGACGGCCTCGTGGCTCCCGGCGTCCGTGTCTCTGGAGAGGATATCATCATTGGCAAAACTGCGCCAATTGCGCCAGATGCCGAGGAGATGGGCCAGAGACAGAAGTATCACACCAAGCGGGATGTGTCGACGCCCTTGCGGAGCACCGAGAACGGTATTGTCGATCAAGTTATGCTCACCACGAATGCGGATGGCTTGAAGTTCGTGAAAGTCCGGATGAGGACGACCAAGATACCGCAGATTGGGGACAAGTTTGCTTCGCGCCACGGACAAAAGGTGAACTGACGGTGGTCCAGGA--GGTTGCTGTTCCCGAA---------TGCTGACAGTAATACCCTAGGGCACAATCGGAATTACGTATCGAGCGGAAGACATGCCCTTCACCAGTGAAGGAATTGTTCCTGACATCATCATCAATCCTCACGCTATTCCCTCTCGTATGACGATCGCTCATTTGATCGAATGCCAACTTAGTAAGGTTGCATCGCTGCGTGGATTTGAAGGGGACGCAACGCCTTTCACTGATGTGACGGTTGACTCGGTATCGAGCCTGTTACGCCAGAGCGGGTATCAGTCGCGAGGCTTCGAGGTGATGTACAATGGCCATACAGGACGAAAATTGGT
>KM823212_Otidea_formicarum_JS_08_63_28S
TAACTGCGAGTGAAGCGGCAAAAGCTCAAATTTGAAATCGAACGTGACGTTCGAGTTGTAATTTGGAGGGATATCTTCGGAGCTGGGACCGTCCTAAGTTCTTTGGAACCAGACATCATAGAGGGTGAGAATCCCGTGCCTGGATGGCTGTACCGCTCCATGTGAAGTGTCTCCGACGAGTCGAGTTGTTTGGGAATGCAGCTCAAAATGGGTGGTAAATTTCATCTAAAGCTAAATATTGGCGAGAGACCGATAGCGCACAAGTAGAGTGATCGAAAGATGAAAAGCACTTTGAAAAGAGAGTTAAACAGTACGTGAAATTGTTGAAAGGGAAGCGCTTGAGACTAGATTCAGCTGGCGGTGATCAGCCATGCTTTTGTTTGGTGCACTTGCCGTCGGTTGAGCCAGCATCGGTTCTGATGGTGGGATAAAGGTTTGAGGAATGTGGCTTCACAACTTTGTGGAGTGTTATAGCCTTGAGCGTAATGCCACCTGTTGGGACCGAGGATTGCGCTTCTGCTAGGATGCTGGCTAAAAGGTCTTGAGCGGCCCGTCTTGAAACACGGACCAAGGAGTCTAACATCTATGCGAGTGTTCGGGTGAAAAACCCTTGCGCGTAATGAAAGTGAACGGAGGTGGGAACTCCTGGGGTGCACCATCGACCGATCCTGATGTTTACGGAAGGATTTGAGTAGGAGCATAGCTGTTGGGACCCGAAAGATGGTGAACTATGCCTGAATAGGGTGAAGCCAGAGGAAACTCTGGTGGAGGCTCGCAGCGGTTCTGACGTGCAAATCGATCGCAGGCCGACTGCGCTATTCTCATCATTGCTGCTGGTACTGGTGAATTTGAGGCCGGTATCTCCAAGGATGGTCAGACTCGTGAGCACGCTTTGCTTGCATACACCCTCGGTGTCAAGCAGCTCATCGTTGCCATCAACAAGATGGACACCACCAAGTGGTCTGAGGACCGCTTCAAGGAAATCGTCAAGGAGGTTTCCAACTTCATCAAGAAGGTCGGATTCAACCCCAAGACTGTTGCCTTCGTCCCCATCTCCGGATTCAACGGTGACAACATGATCGAGTCCTCCAGCAACTGCCCCTGGTACAAGGGTAAGTTCTAGACTACATCTATGTGCACAAGCAGTGCTAATACATCTTCAGGATGGGACAAGGAGACCAAGGAGGGTGGCAAGTCGTCTGGTAAGACTCTTCTCGAAGCTATCGATTCGATCGACCGCCCCGAGCGGCCTTCCAGCAAGCCGCTCCGTCTCCCCCTCCAGGATGTCTACAAGATTGGTGGTATTGGAACAGTGCCTGTCGGTCGTGTTGAGACGGGTACCATCAAGCCCGGTATGGTCGTCACGTTCGCCCCCGCTGGTGTGACCACCGAAGTCAAGTCTGTTGAGATGCACCATGAACAACTTACTGAGGGTCTCCCCGGCGACAATGTTGGTTTCAACGTCAAGGTCAGTGAACAACTGCAGTGATACTAGTTTCTACGCCGGTGCTGATACTTCGGAATAGAACGTTTCCGTTAAGGAAATTCGTCGTGGTAATGTTGCTGGTGACTCCAAGAACGACCCCCCCAAGGGTGCGGAGTCCTTCAACGCTCAGGTTATCTTGATGAACCACCCTGGCCAGGTCGGAAACGGATACGCACCCGTTTTGGATTGCCACACTGCCCACATTGCTTGCAAGTTCGCCGAGTTGATTGAGAAGATCGACCGTCGTACTGGTAAATCCGTTGAGCAATCCCCCAAGTTCATCAA------------------------------------------------------------------------------------------------------------------------------------------------------------------------------------------------------------------------------------------------------------------------------------------------------------------------------------------------------------------------------------------------------------------------------------------------------------------------------------------------------------------------------------------------------------------------------------------------------------------------------------------------------------------------------------------------------------------------------------------------------------------------------------------------------------------------------------------------------------------------------------------------------------------------------------------------------------------------------------------------------------------------------------------------------------------------------------------------------------------------------------------------------------------------------------------------------------------------------------------------------------------------------------------------------------------------------------------------------------------------------------------------------------------------------------------------------------------------------------------------------------------------------------------------------------------------------------------------------------------------------------------------------------------------------------------------------------------------------------------------------------------------------------------------------------------------------------------------
>KM823211_Otidea_formicarum_H6003549_28S
TAACTGCGAGTGAAGCGGCAAAAGCTCAAATTTGAAATCTGACGTGACGTTCGAGTTGTAATTTGGAGGGATATCTTCGGAGCTGGGACCGTCCTAAGTTCTTTGGAACCAGACATCATAGAGGGTGAGAATCCCGTGCCTGGATGGCTGTACCGCTCCATGTGAAGTGTCTCCGACGAGTCGAGTTGTTTGGGAATGCAGCTCAAAATGGGTGGTAAATTTCATCTAAAGCTAAATATTGGCGAGAGACCGATAGCGCACAAGTAGAGTGATCGAAAGATGAAAAGCACTTTGAAAAGAGAGTTAAACAGTACGTGAAATTGTTGAAAGGGAAGCGCTTGAGACTAGATTCAGCTGGCGGTGATCAGCCATGCTTTTGTTTGGTGCACTTGCCGTCGGTTGAGCCAGCATCGGTTCTGATGGTGGGATAAAGGTTTGAGGAATGTGGCTTCACAACTTTGTGGAGTGTTATAGCCTTGAGCGTAATGCCACCTGTTGGGACCGAGGATTGCGCTTCTGCTAGGATGCTGGCTAAAAGGTCTTGAGCGGCCCGTCTTGAAACACGGACCAAGGAGTCTAACATCTATGCGAGTGTTCGGGTGAAAAACCCTTGCGCGTAATGAAAGTGAACGGAGGTGGGAACTCCTGGGGTGCACCATCGACCGATCCTGATGTTTACGGAAGGATTTGAGTAGGAGCATAGCTGTTGGGACCCGAAAGATGGTGAACTATGCCTGAATAGGGTGAAGCCAGAGGAAACTCTGGTGGAGGCTCGCAGCGGTTCTGACGTGCAAATCGATCGCAGGCCGACTGCGCTATTCTCATCATTGCTGCTGGTACTGGTGAATTTGAGGCCGGTATCTCCAAGGATGGTCAGACTCGTGAGCACGCTTTGCTTGCATACACCCTCGGTGTCAAGCAGCTCATCGTTGCCATCAACAAGATGGACACCACCAAGTGGTCTGAGGACCGCTTCAAGGAAATCGTCAAGGAGGTTTCCAACTTCATCAAGAAGGTCGGATTCAACCCCAAGACTGTTGCCTTCGTCCCCATCTCCGGATTCAACGGTGACAACATGATCGAGTCCTCCAGCAACTGCCCCTGGTACAAGGGTAAGTTCTAGACTACATCTATGTGCACAAGCAGTGCTAATACATCTTCAGGATGGGACAAGGAGACCAAGGAGGGTGGCAAGTCGTCTGGTAAGACTCTTCTCGAAGCTATCGATTCGATCGACCGCCCCGAGCGGCCTTCCAGCAAGCCGCTCCGTCTCCCCCTCCAGGATGTCTACAAGATTGGTGGTATTGGAACAGTGCCTGTCGGTCGTGTTGAGACGGGTACCATCAAGCCCGGTATGGTCGTCACGTTCGCCCCCGCTGGTGTGACCACCGAAGTCAAGTCTGTTGAGATGCACCATGAACAACTTACTGAGGGTCTCCCCGGCGACAATGTTGGTTTCAACGTCAAGGTCAGTGAACAACTGCAGTGATACTAGTTTCTACGCCGGTGCTGATACTTCGGAATAGAACGTTTCCGTTAAGGAAATTCGTCGTGGTAATGTTGCTGGTGACTCCAAGAACGACCCCCCCAAGGGTGCGGAGTCCTTCAACGCTCAGGTTATCTTGATGAACCACCCTGGCCAGGTCGGAAACGGATACGCACCCGTTTTGGATTGCCACACTGCCCACATTGCTTGCAAGTTCGCCGAGTTGATTGAGAAGATCGACCGTCGTACTGGTAAATCCGTTGAGCAATCCCCCAAGTTCATCAA-------------------------GGCACTCATGTCTTACATCACCGTCGGCACACCTGGTGAACCATTGATTAATTTCATGGCAGAGCAGAATATGGAATTCCTTGAGGAATACGAACCCCAACGATCTCCGAATGCTACCAAGATTTTTCTCAATGGTGTGTGGGTCGGTATTCACCGTGATCCTCTTCATCTTGTTCGTCTGGTACAGGAACTTCGGCGCAGCGGCTCCATTAGTCATGAAGTCAGTGTCATCCGAGATATAAGAGACAGAGAATTCAAGATCTTCACGGATGCTGGCAGGGTCTGCCGTCCACTGTTCGTCATAGATAACGACCCCACTCATGAGCGGCGAGGCCAGTTAGTTCTCACGAAGGACCACATCATGAGATTAGAAGACGACGCTACACTTCCTCCGGAAGAGCGCTTCGGGTGGAAGGGCTTGCTTGACTGTGGTGCGGTTGAGTACGTCGATGCAGAGGAGGAGGAAACGATCATGATCGTGATGACTCCAGAGGATCTCGAAATCTCCCGTCAGGTACAAGCTGGATACGAGCTGGCAGAAGAAACCGATCCCAACAAGCGTGTCAAGACGCCGATCAACAAGAACATGAACCAGTACACTCACTGCGAAATTCACCCTAGCATGATACTCGGGATCTGCGCCAGCATCATTCCATTCCCTGACCACAATCAAGTACAGTATCCCCACCCGGAAAATTGTTGAC-TTTAGCTGACTGGAAGTCA-GTCTCCCCGTAATACTTATCAAGCCATG--------------------------------------------------------------------------------------------------------------------------------------------------------------------------------------------------------------------------------------------------------------------------------------------------------------------------------------------------------------------------------------------------------------------------------------------------------------------------------------------------------------------------------------------------------------------------------------------------------------------------------------------------------------------------------------------------------------------------------------------------------------------------------------------------------------------------------------------------------------------------------------------------------------------------------------------------------------------------------------------------------------------------------------
>KM823210_Otidea_formicarum_S_F244372_28S
TAACTGCGAGTGAAGCGGCAAAAGCTCAAATTTGAAATCTGACGTGACGTTCGAGTTGTAATTTGGAGGGATATCTTCGGAGCTGGGACCGTCCTAAGTTCTTTGGAACCAGACATCATAGAGGGTGAGAATCCCGTGCCTGGATGGCTGTACCGCTCCATGTGAAGTGTCTCCGACGAGTCGAGTTGTTTGGGAATGCAGCTCAAAATGGGTGGTAAATTTCATCTAAAGCTAAATATTGGCGAGAGACCGATAGCGCACAAGTAGAGTGATCGAAAGATGAAAAGCACTTTGAAAAGAGAGTTAAACAGTACGTGAAATTGTTGAAAGGGAAGCGCTTGAGACTAGATTCAGCTGGCGGTGATCAGCCATGCTTTTGTTTGGTGCACTTGCCGTCGGTTGAGCCAGCATCGGTTCTGATGGTGGGATAAAGGTTTGAGGAATGTGGCTTCACAACTTTGTGGAGTGTTATAGCCTTGAGCGTAATGCCACCTGTTGGGACCGAGGATTGCGCTTCTGCTAGGATGCTGGCTAAAAGGTCTTGAGCGGCCCGTCTTGAAACACGGACCAAGGAGTCTAACATCTATGCGAGTGTTCGGGTGAAAAACCCTTGCGCGTAATGAAAGTGAACGGAGGTGGGAACTCCTGGGGTGCACCATCGACCGATCCTGATGTTTACGGAAGGATTTGAGTAGGAGCATAGCTGTTGGGACCCGAAAGATGGTGAACTATGCCTGAATAGGGTGAAGCCAGAGGAAACTCTGGTGGAGGCTCGCAGCGGTTCTGACGTGCAAATCGATCGCAGGCCGACTGCGCTATTCTCATCATTGCTGCTGGTACTGGTGAATTTGAGGCCGGTATCTCCAAGGATGGTCAGACTCGTGAGCACGCTTTGCTTGCATACACCCTCGGTGTCAAGCAGCTCATCGTTGCCATCAACAAGATGGACACCACCAAGTGGTCTGAGGACCGCTTCAAGGAAATCGTCAAGGAGGTTTCCAACTTCATCAAGAAGGTCGGATTCAACCCCAAGACTGTTGCCTTCGTCCCCATCTCCGGATTCAACGGTGACAACATGATCGAGTCCTCCAGCAACTGCCCCTGGTACAAGGGTAAGTTCTAGACTACATCTATGTGCACAAGCAGTGCTAATACATCTTCAGGATGGGACAAGGAGACCAAGGAGGGTGGCAAGTCGTCTGGTAAGACTCTTCTCGAAGCTATCGATTCGATCGACCGCCCCGAGCGGCCTTCCAGCAAGCCGCTCCGTCTCCCCCTCCAGGATGTCTACAAGATTGGTGGTATTGGAACAGTGCCTGTCGGTCGTGTTGAGACGGGTACCATCAAGCCCGGTATGGTCGTCACGTTCGCCCCCGCTGGTGTGACCACCGAAGTCAAGTCTGTTGAGATGCACCATGAACAACTTACTGAGGGTCTCCCCGGCGACAATGTTGGTTTCAACGTCAAGGTCAGTGAACAACTGCAGTGATACTAGTTTCTACGCCGGTGCTGATACTTCGGAATAGAACGTTTCCGTTAAGGAAATTCGTCGTGGTAATGTTGCTGGTGACTCCAAGAACGACCCCCCCAAGGGTGCGGAGTCCTTCAACGCTCAGGTTATCTTGATGAACCACCCTGGCCAGGTCGGAAACGGATACGCACCCGTTTTGGATTGCCACACTGCCCACATTGCTTGCAAGTTCGCCGAGTTGATTGAGAAGATCGACCGTCGTACTGGTAAATCCGTTGAGCAATCCCCCAAGTTCATCAAAAGCTTGCGGACTTGTCAAGAATCTGGCACTCATGTCTTACATCACCGTCGGCACACCTGGTGAACCATTGATTAATTTCATGGCAGAGCAGAATATGGAATTCCTTGAGGAATACGAACCCCAACGATCTCCGAATGCTACCAAGATTTTTCTCAATGGTGTGTGGGTCGGTATTCACCGTGATCCTCTTCATCTTGTTCGTCTGGTACAGGAACTTCGGCGCAGCGGCTCCATTAGTCATGAAGTCAGTGTCATCCGAGATATAAGAGACAGAGAATTCAAGATCTTCACGGATGCTGGCAGGGTCTGCCGTCCACTGTTCGTCATAGATAACGACCCCACTCATGAGCGGCGAGGCCAGTTAGTTCTCACGAAGGACCACATCATGAGATTAGAAGACGACGCTACACTTCCTCCGGAAGAGCGCTTCGGGTGGAAGGGCTTGCTTGACTGTGGTGCGGTTGAGTACGTCGATGCAGAGGAGGAGGAAACGATCATGATCGTGATGACTCCAGAGGATCTCGAAATCTCCCGTCAGGTACAAGCTGGATACGAGCTGGCAGAAGAAACCGATCCCAACAAGCGTGTCAAGACGCCGATCAACAAGAACATGAACCAGTACACTCACTGCGAAATTCACCCTAGCATGATACTCGGGATCTGCGCCAGCATCATTCCATTCCCTGACCACAATCAAGTACAGTATCCCCACCCGGAAAATTGTTGACTTTTAGCTGACTGGAAGTCA-GTCTCCCCGTAATACTTATCAGTCCGCTATGGGNNNNNNNNNNNNNNNNNNNNNNNNNNNNNNNNNNNNNNNNNNNNNNNNNNNNNNNNNNAACATCCTTTACTATCCACAGAAACCACTTGCAACAACTCGCTCCATGGAGTACCTCAAGTTTCGTGAGCTTCCGGCTGGCCAGAACGCCATTGTCGGCATAATGTGCTACAGCGGATATAATCAAGAAGATTCAGTTATCATGAATCAAAGTAGTATCGATCGAGGACTGTTCCGCAGTCTTTTCTATCGGTCCTACATGGACCAGGAGAAGCGAATCGGAATGCAGACGGTCGAAGGATTCGAAAAGCCTTCGAGGCAGAATACACTGAAGTTGAAGCATGGAACCTACGACAAACTGGATGATGACGGTCTCGTGGCTCCTGGCGTCCGTGTCTCCGGGGAGGACATCATCATTGGCAAGACGGCGCCAATTGCGCCGGATGCCGAGGAGATGGGCCAGAGACAGAAATATCACACCAAGCGGGATGTGTCGACACCCCTACGGAGCACCGAGAATGGTATTGTTGATCAAGTTATGCTCACCACGAATGCGGATGGCTTGAAGTTTGTGAAAGTCCGGATGAGGACGACCAAGGTACCGCAAATTGGAGACAAGTTTGCTTCACGCCACGGGCAAAAGGTGAAGTGACGGTGGTTCAGGA--GGTTGCTGTTCCCGAA---------TGCTGACAGTAATCCCCTAGGGCACAATCGGAATTACGTATCGAGCGGAAGACATGCCCTTCACCAGCGAAGGAATTGTTCCCGACATCATAATTAATCCCCACGCTATTCCCTCTCGTATGACGATTGCTCATTTGATCGAATGTCAACTTAGTAAGGTTGCATCGCTGCGTGGTTTCGAGGGGGACGCAACGCCTTTCACTGATGTGACGGTTGACTCAGTATCGAGCCTGTTACGCCAGAGCGGGTATCAGTCGCGAGGCTTCGAAGTGATGTATAACGGTCATACAGGACGAAAGTTGG-
>KU987024_Otidea_sp_WZ_2202_28S
TAACTGCGAGTGAAGCGGCAAAAGCTCAAATTTGAAAAGGGGCTCGACCCCCCAGTTGTAATTTAGAGGATTACCTTGGCAATTGGCGTCGTCTCAAGTTCTTTGGAACAAGACATCACAGAGGGTGAGAGTCCCGT--CAAATAAGGTGGCGTGCTGCCGTTGTGGTATATCCAACGAGTCGAGTTGTTTGGGAATGCAGCTCAAAATGGGTGGTAAATTTCATCTAAAGCTAAATACAGGCTGGAGACCGATAGCGCACAAGTAGAGTGATCGAAAGATGAAAAGCACTTTGAAAAGAGAGTTAAATAGTACGTGAAATTGTTGAAAGGGAAGCGCTTGAGACTAGATTCGACTGGCGGTGTTCAGCCATATTTCTGCATGGTGCATGTGCCGTCGGTTGAGCCAGCATCGGTTCTAATGGCGGGATAAAGGTTCGAGGAATGTGGCTCCACAATTATGGGGAGTGTTATAGCCTTGAGCGCAATGCCGCCTATTGGGATCGAGGACCGCGCTTNNNNNNNNNNNNNNNNNNNNNNNNNNNNNNNNNNNNGTCTTGAAACACGGACCAAGGAGTCTAACATCTATGCGAGTGTTTTGGCTGGAAACCATTGCGCGTAATGAAAGTGAACG-AGGTGGGAACCCTTGGGGTGCACCATCGACCGATCCCGATGTTTACGGAAGGATTTGAGTAGAAGCATAGCTGTTGGGACCCGAAAGATGGTGAACTATGCCTGAATAGGGTGAAGCCAGAGGAAACTCTGGTGGAGGCTCGCAGCGGTTCTGACGTGCAAATCGATCG----------------------------------------------------------------------------------AGCACGCTTTGCTTGCATACACCCTCGGTGTCAACCAACTCATCGTTGCCATCAACAAAATGGACACCACCAAGTGGTCTGAGGACCGTTTCAAGGAAATCGTCAAGGAGGTTTCCAACTTCATCAAGAAGGTCGGATTCAACCCCAAGACTGTTGCCTTCGTCCCCATCTCTGGGTTCAACGGCGACAACATGATCGAGCCCTCCAGCAACTGCCCTTGGTACAAGGGTAAGTTTTAAACTACACATGTGCGCAAGCAGTGTGCTAATACTTCTTCAGGATGGGATAAGGAGACCAAGGAGGGAGGCAAGTCGTCTGGTAAGACTCTTCTTGAGGCTATCGATTCGATCGACCGCCCCAAGCGGCCCTCCAGCAAGCCCCTCCGTCTCCCTCTCCAGGATGTCTACAAGATCGGTGGTATTGGAACAGT-------------------------------------------------------------------------------------------------------------------------------------------------------------------------------------------------------------------------------------------------------------------------------------------------------------------------------------------------------------------------------------------------------------------------------------------------------------------------------------------------------------------------------------------------------------------------------------------------------------------------------------------------------------------------------------------------------------------------------------------------------------------------------------------------------------------------------------------------------------------------------------------------------------------------------------------------------------------------------------------------------------------------------------------------------------------------------------------------------------------------------------------------------------------------------------------------------------------------------------------------------------------------------------------------------------------------------------------------------------------------------------------------------------------------------------------------------------------------------------------------------------------------------------------------------------------------------------------------------------------------------------------------------------------------------------------------------------------------------------------------------------------------------------------------------------------------------------------------------------------------------------------------------------------------------------------------------------------------------------------------------------------------------------------------------------------------------------------------------------------------------------------------------------------------------------------------------------------------------------------------------------------------------------------------------------------------
>KU987028_Otidea_sp_XF007_28S
--ACTGCGAGTGAAGCGGCAAAAGCTCAAATTTGAAAAGGGGCCTGACCCCCCAGTTGTAATTTAGAGGATTACCTTGGCAATTGGCGTCGTCTCAAGTTCTTTGGAACAAGACATCACAGAGGGTGAGAGTCCCGT--CAAATAAGGTGGCGTGCCGCCGTTGTGGTATATCCAACGAGTCGAGTTGTTTGGGAATGCAGCTCAAAATGGGTGGTAAATTTCATCTAAAGCTAAATACAGGCTGGAGACCGATAGCGCACAAGTAGAGTGATCGAAAGATGAAAAGCACTTTGAAAAGAGAGTTAAATAGTACGTGAAATTGTTGAAAGGGAAGCGCTTGAGACTAGATTCGACTGGCGGCGTTCAGCCATATTTCTGCATGGTGCATGTGTCGTCGGTTGAGCCAGCATCGGTTCTAATGGCGGGATAAAGGTTCGAGGAATGTGGCTCCACAATTATGGGGAGTGTTATAGCCTTGAGCGCAATGCCGCCTATTGGGATCGAGGACCGCGCTTAAGCTAGGATGCTGGCAAAAAGGTCTTAAGCGGCCCGTCTTGAAACACGGACCAAGGAGTCTAACATCTATGCGAGTGTTTTGGCTGGAAACCATTGCGCGTAATGAAAGTGAACG-AGGTGGGAACCCTTGGGGTGCACCATCGACCGATCCCGATGTTTACGGAAGGATTTGAGTAGAAGCATAGCTGTTGGGACCCGAAAGATGGTGAACTATGCCTGAATAGGGTGAAGCCAGAGGAAACTCTGGTGGAGGCTCGCAGCGGTTCTGACGTGCAAATCGATCG--------------------------------------TGGTGAGTTCGAGGCTGGTATCTCCAAGGATGGTCAGACTCGTGAGCACGCTTTGCTTGCATACACCCTCGGTGTCAACCAACTCATCGTTGCCATCAACAAAATGGACACCACCAAGTGGTCTGAGGACCGTTTCAAGGAAATCGTCAAGGAGGTTTCCAACTTCATCAAGAAGGTCGGATTCAACCCCAAGACTGTTGCCTTCGTCCCCATCTCTGGGTTCAACGGCGACAACATGATCGAGCCCTCCAGCAACTGTCCTTGGTACAAGGGTAAGTTTTAAACTACACATGTGCGCAAGCAGTGTGCTAATACTTCTTCAGGATGGGATAAGGAGACCAAGGAGGGAGGCAAGTCGTCTGGTAAGACTCTTCTCGAGGCTATCGATTCGATCGACCGCCCCAAGCGGCCCTCCAGCAAGC-----------------------------------------------------------------------------------------------------------------------------------------------------------------------------------------------------------------------------------------------------------------------------------------------------------------------------------------------------------------------------------------------------------------------------------------------------------------------------------------------------------------------------------------------------------------------------------------------------------------------------------------------------------------------------------------------------------------------------------------------------------------------------------------------------------------------------------------------------------------------------------------------------------------------------------------------------------------------------------------------------------------------------------------------------------------------------------------------------------------------------------------------------------------------------------------------------------------------------------------------------------------------------------------------------------------------------------------------------------------------------------------------------------------------------------------------CTCGATGGAGTACCTCAAGTTTCGTGAGCTTCCAGCTGGCCAAAACGCCATTGTGGGCATAATGTGCTACAGCGGATATAATCAAGAAGATTCAGTTATCATGAATCAAAGTAGTATCGATCGAGGACTGTTCCGCAGTCTTTTCTATCGGTCCTACATGGACCAGGAGAAGCGTATCGGAATGCAGACGGTCGAAGGATTCGAAAAGCCTTCGAGGCAGAACACACTGAAGCTGAAGCATGGGACCTACGACAAACTGGATGATGACGGTCTCGTGGCTCCGGGCGTCCGTGTCTCTGGAGAGGACATCATCATTGGCAAGACGGCGCCGATTGCGCCGGATGCCGAGGAGATGGGCCAGAGACAGAAATATCACACCAAGCGGGACGTGTCGACACCCTTACGGAGCACCGAGAACGGTATTGTCGATCAAGTTATGCTCACCACGAATGCGGACGGCTTGAAGTTTGTGAAAGTGCGGATGAGGACCACCAAGATACCGCAGATTGGGGACAAGTTTGCTTCACGCCACGGACAAAAGG---------------------------------------------------------------------GCACAATCGGAATTACGTATCGAGCGGAAGACATGCCCTTCACCAGCGAAGGAATTGTTCCCGACATCATAATCAATCCTCACGCTATTCCCTCTCGTATGACGATTGCTCATTTGATAGAATGCCAGCTTAGTAAGGTTGCGTCGCTCCGTGGTTTTGAAGGGGACGCAACGCCCTTCACCGACGTGACGGTCGACTCGGTATCGAGCCTGTTGCGCCAGAGCGGGTATCAGTCGCGAGGCTTCGAAGTGATGTACAACGGCCACACGGGACGAAAGTTGGT
>AF335111_Otidea_kaushalii_TL6236_25S
TAACTGCGAGTGAAGCGGCAAAAGCTCAAATTTGAAATCTGACGTGATGTTCGAGTTGTAATTTGGAGGGATATCTTCGGAGCTGGCTCTTTCCTAAGTTCTTTGGAACCAGACATCATAGAGGGTGAGAATCCCGTGCCTGGATGGCTGTCCTGCTCCATGTGAAGTGTCTCCGACGAGTCGAGTTGTTTGGGAATGCAGCTCAAAATGGGTGGTAAATTTCATCTAAAGCTAAATATTGGCGAGAGACCGATAGCGCACAAGTAGAGTGATCGAAAGATGAAAAGCACTTTGAAAAGAGAGTCAAATAGTACGTGAAATTGTTGAAAGGGAAGCGCTTGAGACTAGATTCAGCTGGCGGTCATCAGCCATGTTTTTATATGGTGCACTTGCCGTCAGTTGAGCCAGCATCGGTTTTGACGGCGGGATAAAGGTTTTAGGAATGTGGCTCTACCATCTGGTGGAGTGTTATAGCCTGAAGCGCAATGTCGCCTGTCGGGACCGAGGACCGCGCTTATGCTAGGATGCTGGCTAAAAGGTCTTAAGCGGCCCGTCTTGAAACACGGACCAAGGAGTCTAACATCTATGCGAGTGTTCGGGTGGAAAACCCTTGCGCGTAATGAAAGTGAACGGAGGTGGGAACCTCTGGGGTGCACCATCGACCGATCCTGATGTTTACGGAAGGATTTGAGTAGGAGCATAGCTGTTGGGACCCGAAAGATGGTGAACTATGCCTGAATAGGGTGAAGCCAGAGGAAACCTTGGTGGAAGCTCGCAGCGGTTCTGACGTGCAAATCGATCGCAGGCCGATTGCGCTATTCTCATCATTGCTGCCGGCACTGGTGAGTTTGAGGCCGGTATATCCAAGGATGGTCAGACTCGTGAACACGCTTTGCTTGCATACACCCTCGGTGTCAAGCAGCTCATCGTTGCTATCAACAAGATGGACACCACCAAGTGGTCTGAGGACCGTTACAAGGAAATCGTCAAGGAGGTTTCCAACTTCATCAAAAAGGTCGGATTCAACCCCAAGACTGTTGCCTTCGTCCCTATCTCCGGTTTCAACGGTGACAACATGATCGAGCCCTCAAGCAACTGCCCCTGGTACAAGGGTAGGTTTTAAACTACATCTGTGTACACAAGCAGCGCTAATACATCTTCAGGATGGGACAAGGAGACCAAGGAGGGTGGCAAGTCGTCTGGTAAGACTCTTCTCGAGGCTATCGATTCGATCGACCGCCCCGAGCGGCCTTCCAGCAAGCCCCTGCGTCTCCCCCTTCAGGATGTGTACAAGATCGGTGGT------------------------------------------------------------------------------------------------------------------------------------------------------------------------------------------------------------------------------------------------------------------------------------------------------------------------------------------------------------------------------------------------------------------------------------------------------------------------------------AAGCTTGCGGACTTGTCAAGAATCTAGCACTCATGTCTTACATCACCGTCGGCACACCTGGTGAACCGCTGATTAATTTCATGGCAGAGCAGAATATGGAATTCCTTGAGGAATACGAACCCCAACGATCTCCGAATGCCACCAAGATTTTCCTCAACGGTGTGTGGGTCGGTATTCATCGTGACCCTCTTCATCTCGTTCGTCTGGTACAGGAACTTCGGCGCAGTGGCTCCATCAGTCACGAAGTCAGTGTCATCCGAGATATAAGAGACAGAGAATTCAAGATCTTCACGGATGCTGGCAGAGTCTGCCGTCCATTGTTCGTCATAGACAATGACCCCACTCATGAGCGACGAGGTCAGCTAGTTCTCACGAAAGACCACATCATGAGATTAGAAGACGACGCTGCACTTCCTCCGGAAGAGCGCTTTGGGTGGAAGGGCTTGCTTGACTGTGGTGCGGTCGAGTACGTCGATGCAGAGGAGGAAGAGACAATCATGATCGTGATGACTCCAGAGGATCTCGAAATCTCCCGTCAAGTGCAAGCTGGATACGAGCTGGCAGAAGAAACCGATCCTAACAAGCGTGTCAAGACGCCGATCAACAAGAACATGAACCAGTACACCCATTGCGAAATTCACCCTAGCATGATACTCGGGATCTGCGCCAGCATCATTCCATTCCCTGATCACAACCAAGTACAGTATCCCCGCCCAGAAAATTGTTGACTTTTAGCTGACTGGAAGCTA-GTCTCCTCGTAATACCTATCAGTCAGCCATGGGCA-------------------------------------------------------------------------------------------------------------------------------------------------------------------------------------------------------------------------------------------------------------------------------------------------------------------------------------------------------------------------------------------------------------------------------------------------------------------------------------------------------------------------------------------------------------------------------------------------------------------------------------------------------------------------------------------------------------------------------------------------------------------------------------------------------------------------------------------------------------------------------------------------------------------------------------------------------------------------------------------------------------------------------
>FANM107_LSU_XYY
TAACTGCGAGTGAAGCGGCAAAAGCTCAAATTTGAAATCTGACGTGACGTTCGAGTTGTAATTTGGAGGGATATCTTCGGAGTTGGAGCCGTTCTAAGTTCTTTGGAACCAGACATCATAGAGGGTGAGAATCCCGTGCCTGGATGGCCATCCATTTCCATGTGAAGTGTCTCCGACGAGTCGAGTTGTTTGGGAATGCAGCTCAAAATGGGTGGTAAATTTCATCTAAAGCTAAATATTGGCGAGAGACCGATAGCGCACAAGTAGAGTGATCGAAAGATGAAAAGCACTTTGAAAAGAGAGTTAAACAGTACGTGAAATTGTTGAAAGGGAAGCGCTTGGGACTAGATTCAGCTGATGGTGATCAGCCGTACTTTTGTTCGGTGCACTCGCCGTCGGTTGAGCCAGCATCGGTTCTGATGGTGGGATAAAGGTTTGAGGAATGTGGCTCCATGACTTCGTGGAGTGTTATAGCCTTGAGTGCAATGCCACCTGTTGGGACCGAGGACCGCGCTTTTGCTAGGATGCTGGCTAAAAGGTCTTAAGCGGCCCGTCTTGAAACACGGACCAAGGAGTCTAACATCTATGCGAGTGTTCGGGTGAAAAACCCTTGCGCGTAATGAAAGTGAATGGAGGTGGGAACTCCTGGGGTGCACCATCGACCGATCTTGATGTTTACGGAAGGATTTGAGTAGGAGCATAGCTGTTGGGACCCGAAAGATGGTGAACTATGCCTGAATAGGGTGAAGCCAGAGGAAACTCTGGTGGAGGCTCGCAGCGGTTCTGACGTGCAAATCGATCGTCAGGCGACTGCGCTATTCTCATCATTGCTGCTGGTACTGGTGAGTTTGAGGCCGGTATCTCCAAGGATGGTCAGACTCGTGAGCACGCTTTGCTTGCATACACCCTCGGTGTCAAGCAGCTCATCGTTGCCATCAACAAGATGGACACCACCAAGTGGTCTGAGGACCGTTTCAAGGAAATCGTCAAGGAGGTTTCCAACTTCATCAAGAAGGTCGGATTCAACCCCAAGACTGTTGCCTTCGTCCCCATCTCCGGGTTCAACGGTGACAACATGATCGAGTACTCCAGCAACTGCCCCTGGTACAAGGGTAAGTTGTAGACTAAATCTATGTGCACAAGCAGTGCTAATACATCTTCAGGATGGGACAAGGAGACCAAGGAGGGTGGCAAGTCATCTGGTAAGACTCTTCTCGAAGCTATCGATTCGATCGACCGCCCCGAGCGGCCTTCCAGCAAGCCGCTCCGTCTCCCCCTCCAGGATGTCTACAAGATTGGTGGTATTGGAACAGTGCCTGTCGGTCGTGTTGAGACGGGTACCATCAAGCCCGGTATGGTCGTCACGTTCGCCCCCGCTGGTGTGACCACCGAAGTCAAGTCTGTTGAGATGCACCATGAACAGCTTACTGAGGGTCTCCCCGGCGACAATGTTGGTTTCAACGTCAAGGTTAGTGAACAACTACAGTGATACTAGTTTCTACGCTGGTGCTGATACTTCGGAATAGAACGTTTCCGTTAAGGAAATTCGTCGTGGTAATGTTGCTGGTGACTCCAAAAACGACCCCCCCAAGGGTGCGGAGTCCTTCAACGCTCAGGTTATCTTGATGAACCACCCTGGCCAGGTCGGAAACGGATACGCACCCGTCCTGGATTGCCACACTGCCCACATTGCTTGCAAGTTCGCCGAGTTGATCGAGAAGATCGACCGTCGTACCGGTAAATCCGTTGAGCAATCCCCCAAGTTCATCAAAAGCTTGCGGACTTGTCAAGAATCTGGCACTCATGTCTTACATCACCGTCGGCACACCTGGTGAACCATTGATTAATTTCATGGCAGAGCAGAATATGGAATTCCTTGAGGAATACGAACCCCAACGATCTCCGAATGCTACCAAGATTTTCCTCAATGGCGTGTGGGTCGGTATTCACCGTGATCCTCTTCATCTTGTTCGTCTGGTACAGGAACTCCGGCGCAGCGGCTCCATTAGTCATGAAGTCAGTGTCATCCGAGATATACGAGACAGAGAATTCAAGATCTTCACGGACGCTGGCAGGGTCTGCCGTCCACTGTTCGTCATAGATAACGACCCCACTCATGAGCGGCGAGGCCAGTTGGTTCTCACGAAAGACCACATCATGAGATTAGAAGACGACGCTACACTTCCTCCGGAAGAGCGCTTCGGGTGGAAGGGCTTGCTTGACTGTGGTGCGGTTGAGTACGTCGATGCAGAGGAGGAAGAAACGATCATGATCGTGATGACTCCAGAGGATCTCGAAATCTCCCGTCAGGTACAAGCTGGATACGAGCTGGCAGAAGAAACCGATCCCAACAAGCGTGTCAAGACGCCGATCAACAAGAACATGAACCAGTACACTCACTGCGAAATTCACCCCAGCATGATACTTGGGATCTGCGCCAGCATCATTCCATTCCCCGACCACAATCAAGTACAGTATCCCCACCCCGAGGGTTGTTGACTTTTAGCTGACTGGAAGTCA-GTCTCCCCGTAATACTTATCAGTCCGCTATGGGCAGANNNNN----------NNNNNCCCCCTTTCTCTACGGCGCATGGGTCTTGGCGTCACATCATTGCTCTACTTAAGCATACCACTTGCAACAACTCGCTCCATGGAGTACCTCAAGTTTCGTGAGCTTCCGGCTGGCCAGAACGCCATTGTCGGCATAATGTGCTACAGCGGATATAATCAAGAAGATTCAGTTATCATGAATCAAAGTAGTATCGATCGAGGACTGTTCCGCAGTCTTTTCTATCGGTCCTACATGGACCAGGAGAAACGAATCGGAATGCAGACGGTCGAAGGATTCGAAAAGCCTTCGAGGCAGAATACACTGAAGTTGAAGCACGGAACCTACGACAAACTGGATGATGACGGTCTCGTGGCTCCCGGCGTCCGTGTCTCCGGGGAGGACATCATCATTGGCAAGACGGCGCCAATTGCGCCGGATGCCGAGGAGATGGGCCAGAGACAGAAATATCACACCAAGCGGGACGTGTCGACACCCCTACGGAGCACCGAGAATGGTATTGTTGATCAAGTTATGCTCACCACGAATGCGGATGGCTTGAAGTTTGTGAAAGTCCGGATGAGGACGACCAAGATACCGCAGATTGGGGACAAGTTTGCTTCACGCCACGGACAAAAGGTGAACTGACGGTGGTTCAGGA--GGTTGCTGTTCCCGAA---------TGCTGACAGTAATCCCCCAGGGCACAATCGGAATTACGTATCGAGCGGAAGACATGCCCTTCACCAGCGAGGGAATTGTTCCCGACATCATAATTAATCCCCACGCTATTCCCTCTCGTATGACGATTGCTCATTTGATCGAATGCCAACTTAGTAAGGTTGCATCTCTGCGCGGTTTTGAAGGGGACGCAACGCCGTTCACTGATGTGACGGTTGACTCAGTATCGAGCCTGTTACGCCAGAGCGGGTATCAGTCGCGAGGGTTCGAAGTGATGTACAACGGTCATACAGGACGAAAGTTGGT
>KU987029_Otidea_sp_Z_W_Ge_1913_28S
TAACTGCGAGTGAAGCGGCAAAAGCTCAAATTTGAAATCTGACGTAACGTTCGAATTGTAATTTGGAGGGATATCTTCGGAGCTGGCGCTGTCCTAAGTTCTTTGGAACCAGACATCATAGAGGGTGAGAATCCCGTGCCTGGATGGCTGCCTTGCTCCATGTGAAGTGTCTCCGACGAGTCGAGTTGTTTGGGAATGCAGCTCAAAATGGGTGGTAAATTTCATCTAAAGCTAAATATTGGCGAGAGACCGATAGCGCACAAGTAGAGTGATCGAAAGATGAAAAGCACTTTGAAAAGAGAGTTAAACAGTACGTGAAATTGTTGAAAGGGAAGCGCTTGAGACTAGATTCAGCCGGCGGTCATCAGCTATGTTTTTACGTGGTGCACTTGCCGTCGGTTGAGCCAGCATCGGTTTTGATGGCGAGATAAAGGTTTCAGGAATGTGGCTCCTCAATTTCGAGGAGTGTTATAGCCTGGAGCGCAATGTCGCCTGTCGAGACCGAGGACCGCGCTTTCGCTAGGATGCTGGCTAAAAGGTCTTAAGCGGCCCGTCTTGAAACACGGACCAAGGAGTCTAACATCTATGCGAGTGTTCGGGTGGAAAACCCTTGCGCGTAATGAAAGTGAACGGAGGTGGGAACCCCTGGGGTGCACCATCGACCGATCCCGATGTTTACGGAAGGATTTGAGTAGGAGCATAGCTGTTGGGACCCGAAAGATGGTGAACTATGCCTGAATAGGGTGAAGCCAGAGGAAACCTTGGTGGAAGCTCGCAGCGGTTCTGACGTGCAAATCGATCG----------------------------------------------------------------TGGATGGTCAGACCCGTGAGCACGCTTTGCTTGCATACACCCTCGGTGTTAAGCAGCTCATCGTTGCTATCAACAAGATGGACACCACCAAGTGGTCTGAGGACCGTTTCAAGGAAATTGTCAAGGAGGTTTCCAACTTCATCAAGAAGGTCGGATTCAACCCCAAGACTGTTGCCTTCGTCCCCATCTCCGGGTTCAACGGTGACAACATGATTGAGTACTCGAGCAACTGCCCCTGGTACAAGGGTAAGTTTTAAACTACATTTATGTGCGCAAGCGGTGCTAATACATCTTCAGGATGGGACAAGGAGACCAAGGAGGGTGGCAAGTCGTCTGGTAAGACTCTTCTCGAAGCTATCGATTCGATCGACCGCCCCGAGCGACCTTCCAGCAAGCCTCTCCGCCTCCCCCTCCAGGATGTCTACAAGATCGGTGGTATTGGAACAGTA------------------------------------------------------------------------------------------------------------------------------------------------------------------------------------------------------------------------------------------------------------------------------------------------------------------------------------------------------------------------------------------------------------------------------------------------------------------------------------------------------------------------------------------------------------------------------------------------------------------------------------------------------------------------------------------------------------------------------------------------------------------------------------------------------------------------------------------------------------------------------------------------------------------------------------------------------------------------------------------------------------------------------------------------------------------------------------------------------------------------------------------------------------------------------------------------------------------------------------------------------------------------------------------------------------------------------------------------------------------------------------------------------------------------------------------------------------------------------------------------------------------------------------------------------------------------------------------------------------------------------------------------------------------------------------------------------------------------------------------------------------------------------------------------------------------------------------------------------------------------------------------------------------------------------------------------------------------------------------------------------------------------------------------------------------------------------------------------------------------------------------------------------------------------------------------------------------------------------------------------------------------------------------------------------------------------
>DQ443447_Otidea_lactea_HMAS_61359_LSU
TAACTGCGAGTGAAGCGGCAAAAGCTCAAATTTGAAATCTGACGTGACGTCCGAGTTGTAATTTGGAGGGATATCTTCGGAGCTGACGCCGTCCTAAGTTCTTTGGAACTAGACATCATAGAGGGTGAGAATCCCGTGCCTGGATGGCTGTTCTGCTCCATGTGAAGTGTCTCCGACGAGTCGAGTTGTTTGGGAATGCAGCTCAAAATGGGTGGTAAATTTCATCTAAAGCTAAATATTGGCGAGAGACCGATAGCGCACAAGTAGAGTGATCGAAAGATGAAAAGCACTTTGAAAAGAGAGTTAAATAGTACGTGAAATTGTTGAAAGGGAAGCGCTTGAGACTATCAAGGGTCCACGGTCATCAGCCACATTTTTATGTGGTGCACTCACCGCAGGATGAGCCAGCATCGGTTCTGACGGCGGGATAAAGGTTTCAGGAATGTGGCTCCCTAATTATTGGGAGTGTTAAAGCCTGGAGCGCAATGCCGCCCGTTGGGACTGAGGCTAGCGCGTTAAGTTGGATGCTGGC---------------------------------------------------------------------------------------------------------------------------------------------------------------------------------------------------------------------------------------------------------------------------------------------------------------------------------------------------------------------------------------------------------------------------------------------------------------------------------------------------------------------------------------------------------------------------------------------------------------------------------------------------------------------------------------------------------------------------------------------------------------------------------------------------------------------------------------------------------------------------------------------------------------------------------------------------------------------------------------------------------------------------------------------------------------------------------------------------------------------------------------------------------------------------------------------------------------------------------------------------------------------------------------------------------------------------------------------------------------------------------------------------------------------------------------------------------------------------------------------------------------------------------------------------------------------------------------------------------------------------------------------------------------------------------------------------------------------------------------------------------------------------------------------------------------------------------------------------------------------------------------------------------------------------------------------------------------------------------------------------------------------------------------------------------------------------------------------------------------------------------------------------------------------------------------------------------------------------------------------------------------------------------------------------------------------------------------------------------------------------------------------------------------------------------------------------------------------------------------------------------------------------------------------------------------------------------------------------------------------------------------------------------------------------------------------------------------------------------------------------------------------------------------------------------------------------------------------------------------------------------------------------------------------------------------------------------------------------------------------------------------------------------------------------------------------------------------------------------------------------------------
>KM823214_Otidea_leporina_NV_2008_09_28_28S
TAACTGCGAGTGAAGCGGCAAAAGCTCAAATTTGAAAACCGGCAACCAGCCGGCAGTGTAATTTGAAGGGACATCTTCGGAGCTGGCGCCGTCTTAAGTTCTTTGGAACCGGACATCATAGAGGGTGAGAATCCCGTGCCTGGGTGGCTGTCCTGCTCCGTGTGAAGTGTCTCCGACGAGTCGAGTTGTTTGGGAATGCAGCTCAAAATGGGTGGTAAATTTCATCTAAAGCTAAATATTGGCGAGAGACCGATAGCGCACAAGTAGAGTGATCGAAAGATGAAAAGCACTTTGAAAAGAGAGTTAAATAGTACGTGAAATTGTTGAAAGGGAAGCGCTTGAGACTAGATTCAGCCGGCGGTGATCAGCTATGCTTCTGCGTGGTGCACTTGCCGTCGGTTGAGCCAGCATCGGTTTTGATGGCGGGATAAAGGTTTGAGGAATGTGGCTCCCCG-TTTCGGGGAGTGTTATAGCCTCGAGCGTAATGCCGCCTGTTGGGACCGAGGACCGCGCTTCGGCTAGGATGCTGGCGAAAAGGTCTTAAGCGGCCCGTCTTGAAACACGGACCAAGGAGTCTAACATCTATGCGAGTGTTTGGGTGGAAAACCCTTGCGCGTAATGAAAGTGAACGGAGGTGGGAACCCCTGGGGTGCACCATCGACCGATCCTGATGTTTACGGAAGGATTTGAGTAGGAGCATAGCTGTTGGGACCCGAAAGATGGTGAACTATGCCTGAATAGGGTGAAGCCAGAGGAAACTCTGGTGGAGGCTCGCAGCGGTTCTGACGTGCAAATCGATCGCAGGCCGACTGCGCTATTCTCATCATTGCTGGCGGTACTGGTGAGTTCGAGGCCGGTATCTCTAAGGATGGCCAGACTCGTGAGCACGCTTTGCTTGCATACACCCTCGGTGTCAAGCAGCTCATCGTTGCCGTCAACAAGATGGACACCACCAAGTGGTCTGAGGACCGTTTCAAGGAAATCGTCAAGGAGGTTTCCAACTTCATCAAGAAGGTCGGATTCAACCCCAAGACTGTTGCCTTCGTCCCCATCTCCGGGTTCAACGGTGACAACATGATCGAGCCCTCCCCCAACTGCCCCTGGTACAAGGGTAAGTTTTAAACTACACCTATCTGCGCAAACAGTGCTAATACATCTTCAGGATGGGAAAAGGAGACCAAGGAGGGAGGCAAGTCGGCTGGTAAGACTCTTCTCGAAGCTATCGATTCAATCGATCGCCCCGAGCGGCCTTCCAGCAAGCCCCTCCGTCTCCCCCTCCAGGATGTCTACAAGATCGGTGGTATTGGAACAGTGCCTGTCGGTCGTGTTGAGACGGGTACCATCAAGCCCGGTATGGTCGTCACGTTCGCCCCCGCTGGTGTGACCACCGAAGTCAAGTCTGTTGAAATGCACCACGAACAGCTTACTCAGGGTCTCCCTGGCGACAATGTTGGTTTCAACGTCAAGGTTAGTGAGCAACTATAG------TAGTTTCTGCGCCGGCGCTAATACCTCTGTATAGAACGTTTCCGTTAAGGAAATTCGTCGTGGTAATGTTGCTGGTGACTCCAAGAACGACCCCCCCAAGGGTGCCGAGTCCTTCAACGCCCAGGTTATCTTGATGAACCACCCTGGCCAGGTCGGAAACGGATATGCACCCGTCCTGGACTGCCACACTGCCCACATTGCTTGCAAGTTCGCTGAGTTGATCGAGAAGATCGACCGTCGTACTGGTAAATCCGTTGAGCAAGCCCCCAAGTTCATCAA----------------------TCTGGCACTCATGTCTTACATTACCGTCGGCACACCCGGTGAACCATTGATTAATTTCATGGCAGAGCAGAATATGGAATTCCTTGAGGAATACGAACCCCAACGATCTCCGAATGCTACCAAGATTTTCCTCAATGGTGTGTGGGTCGGTATTCATCGTGATCCTCTTCACCTCGTTCGTCTGGTACAGGAACTTCGGCGCAGTGGCTCGATTAGCCATGAAGTTAGTGTCATCCGAGATATAAGAGACAGAGAATTCAAGATCTTCACGGATGCTGGCAGGGTCTGCCGTCCACTGTTCGTCATAGATAACGACCCCACTCATGAGCGGCGAGGCCAGTTAGTTCTCACGAAGGACCACATCATGAGATTAGAAGATGACGCTGCACTTCTTCCGGAAGAGCGCTTTGGGTGGAAAGGCTTGCTTGACTGTGGTGCGGTCGAGTACGTCGATGCAGAGGAGGAAGAAACGATCATGATCGTGATGACTCCAGAGGATCTCGAAATCTCCCGTCAGGTACAAGCTGGATACGAGCTGGCAGAAGAAACCGATCCCAACAAGCGTGTCAAGACGCCGATCAACAAGAACATGAATCAGTATACTCATTGCGAAATTCACCCTAGCATGATACTCGGGATCTGCGCCAGCATCATTCCATTCCCTGATCACAATCAAGTACAGTATCCCCACCCGGAAAATTGTTGACTTTTAGCTAACT---------------------------------------------------------------------------------------------------------------------------------------------------------------------------------------------------------------------------------------------------------------------------------------------------------------------------------------------------------------------------------------------------------------------------------------------------------------------------------------------------------------------------------------------------------------------------------------------------------------------------------------------------------------------------------------------------------------------------------------------------------------------------------------------------------------------------------------------------------------------------------------------------------------------------------------------------------------------------------------------------------------------------------------------------------------------------
>KM823215_Otidea_leporina_OSC_56784_28S
TAACTGCGAGTGAAGCGGCAAAAGCTCAAATTTGAAAACCGGCAACCAGCCGGCAGTGTAATTTGAAGGGACATCTTCGGAGCTGGCGCCGTCTTAAGTTCTTTGGAACCGGACATCATAGAGGGTGAGAATCCCGTGCCTGGGTGGCTGTCCCGCTCCGTGTGAAGTGTCTCCGACGAGTCGAGTTGTTTGGGAATGCAGCTCAAAATGGGTGGTAAATTTCATCTAAAGCTAAATATTGGCGAGAGACCGATAGCGCACAAGTAGAGTGATCGAAAGATGAAAAGCACTTTGAAAAGAGAGTTAAATAGTACGTGAAATTGTTGAAAGGGAAGCGCTTGAGACTAGATTCAGCCGGCGGTGATCAGCTATGCTTCTGCGTGGTGCACTTGCCGTCGGTTGAGCCAGCATCGGTTTTGATGGCGGGATAAAGGTTTGAGGAATGTGGCTCCCCG-TTTCGGGGAGTGTTATAGCCTCGAGCGTAATGCCGCCTGTTGGGACCGAGGACCGCGCTTCGGCTAGGATGCTGGCGAAAAGGTCTTAAGCGGCCCGTCTTGAAACACGGACCAAGGAGTCTAACATCTATGCGAGTGTTTGGGTGGAAAACCCTTGCGCGTAATGAAAGTGAACGGAGGTGGGAACCCCTGGGGTGCACCATCGACCGATCCTGATGTTTACGGAAGGATTTGAGTAGGAGCATAGCTGTTGGGACCCGAAAGATGGTGAACTATGCCTGAATAGGGTGAAGCCAGAGGAAACTCTGGTGGAGGCTCGCAGCGGTTCTGACGTGCAAATCGATCGCAGGCCGACTGCGCTATTCTCATCATTGCTGGCGGTACTGGTGAGTTCGAGGCCGGTATCTCTAAGGATGGCCAGACTCGTGAGCACGCTTTGCTTGCATACACCCTCGGTGTCAAGCAGCTCATCGTTGCCGTCAACAAGATGGACACCACCAAGTGGTCTGAGGACCGTTTCAAGGAAATCGTCAAGGAGGTTTCCAACTTCATCAAGAAGGTCGGATTCAACCCCAAGACTGTTGCCTTCGTCCCCATCTCCGGGTTCAACGGTGACAACATGATCGAGCCCTCCCCCAACTGCCCCTGGTACAAGGGTAAGTTTTAAACTACACCTATCTGCGCAAACAGTGCTAATACATCTTCAGGATGGGAAAAGGAGACCAAGGAGGGAGGCAAGTCGGCTGGTAAGACTCTTCTCGAAGCTATCGATTCAATCGATCGCCCCGAGCGGCCTTCCAGCAAGCCCCTCCGTCTCCCCCTCCAGGATGTCTACAAGATCGGTGGTATTGGAACAGTGCCTGTCGGTCGTGTTGAGACGGGTACCATCAAGCCCGGTATGGTCGTCACGTTCGCCCCCGCTGGTGTGACCACCGAAGTCAAGTCTGTTGAAATGCACCATGAACAGCTTACTCAGGGTCTCCCTGGCGACAATGTTGGTTTCAACGTCAAGGTTAGTGAGCAACTATAG------TAGTTTCTGCGCCGGCGCTAATACCTCTGTATAGAACGTTTCCGTTAAGGAAATTCGTCGTGGTAATGTTGCTGGTGACTCCAAGAACGACCCCCCCAAGGGTGCCGAGTCCTTCAACGCCCAGGTTATCTTGATGAACCACCCTGGCCAGGTCGGAAACGGATATGCACCCGTCCTGGACTGCCACACTGCCCACATTGCTTGCAAGTTCGCTGAGCTGATCGAGAAGATCGACCGTCGTACTGGTAAATCCGTTGAGCAAGCCCCCAAGTTCATCAAAAGCTTGTGGACTTGTCAAGAATCTGGCACTCATGTCTTACATTACCGTCGGCACACCCGGTGAACCATTGATTAATTTCATGGCAGAGCAGAATATGGAATTCCTTGAGGAATACGAACCCCAACGATCTCCGAATGCTACCAAGATTTTCCTCAATGGTGTGTGGGTCGGTATTCATCGTGATCCTCTTCACCTCGTTCGTCTGGTACAGGAACTTCGGCGCAGTGGCTCGATTAGCCATGAAGTTAGTGTCATCCGAGATATAAGAGACAGAGAATTCAAGATCTTCACGGATGCTGGCAGGGTCTGCCGTCCACTGTTCGTCATAGATAACGACCCCACTCATGAGCGGCGAGGCCAGTTAGTTCTCACGAAGGACCACATCATGAGATTAGAAGATGACGCTGCACTTCTTCCGGAAGAGCGCTTTGGGTGGAAAGGCTTGCTTGACTGTGGTGCGGTCGAGTACGTCGATGCAGAGGAGGAAGAAACGATCATGATCGTGATGACTCCAGAGGATCTCGAAATCTCCCGTCAGGTACAAGCTGGATACGAGCTGGCAGAAGAAACCGATCCCAACAAGCGTGTCAAGACGCCGATCAACAAGAACATGAATCAGTATACTCATTGCGAAATTCACCCTAGCATGATACTCGGGATCTGCGCCAGCATCATTCCATTCCCTGATCACAATCAAGTACAGTATCCCCACCCGGAAAATTGTTGACTTTTAGCTAACTGGAAGCCA-GTCTCCGCGTAATACTTATCAGTCCGCCATGGGCAA------------------------------------------------------------------------------------------------------------------------------------------------------------------------------------------------------------------------------------------------------------------------------------------------------------------------------------------------------------------------------------------------------------------------------------------------------------------------------------------------------------------------------------------------------------------------------------------------------------------------------------------------------------------------------------------------------------------------------------------------------------------------------------------------------------------------------------------------------------------------------------------------------------------------------------------------------------------------------------------------------------------------------
>KM823222_Otidea_leporina_H6003548_28S
TAACTGCGAGTGAAGCGGCAAAAGCTCAAATTTGAAAACCGGCAACCAGCCGGCAGTGTAATTTGAAGGGACATCTTCGGAGCTGGCGCCGTCTTAAGTTCTTTGGAACCGGACATCATAGAGGGTGAGAATCCCGTGCCTGGGTGGCTGTCCTGCTCCGTGTGAAGTGTCTCCGACGAGTCGAGTTGTTTGGGAATGCAGCTCAAAATGGGTGGTAAATTTCATCTAAAGCTAAATATTGGCGAGAGACCGATAGCGCACAAGTAGAGTGATCGAAAGATGAAAAGCACTTTGAAAAGAGAGTTAAATAGTACGTGAAATTGTTGAAAGGGAAGCGCTTGAGACTAGATTCAGCTGGCGGTGATCAGCTATGCTTCTGCGTGGTGCACTTGCCGTCGGTTGAGCCAGCATCGGTTTTGATGGCGGGATAAAGGTTTGAGGAATGTGGCTCCCCG-TTTCGGGGAGTGTTATAGCCTCGAGCGTAATGCCGCCTGTTGGGACCGAGGACCGCGCTTCGGCTAGGATGCTGGCGAAAAGGTCTTAAGCGGCCCGTCTTGAAACACGGACCAAGGAGTCTAACATCTATGCGAGTGTTTGGGTGGAAAACCCTTGCGCGTAATGAAAGTGAACGGAGGTGGGAACCCCTGGGGTGCACCATCGACCGATCCTGATGTTTACGGAAGGATTTGAGTAGGAGCATAGCTGTTGGGACCCGAAAGATGGTGAACTATGCCTGAATAGGGTGAAGCCAGAGGAAACTCTGGTGGAGGCTCGCAGCGGTTCTGACGTGCAAATCGATCGCAGGCCGACTGCGCTATTCTCATCATTGCTGGCGGTACTGGTGAGTTCGAGGCCGGTATCTCTAAGGATGGCCAGACTCGTGAGCACGCTTTGCTTGCATACACCCTCGGTGTCAAGCAGCTCATCGTTGCCGTCAACAAGATGGACACCACCAAGTGGTCTGAGGACCGTTTCAAGGAAATCGTCAAGGAGGTTTCCAACTTCATCAAGAAGGTCGGATTCAACCCCAAGACTGTTGCCTTCGTCCCCATCTCCGGGTTCAACGGTGACAACATGATCGAGCCCTCCCCCAACTGCCCCTGGTACAAGGGTAAGTTTTAAACTACACCTATCTGCGCAAACAGTGCTAATACATCTTCAGGATGGGAAAAGGAGACCAAGGAGGGAGGCAAGTCGGCTGGTAAGACTCTTCTCGAAGCTATCGATTCAATCGATCGCCCCGAGCGGCCTTCCAGCAAGCCCCTCCGTCTCCCCCTCCAGGATGTCTACAAGATCGGTGGTATTGGAACAGTGCCTGTCGGTCGTGTTGAGACGGGTACCATCAAGCCCGGTATGGTCGTCACGTTCGCCCCCGCTGGTGTGACCACCGAAGTCAAGTCTGTTGAAATGCACCATGAACAGCTTACTCAGGGTCTCCCTGGCGACAATGTTGGTTTCAACGTCAAGGTTAGTGAGCAACTATAG------TAGTTTCTGCGCCGGCGCTAATACCTCTGTATAGAACGTTTCCGTTAAGGAAATTCGTCGTGGTAATGTTGCTGGTGACTCCAAGAACGACCCCCCCAAGGGTGCCGAGTCCTTCAACGCCCAGGTTATCTTGATGAACCACCCTGGCCAGGTCGGAAACGGATATGCACCCGTCCTGGACTGCCACACTGCCCACATTGCTTGCAAGTTCGCTGAGTTGATCGAGAAGATCGACCGTCGTACTGGCAAATCCGTTGAGCAAGCCCCCAAGTTCATCAA--------------GTCAAGAATCTGGCACTCATGTCTTACATTACCGTCGGCACACCCGGTGAACCATTGATTAATTTCATGGCAGAGCAGAATATGGAATTCCTTGAGGAATACGAACCCCAACGATCTCCGAATGCTACCAAGATTTTCCTCAATGGTGTGTGGGTCGGTATTCATCGTGATCCTCTTCACCTCGTTCGTCTGGTACAGGAACTTCGGCGCAGTGGCTCGATTAGCCATGAAGTTAGTGTCATCCGAGATATAAGAGACAGAGAATTCAAGATCTTCACGGATGCTGGCAGGGTCTGCCGTCCACTGTTCGTCATAGATAACGACCCCACTCATGAGCGGCGAGGCCAGTTAGTTCTCACGAAGGACCACATCATGAGATTAGAAGATGACGCTGCACTTCTTCCGGAAGAGCGCTTTGGGTGGAAAGGCTTGCTTGACTGTGGTGCGGTCGAGTACGTCGATGCAGAGGAGGAAGAAACGATCATGATCGTGATGACTCCAGAGGATCTCGAAATCTCCCGTCAGGTACAAGCTGGATACGAGCTGGCAGAAGAAACCGATCCCAACAAGCGTGTCAAGACGCCGATCAACAAGAACATGAATCAGTATACTCATTGCGAAATTCACCCTAGCATGATACTCGGGATCTGCGCCAGCATCATTCCATTCCCTGATCACAATCAAGTACAGTATCCCCACCCGGAAAATTGTTGACTTTTAGCTAACTGGAAGCCA-GTCTCCCCGTAATACTTATCAGTCCGCCATGGG---------------------------------------------------------------------------------------------------------------------------------------------------------------------------------------------------------------------------------------------------------------------------------------------------------------------------------------------------------------------------------------------------------------------------------------------------------------------------------------------------------------------------------------------------------------------------------------------------------------------------------------------------------------------------------------------------------------------------------------------------------------------------------------------------------------------------------------------------------------------------------------------------------------------------------------------------------------------------------------------------------------------------------
>KM823213_Otidea_leporina_KH_09_93_28S
TAACTGCGAGTGAAGCGGCAAAAGCTCAAATTTGAAAACCGGCAACCAGCCGGCAGTGTAATTTGAAGGGACATCTTCGGAGCTGGCGCCGTCTTAAGTTCTTTGGAACCGGACATCATAGAGGGTGAGAATCCCGTGCCTGGGTGGCTGTCCTGCTCCGTGTGAAGTGTCTCCGACGAGTCGAGTTGTTTGGGAATGCAGCTCAAAATGGGTGGTAAATTTCATCTAAAGCTAAATATTGGCGAGAGACCGATAGCGCACAAGTAGAGTGATCGAAAGATGAAAAGCACTTTGAAAAGAGAGTTAAATAGTACGTGAAATTGTTGAAAGGGAAGCGCTTGAGACTAGATTCAGCCGGCGGTGATCAGCTATGCTTCTGCGTGGTGCACTTGCCGTCGGTTGAGCCAGCATCGGTTTTGATGGCGGGATAAAGGTTTGAGGAATGTGGCTCCCCG-TTTCGGGGAGTGTTATAGCCTCGAGCGTAATGCCGCCTGTTGGGACCGAGGACCGCGCTTCGGCTAGGATGCTGGCGAAAAGGTCTTAAGCGGCCCGTCTTGAAACACGGACCAAGGAGTCTAACATCTATGCGAGTGTTTGGGTGGAAAACCCTTGCGCGTAATGAAAGTGAACGGAGGTGGGAACCCCTGGGGTGCACCATCGACCGATCCTGATGTTTACGGAAGGATTTGAGTAGGAGCATAGCTGTTGGGACCCGAAAGATGGTGAACTATGCCTGAATAGGGTGAAGCCAGAGGAAACTCTGGTGGAGGCTCGCAGCGGTTCTGACGTGCAAATCGATCGCAGGCCGACTGCGCTATTCTCATCATTGCTGGCGGTACTGGTGAGTTCGAGGCCGGTATCTCTAAGGATGGCCAGACTCGTGAGCACGCTTTGCTTGCATACACCCTCGGTGTCAAGCAGCTCATCGTTGCCGTCAACAAGATGGACACCACCAAGTGGTCTGAGGACCGTTTCAAGGAAATCGTCAAGGAGGTTTCCAACTTCATCAAGAAGGTCGGATTCAACCCCAAGACTGTTGCCTTCGTCCCCATCTCCGGGTTCAACGGTGACAACATGATCGAGCCCTCCCCCAACTGCCCCTGGTACAAGGGTAAGTTTTAAACTACACCTATCTGCGCAAACAGTGCTAATACATCTTCAGGATGGGAAAAGGAGACCAAGGAGGGAGGCAAGTCGGCTGGTAAGACTCTTCTCGAAGCTATCGATTCAATCGATCGCCCCGAGCGGCCTTCCAGCAAGCCCCTCCGTCTCCCCCTCCAGGATGTCTACAAGATCGGTGGTATTGGAACAGTGCCTGTCGGTCGTGTTGAGACGGGTACCATCAAGCCCGGTATGGTCGTCACGTTCGCCCCCGCTGGTGTGACCACCGAAGTCAAGTCTGTTGAAATGCACCATGAACAGCTTACTCAGGGTCTCCCTGGCGACAATGTTGGTTTCAACGTCAAGGTTAGTGAGCAACTATAG------TAGTTTCTGCGCCGGCGCTAATACCTCTGTATAGAACGTTTCCGTTAAGGAAATTCGTCGTGGTAATGTTGCTGGTGACTCCAAGAACGACCCCCCCAAGGGTGCCGAGTCCTTCAACGCCCAGGTTATCTTGATGAACCACCCTGGCCAGGTCGGAAACGGATATGCACCCGTCCTGGACTGCCACACTGCCCACATTGCTTGCAAGTTCGCTGAGTTGATCGAGAAGATCGACCGTCGTACTGGCAAATCCGTTGAGCAAGCCCCCAAGTTCATCAA----------------------------ACTCATGTCTTACATTACCGTCGGCACACCCGGTGAACCATTGATTAATTTCATGGCAGAGCAGAATATGGAATTCCTTGAGGAATACGAACCCCAACGATCTCCGAATGCTACCAAGATTTTCCTCAATGGTGTGTGGGTCGGTATTCATCGTGATCCTCTTCACCTCGTTCGTCTGGTACAGGAACTTCGGCGCAGTGGCTCGATTAGCCATGAAGTTAGTGTCATCCGAGATATAAGAGACAGAGAATTCAAGATCTTCACGGATGCTGGCAGGGTCTGCCGTCCACTGTTCGTCATAGATAACGACCCCACTCATGAGCGGCGAGGCCAGTTAGTTCTCACGAAGGACCACATCATGAGATTAGAAGATGACGCTGCACTTCTTCCGGAAGAGCGCTTTGGGTGGAAAGGCTTGCTTGACTGTGGTGCGGTCGAGTACGTCGATGCAGAGGAGGAAGAAACGATCATGATCGTGATGACTCCAGAGGATCTCGAAATCTCCCGTCAGGTACAAGCTGGATACGAGCTGGCAGAAGAAACCGATCCCAACAAGCGTGTCAAGACGCCGATCAACAAGAACATGAATCAGTATACTCATTGCGAAATTCACCCTAGCATGATACTCGGGATCTGCGCCAGCATCATTCCATTCCCTGATCACAATCAAGTACAGTATCCCCACCCGGAAAATTGTTGACTTTTAGCTAACTGGAAGCCA-GTCTCCCCGTAATACTTATCAGTCCGCNNNNNNNNNNNNNNNNNNNNNNNNNNNNNNNNNNNNNNNNNNNNNNNNNANNNNNNNNNNNNNNAACATCCTTTACTATCCACAGAAACCACTTGCAACAACTCGCTCCATGGAGTACCTCAAGTTTCGTGAGCTCCCAGCTGGCCAGAACGCCATTGTCGGTATAATGTGCTACAGCGGATATAATCAAGAAGATTCAGTTATCATGAATCAAAGTAGTATCGATCGAGGACTGTTCCGCAGTCTTTTCTATCGGTCCTACATGGACCAGGAGAAGCGTATCGGAATGCAGACGGTCGAAGGATTCGAAAAGCCTTCAAGGCAAAACACACTGAAGTTGAAGCATGGAACTTACGATAAACTGGATGATGACGGTCTCGTGGCTCCCGGCGTCCGTGTCTCTGGAGAGGACATCATCATTGGCAAGACTGCGCCAATTGCGCCGGATGCCGAGGAGATGGGCCAGAGACAGAAATATCACACCAAGCGGGATGTGTCGACGCCCTTACGGAGCACCGAGAACGGTATTGTTGATCAAGTTATGCTCACCACGAATGCGGATGGCTTGAAGTTTGTGAAAGTCCGGATGAGGACGACCAAGGTACCACAGATTGGGGACAAGTTTGCTTCACGCCACGGGCAAAAGGTGAACTGAAGGCGGTTTAGGA--GGTTGCTGTTCCCGAA---------CGCTGACAATAACCCCCTAGGGTACAATCGGAATTACGTATCGAGCGGAAGACATGCCCTTCACCAGCGAAGGAATTGTTCCCGACATCATAATTAATCCTCACGCTATTCCCTCTCGTATGACGATTGCTCATTTGATCGAATGCCAACTTAGTAAGGTTGCATCGCTGCGTGGCTTCGAAGGGGACGCAACGCCCTTCACCGATGTGACGGTTGACTCAGTATCGAGCCTGTTGCGCCAGAGCGGGTATCAGTCGCGAGGGTTCGAAGTGATGTACAACGGCCATACAGGACGAAAG-----
>KM823217_Otidea_minor_KH_98_84_28S
TAACTGCGAGTGAAGCGGCAAAAGCTCAAATTTGAAATCTGACGTGACGTCCGAGTTGTAATTTGGAGGGATATCTTCGGAGTTGACGTCGTCCTAAGTTCTTTGGAACCAGACATCATAGAGGGTGAGAATCCCGTGCCTGGATGGCTGTCCTGCTCCATGTGAAGTGTCTCCGACGAGTCGAGTTGTTTGGGAATGCAGCTCAAAATGGGTGGTAAATTTCATCTAAAGCTAAATATTGGCGAGAGACCGATAGCGCACAAGTAGAGTGATCGAAAGATGAAAAGCACTTTGAAAAGAGAGTTAAATAGTACGTGAAATTGTTGAAAGGGAAGCGCTTGAGACTATCAACGGCCGGCGGTCATCAGCTACGTTTTTACGTGGTGCACTCACCGTCGGTTGAGCCAGCATCGGTTCTGACGGCGGGATAAAGGTTTCAGGAATGTGGCTCCCTAATTATGGGGAGTGTTAAAGCCTGGAGCGTAATGCCGCCAGTTGGGACCGAGGCTAGCGCGT--ATTTGGATGCTGGCTAAATGGTCTTAAGCGGCCCGTCTTGAAACACGGACCAAGGAGTCTAACATCTATGCAAGTGTTCGGGTGGAAAACCCTTGCGCGTAATGAAAGTGAATGAAGGTGAGAACACTTGTGTAGCTACACCGACCGATCCCGATGTTTACGGAAGGATTTGAGTAAGAGCATAGATGTTGGGACCCGAAAGATGGTGAACTATGCCTGAATAGGGTGAAGCCAGAGGAAACCTTGGTGGAAGCTCGCAGCGGTTCTGACGTGCAAATCGATCGCAGGCCGACTGCGCTATTCTCATCATCGCTGCTGGCACTGGTGAGTTTGAGGCCGGTATTTCCAAGGACGGCCAGACTCGTGAGCACGCTTTGCTTGCGTACACCCTCGGTGTCAAGCAGCTCATCGTTGCTATCAACAAGATGGACACCACCAAGTGGTCTGAAGACCGTTTCAAGGAAATCGTCAAGGAGGTTTCCAACTTCATCAAGAAGGTCGGATTCAACCCCAAGACTGTTGCCTTCGTCCCCATCTCCGGTTTCAATGGTGACAACATGATCGAGTACTCCAGCAACTGCCCCTGGTACAAGGGTAAGTTTTAAATTACATCTGTGTGCGCAAACAATGCTAATACATCTTCAGGATGGGATAAGGAGACCAAGGAGGGTGGCAAGTCATCTGGTAAGACTCTCCTGGAAGCTATCGATTCGATCGACCGCCCCGAGCGGCCTTCCAGCAAGCCCCTCCGTCTTCCCCTCCAAGATGTCTACAAGATTGGTGGTATTGGAACAGTGCCTGTTGGTCGTGTTGAGACGGGTACCATCAAGCCCGGTATGGTCGTCACATTCGCCCCTGCTGGTGTGACCACCGAAGTCAAGTCTGTTGAGATGCACCACGAGCAGCTTACCGAGGGTCAACCCGGTGACAATGTTGGTTTCAACGTGAAGGTTAGTGAGCAACTGCAGTGATACCAGTTTCTGTACCGGTGCTAATGCTTTGAAATAGAACGTTTCCGTTAAGGAAATTCGTCGTGGTAATGTTGCTGGTGACTCCAAGAACGACCCCCCCAAGGGCGCCGAGTCCTTCAACGCTCAGGTTATCTTGATGAACCACCCTGGTCAGGTCGGAAACGGATACGCACCCGTTCTGGACTGCCACACCGCCCACATTGCTTGCAAGTTCGCTGAGTTGATCGAGAAGATCGACCGTCGTACTGGTAAATCCGTTGAGCAATCCCCCAAGTTCATCAA--------------------------GCACTCATGTCTTACATTACCGTCGGCACACCTGGTGAGCCGTTGATCAATTTCATGGCAGAGCAGAATATGGAATTCCTTGAGGAATACGAACCCCAACGATCTCCGAATGCTACCAAGATTTTCCTCAACGGTGTGTGGGTCGGCATTCACCGTGATCCTCTTCATCTCGTTCGTCTGGTACAGGAACTTCGGCGTAGCGGTTCCATCAGTCACGAAGTCAGTGTCATCCGAGATATAAGAGACCGAGAATTCAAGATTTTCACGGATGCTGGCAGGGTCTGCCGTCCACTGTTCGTCATAGATAACGACCCCACTCATGAGCGGCGAGGCCAGTTAGTTCTCACGAAGGACCACATCATGAGATTGGAAGACGACGCCGCACTTCTTCCGGAAGAGCGCTTTGGGTGGAAGGGCTTGCTCGACTGCGGTGCGGTTGAGTACGTCGATGCGGAGGAGGAAGAAACGATCATGATCGTGATGACTCCAGAAGATCTCGAAATCTCCCGTCAAGTACAAGCCGGATACGAGCTGGCAGAAGAAACCGATCCCAACAAGCGTGTCAAGACGCCGATCAACAAGAACATGAACCAGTACACTCATTGTGAGATTCACCCTAGCATGATACTCGGGATCTGCGCCAGCATCATTCCATTCCCTGATCACAATCAAGTACAGTATCCCCACCCAGGGGTTTTTTTTACTTAAGCTGACTGG-------------------------------------------------------------------------------------------------------------------------------------------------------------------------------------------------------------------------------------------------------------------------------------------------------------------------------------------------------------------------------------------------------------------------------------------------------------------------------------------------------------------------------------------------------------------------------------------------------------------------------------------------------------------------------------------------------------------------------------------------------------------------------------------------------------------------------------------------------------------------------------------------------------------------------------------------------------------------------------------------------------------------------------------------------------------------
>KM823219_Otidea_minor_H6008618_28S
TAACTGCGAGTGAAGCGGCAAAAGCTCAAATTTGAAATCTGACGTGACGTCCGAGTTGTAATTTGGAGGGATATCTTCGGAGTTGACGTCGTCCTAAGTTCTTTGGAACCAGACATCATAGAGGGTGAGAATCCCGTGCCTGGATGGCTGTCCTGCTCCATGTGAAGTGTCTCCGACGAGTCGAGTTGTTTGGGAATGCAGCTCAAAATGGGTGGTAAATTTCATCTAAAGCTAAATATTGGCGAGAGACCGATAGCGCACAAGTAGAGTGATCGAAAGATGAAAAGCACTTTGAAAAGAGAGTTAAATAGTACGTGAAATTGTTGAAAGGGAAGCGCTTGAGACTATCAACGGCCGGCGGTCATCAGCTACGTTTTTACGTGGTGCACTCACCGTCGGTTGAGCCAGCATCGGTTCTGACGGCGGGATAAAGGTTTCAGGAATGTGGCTCCCTAATTATGGGGAGTGTTAAAGCCTGGAGCGTAATGCCGCCAGTTGGGACCGAGGCTAGCGCGT--ATTTGGATGCTGGCTAAATGGTCTTAAGCGGCCCGTCTTGAAACACGGACCAAGGAGTCTAACATCTATGCAAGTGTTCGGGTGGAAAACCCTTGCGCGTAATGAAAGTGAATGAAGGTGAGAACACTTGTGTAGCTACACCGACCGATCCCGATGTTTACGGAAGGATTTGAGTAAGAGCATAGATGTTGGGACCCGAAAGATGGTGAACTATGCCTGAATAGGGTGAAGCCAGAGGAAACCTTGGTGGAAGCTCGCAGCGGTTCTGACGTGCAAATCGATCGCAGGCCGACTGCGCTATTCTCATCATCGCTGCTGGCACTGGTGAGTTTGAGGCCGGTATTTCCAAGGACGGCCAGACTCGTGAGCACGCTTTGCTTGCGTACACCCTCGGTGTCAAGCAGCTCATCGTTGCTATCAACAAGATGGACACCACCAAGTGGTCTGAAGACCGTTTCAAGGAAATCGTCAAGGAGGTTTCCAACTTCATCAAGAAGGTTGGATTCAACCCCAAGACTGTTGCCTTCGTCCCCATCTCCGGTTTCAATGGTGACAACATGATCGAGTACTCCAGCAACTGCCCCTGGTACAAGGGTAAGTTTTAAATTACACCTGTGTGCGCAAACAATGCTAATACATCTTCAGGATGGGATAAGGAGACCAAGGAGGGTGGCAAGTCATCTGGTAAGACTCTCCTGGAAGCTATCGATTCGATCGACCGCCCCGAGCGGCCT-----------------------------------------------------------------------------------------------------------------------------------------------------------------------------------------------------------------------------------------------------------------------------------------------------------------------------------------------------------------------------------------------------------------------------------------------------------------------------------------------------------------------------------------------------------------GCACTCATGTCTTACATTACCGTCGGCACACCTGGTGAGCCGTTGATCAATTTCATGGCAGAGCAGAATATGGAATTCCTTGAGGAATACGAACCCCAACGATCTCCGAATGCTACCAAGATTTTCCTCAACGGTGTGTGGGTCGGCATTCACCGTGATCCTCTTCATCTCGTTCGTCTGGTACAGGAACTTCGGCGTAGCGGTTCCATCAGTCACGAAGTCAGTGTCATCCGAGATATAAGAGACCGAGAATTCAAGATTTTCACGGATGCTGGCAGGGTCTGCCGTCCACTGTTCGTCATAGATAACGACCCCACTCATGAGCGGCGAGGCCAGTTAGTTCTCACGAAGGACCACATCATGAGATTGGAAGACGACGCCGCACTTCTTCCGGAAGAGCGCTTTGGGTGGAAGGGCTTGCTCGACTGCGGTGCGGTTGAGTACGTCGATGCGGAGGAGGAAGAAACGATCATGATCGTGATGACTCCAGAAGATCTCGAAATCTCCCGTCAAGTACAAGCCGGATACGAGCTGGCAGAAGAAACCGATCCCAACAAGCGTGTCAAGACGCCGATCAACAAGAACATGAACCAGTACACTCATTGTGAGATTCACCCTAGCATGATACTCGGGATCTGCGCCAGCATCATTCCATTCCCTGATCACAATCAAGTACAGTATCCCCACCCAGGGGTTTTTTTTACTTAAGCTGACTNNNNNNNNNNNNNNNNNNNNNNNNNNNNNNNNNNNNNNNNNNNNNNNNNNNNNNNNNNNNNNNNNNNNNNNNNNNNNNNNNNNNNNNNNNNNNNNNNNNNNNNNNNNNNNNNNNNNNNNNNNNNNNNCTTGCAACGACTCGNTCCATGGAGTATCTCAAGTTACGTGAGCTCCCAGCTGGCCAGAACGCCATTGTCGGCATAATGTGCTACAGCGGATATAATCAAGAAGATTCAGTTATCATGAATCAAAGTAGTATCGATCGAGGATTGTTCCGCAGTCTTTTCTATCGATCCTACATGGACCAGGAGAAGCGTATCGGAATGCAGACAGTCGAAGGATTCGAAAAGCCTTCGAGGCAAAACACACTGAAGTTGAAACATGGAACATACGACAAACTCGATGATGACGGGCTCGTGGCTCCCGGCGTCCGTGTCTCTGGAGAGGACATCATCATCGGCAAGACCGCGCCAATTGCACCGGATGCCGAGGAGATGGGCCAGAGACAGAAATATCACACCAAGCGGGATGTGTCGACACCCTTACGGAGCACCGAGAACGGTATTGTCGATCAAGTTATGCTCACCACGAACGCGGATGGGTTGAAGTTCGTGAAAGTCCGGATGAGGACGACCAAGATACCGCAGATTGGGGACAAGTTTGCTTCCCGCCACGGACAAAAGGTGAACTGGTGGCGGTTCAGGGTAGGTTGCCGTTCTCGAA---------TGCTGACAGGAATCCCCTAGGGCACAATCGGAATTACGTATCGGGCGGAAGACATGCCATTCACCAGCGAAGGGATTGTTCCTGACATCATAATCAACCCGCACGCCATTCCCTCTCGCATGACAATCGCTCATTTGATCGAATGCCAACTTAGTAAGGTTGCATCGCTGCGCGGTTTCGAAGGCGACGCAACGCCTTTCACCGATGTGACGGTGGACTCGGTGTCGAGCCTGTTACGCCAGAGCGG---------------------------------------------------------
>KM823218_Otidea_minor_KH_10_311_28S
TAACTGCGAGTGAAGCGGCAAAAGCTCAAATTTGAAATCTGACGTGACGTCCGAGTTGTAATTTGGAGGGATATCTTCGGAGTTGACGTCGTCCTAAGTTCTTTGGAACCAGACATCATAGAGGGTGAGAATCCCGTGCCTGGATGGCTGTCCTGCTCCATGTGAAGTGTCTCCGACGAGTCGAGTTGTTTGGGAATGCAGCTCAAAATGGGTGGTAAATTTCATCTAAAGCTAAATATTGGCGAGAGACCGATAGCGCACAAGTAGAGTGATCGAAAGATGAAAAGCACTTTGAAAAGAGAGTTAAATAGTACGTGAAATTGTTGAAAGGGAAGCGCTTGAGACTATCAACGGCCGGCGGTCATCAGCTACGTTTTTACGTGGTGCACTCACCGTCGGTTGAGCCAGCATCGGTTCTGACGGCGGGATAAAGGTTTCAGGAATGTGGCTCCCTAATTATGGGGAGTGTTAAAGCCTGGAGCGTAATGCCGCCAGTTGGGACCGAGGCTAGCGCGT--ATTTGGATGCTGGCTAAATGGTCTTAAGCGGCCCGTCTTGAAACACGGACCAAGGAGTCTAACATCTATGCAAGTGTTCGGGTGGAAAACCCTTGCGCGTAATGAAAGTGAATGAAGGTGAGAACACTTGTGTAGCTACACCGACCGATCCCGATGTTTACGGAAGGATTTGAGTAAGAGCATAGATGTTGGGACCCGAAAGATGGTGAACTATGCCTGAATAGGGTGAAGCCAGAGGAAACCTTGGTGGAAGCTCGCAGCGGTTCTGACGTGCAAATCGATCGCAGGCCGACTGCGCTATTCTCATCATCGCTGCTGGCACTGGTGAGTTTGAGGCCGGTATTTCCAAGGACGGCCAGACTCGTGAGCACGCTTTGCTTGCGTACACCCTCGGTGTCAAGCAGCTCATCGTTGCTATCAACAAGATGGACACCACCAAGTGGTCTGAAGACCGTTTCAAGGAAATCGTCAAGGAGGTTTCCAACTTCATCAAGAAGGTTGGATTCAACCCCAAGACTGTTGCCTTCGTCCCCATCTCCGGTTTCAATGGTGACAACATGATCGAGTACTCCAGCAACTGCCCCTGGTACAAGGGTAAGTTTTAAATTACACCTGTGTGCGCAAACAATGCTAATACATCTTCAGGATGGGATAAGGAGACCAAGGAGGGTGGCAAGTCATCTGGTAAGACTCTCCTGGAAGCTATCGATTCGATCGACCGCCCCGAGCGGCCTTCCAGCAAGCCCCTCCGTCTTCCCCTCCAAGATGTCTACAAGATTGGTGGTATTGGAACAGTGCCTGTTGGTCGTGTTGAGACGGGTACCATCAAGCCCGGTATGGTCGTCACATTCGCCCCTGCTGGTGTGACCACCGAAGTCAAGTCTGTTGAGATGCACCACGAGCAGCTTACCGAGGGTCAACCCGGTGACAATGTTGGTTTCAACGTGAAGGTTAGTGAGCAACTGCAGTGATACCAGTTTCTGTACCGGTGCTAATGCTTTGAAATAGAACGTTTCCGTTAAGGAAATTCGTCGTGGTAATGTTGCTGGTGACTCCAAGAACGACCCCCCCAAGGGCGCCGAGTCCTTCAACGCTCAGGTTATCTTGATGAACCACCCTGGTCAGGTCGGAAACGGATACGCACCCGTTCTGGACTGCCACACCGCCCACATTGCTTGCAAGTTCGCTGAGTTGATCGAGAAGATCGACCGTCGTACTGGTAAATCCGTTGAGCAATCCCCCAAGTTCATCAA-------------------------------------------------------------------------------------------------GGAATTCCTTGAGGAATACGAACCCCAACGATCTCCGAATGCTACCAAGATTTTCCTCAACGGTGTGTGGGTCGGCATTCACCGTGATCCTCTTCATCTCGTTCGTCTGGTACAGGAACTTCGGCGTAGCGGTTCCATCAGTCACGAAGTCAGTGTCATCCGAGATATAAGAGACCGAGAATTCAAGATTTTCACGGATGCTGGCAGGGTCTGCCGTCCACTGTTCGTCATAGATAACGACCCCACTCATGAGCGGCGAGGCCAGTTAGTTCTCACGAAGGACCACATCATGAGATTGGAAGACGACGCCGCACTTCTTCCGGAAGAGCGCTTTGGGTGGAAGGGCTTGCTCGACTGCGGTGCGGTTGAGTACGTCGATGCGGAGGAGGAAGAAACGATCATGATCGTGATGACTCCAGAAGATCTCGAAATCTCCCGTCAAGTACAAGCTGGATACGAGCTGGCAGAAGAAACCGATCCCAACAAGCGTGTCAAGACGCCGATCAACAAGAACATGAACCAGTACACTCATTGTGAGATTCACCCTAGCATGATACTCGGGATCTGCGCCAGCATCATTCCATTCCCTGATCACAATCAAGTACAGTATCCCCACCCAGGGGTTTTTTTTACTTTAGCTGA-----------------------------------------------------------------------------------------------------------------------------------------------------------------------------------------------------------------------------------------------------------------------------------------------------------------------------------------------------------------------------------------------------------------------------------------------------------------------------------------------------------------------------------------------------------------------------------------------------------------------------------------------------------------------------------------------------------------------------------------------------------------------------------------------------------------------------------------------------------------------------------------------------------------------------------------------------------------------------------------------------------------------------------------------------------------------------
>AY500540_Otidea_umbrina_KH_01_09_28S
TAACTGCGAGTGAAGCGGCAAAAGCTCAAATTTGAAATCTGACGTGACGTTCGAATTGTAATTTGGAGGGATATCTTCGGAGCAGGCGCTGTCCTAAGTTCTTTGGAACCAGACATCATAGAGGGTGAGAATCCCGTGCCTGGGTGGCTGTCCCGCTCCATGTGAAGTGTCTCCGACGAGTCGAGTTGTTTGGGAATGCAGCTCAAAATGGGTGGTAAATTTCATCTAAAGCTAAATATTGGCGAGAGACCGATAGCGCACAAGTAGAGTGATCGAAAGATGAAAAGCACTTTGAAAAGAGAGTTAAACAGTACGTGAAATTGTTGAAAGGGAAGCGCTTGAGACTAGATTCGGCCGGCGGTCATCAGCTACGTTTTTGCGTGGTGCACTTGCCGTCGGTTGAGCCAGCATCGGTTTTGATGGCGGGATAAAGGTTTCAGGAATGTGGCTCCTCAATTTTGAGGAGTGTTATAGCCTGGAGCGCAATGCTGCCTGTCGGGACCGAGGACCGCGCTTTTGCTAGGATGCTGGCTAAAAGGTCTTAAGCGGCCCGTCTTGAAACACGGACCAAGGAGTCTAACATCTATGCGAGTGTTCGGGTGGAAAACCCTTGCGCGTAATGAAAGTGAACGGAGGTGGGAACCCCTGGGGTGCACCATCGACCGATCCCGATGTTTACGGAAGGATTTGAGTAGGAGCATAGCTGTTGGGACCCGAAAGATGGTGAACTATGCCTGAATAGGGTGAAGCCAGAGGAAACCTTGGTGGAAGCTCGCAGCGGTTCTGACGTGCAAATCGATCG---------------------------------------------------------------------------------------GCTTTGCTTGCATACACCCTCGGTGTCAAGCAGCTCATCGTTGCTATCAACAAGATGGACACCACCAAGTGGTCTGAGGACCGTTACAAGGAAATCGTCAAGGAGGTTTCCAACTTCATCAAGAAGGTCGGATTCAACCCCAAGACTGTTGCCTTCGTCCCCATCTCTGGATTCAACGGTGACAACATGATCGAGCCCTCGAGCAACTGCCCCTGGTACAAGGGTAAGTTTTAAACTACACCTATGTGCGCAAGCAGTACTAATACATCTTCAGGATGGGACAAGGAGACCAAGGAGGGTGGCAAGTCGTCTGGTAAGACTCTTCTCGAAGCTATCGATTCGATCGACCGCCCCGAGCGACCTTCCAGCAAGCCTCTCCGTCTCCCCCTCCAGGATGTCTACAAGATTGGTGGTATTGGAACAGTGCCTGTCGGTCGTGTTGAGACGGGTACCATCAAGCCCGGTATGGTCGTCACGTTCGCTCCCGCTGGTGTGACCACCGAAGTCAAGTCTGTTGAAATGCACCATGAACAGCTTACTGAGGGTCTCCCCGGTGACAACGTTGGTTTCAACGTCAAGGTTAGTGAGCAACTGCAGTGATACCAGTTTCTGCGCCGGTGCTAATGCTTCGGAATAGAACGTTTCCGTTAAGGAAATTCGTCGTGGTAATGTTGCTGGTGACTCCAAGAATGACCCCCCCAAGGGTGCCGAGTCCTTCAACGCTCAGGTTATCTTGATGAACCACCCTGGCCAGGTCGGAAACGGATACGCACCCGTTCTGGACTGCCACACTGCCCACATTGCTTGCAAGTTCGCTGAGTTGATCGAGAAGATCGACCGTCGTACTGGTAAATCCGTTGAGCAATCCCCCAAGTTCATCAA-----------------------------------------------GTCGGCACACCTGGTGAACCGTTGATTAATTTCATGGCAGAGCAGAATATGGAATTCCTTGAGGAATACGAACCCCAACGATCTCCGAATGCCACCAAGATTTTCCTCAACGGTGTGTGGGTCGGTATCCACCGTGATCCTCTCCATCTCGTTCGTCTGGTACAGGAACTTCGGCGCAGTGGCTCCATCAGTCACGAAGTCAGTGTCATCCGAGATATAAGAGACCGAGAATTCAAGATCTTCACGGATGCTGGCAGGGTCTGCCGTCCACTGTTCGTCATAGATAACGACCCTACTCATGAACGACGAGGCCAGTTAGTTCTCACGAAGGACCACATCATGAGATTAGAAGATGACGCTGCACTTCCTACGGAAGAGCGCTTTGGGTGGAAGGGCTTGCTTGACTGTGGTGCGGTCGAGTACGTCGATGCAGAGGAGGAAGAAACGATCATGATCGTGATGACTCCAGAGGATCTCGAAATCTCCCGCCAAGTACAAGCTGGATACGAGCTGGCAGAAGAAACCGATCCCAACAAGCGTGTCAAGACGCCGATCAACAAGAACATGAACCAGTATACTCATTGCGAAATTCACCCTAGCATGATACTCGGGATCTGCGCCAGCATCATTCCATTCCCTGATCACAATCNNNNNNNNN--NNNNNNNNNNNNNNNNNNNNNNNNNNNNNNNNNNNNNNNNNNNNNNNNNNNNNNNNNNNNNNNNNNNNNNNNNNNNNNNNNNNNNNNNNNNNNNNNNNNNNNNNNNNNNNNNNNNNNNNNNNNNNNNNNNNNNNNNNNTCCTTTACTACCCACAAAAACCCCTTGCAACAACTCGCTCCATGGAGTACCTCAAGTTTCGTGAGCTCCCAGCTGGCCAGAACGCCATTGTCGGTATAATGTGCTACAGCGGATATAATCAAGAAGATTCAGTTATCATGAATCAAAGTAGTATCGATCGAGGACTGTTCCGCAGTCTTTTCTATCGGTCCTACATGGACCAGGAGAAGCGTATCGGAATGCAGACGGTCGAGGGGTTTGAAAAGCCTTCAAGGCAGAACACACTGAAGTTGAAGCATGGGACGTACGACAAACTTGATGATGACGGTCTTGTGGCTCCGGGAGTCCGTGTCTCTGGAGAGGACATCATCATCGGCAAGACGGCGCCAATTTCGCCGGATGCCGAGGAGATGGGCCAGAGACAGAAATATCACACCAAGCGGGATGTGTCGACACCCTTACGAAGCACCGAGAACGGTATTGTCGATCAAGTTATGCTCACCACGAATGCGGATGGCTTGAAGTTTGTGAAAGTCCGCATGAGGACGACCAAGATACCGCAGATTGGGGACAAGTTTGCTTCACGCCACGGACAAAAGGTGAACTGACGGTGGTTAAGGAGGGGTTGCTGTTTCCGAA---------TGCTGACGGTGATCCGCTAGGGCACGATCGGAATTACGTATCGAGCGGAAGACATGCCCTTCACCAGCGAAGGAATTGTTCCTGACATCATAATCAACCCTCACGCTATTCCCTCTCGTATGACGATTGCTCATTTGATCGAATGCCAACTTAGTAAGGTTGCATCACTGCGCGGTTTCGAAGGGGACGCAACGCCTTTCACTGATGTGACGGTCGACTCGGTATCGAGCCTGTTGCGCCAGAGCGGGTATCAGTCGCGAGGGTTCGAAG----------------------------------
>JN941094_Otidea_mirabilis_NV108_LSU
TAACTGCGAGTGAAGCGGCAAAAGCTCAAATTTGAAATCTGACGTGACGTTCGAATTGTAATTTGGAGGGATATCTTCGGAGCAGGCGCTGTCCTAAGTTCTTTGGAACCAGACATCATAGAGGGTGAGAATCCCGTGCCTGGGTGGCTGTCCCGCTCCATGTGAAGTGTCTCCGACGAGTCGAGTTGTTTGGGAATGCAGCTCAAAATGGGTGGTAAATTTCATCTAAAGCTAAATATTGGCGAGAGACCGATAGCGCACAAGTAGAGTGATCGAAAGATGAAAAGCACTTTGAAAAGAGAGTTAAACAGTACGTGAAATTGTTGAAAGGGAAGCGCTTGAGACTAGATTCGGCCGGCGGTCATCAGCTACGTTTTTGCGTGGTGCACTTGCCGTCGGTTGAGCCAGCATCGGTTTTGATGGCGGGATAAAGGTTTCAGGAATGTGGCTCCTCAATTTTGAGGAGTGTTATAGCCTGGAGCGCAATGCTGCCTGTCGGGACCGAGGACCGCGCTTTTGCTAGGATGCTGGCTAAAAGGTCTTAAGCGGCCCGTCTTGAAACACGGACCAAGGAGTCTAACATCTATGCGAGTGTTCGGGTGGAAAACCCTTGCGCGTAATGAAAGTGAACGGAGGTGGGAACCCCTGGGGTGCACCATCGACCGATCCCGATGTTTACGGAAGGATTTGAGTAGGAGCATAGCTGTTGGGACCCGAAAGATGGTGAACTATGCCTGAATAGGGTGAAGCCAGAGGAAACCTTGGTGGAAGCTCGCAGCGGTTCTGACGTGCAAATCGATCGCAGGCCGACTGCGCTATTCTCATCATTGCTGCCGGTACTGGTGAATTTGAGGCCGGTATCTCCAAGGATGGTCAGACTCGTGAGCACGCTTTGCTTGCATACACCCTCGGTGTCAAGCAGCTCATCGTTGCTATCAACAAGATGGACACCACCAAGTGGTCTGAGGACCGTTACAAGGAAATCGTCAAGGAGGTTTCCAACTTCATCAAGAAGGTCGGATTCAACCCCAAGACTGTTGCCTTCGTCCCCATCTCTGGATTCAACGGTGACAACATGATCGAGCCCTCGAGCAACTGCCCCTGGTACAAGGGTAAGTTTTAAACTACACCTATGTGCGCAAGCAGTACTAATACATCTTCAGGATGGGACAAGGAGACCAAGGAGGGTGGCAAGTCGTCTGGTAAGACTCTTCTCGAAGCTATCGATTCGATCGACCGCCCCGAGCGACCTTCCAGCAAGCCTCTCCGTCTCCCCCTCCAGGATGTCTACAAGATTGGTGGTATTGGAACAGTGCCTGTCGGTCGTGTTGAGACGGGTACCATCAAGCCCGGTATGGTCGTCACGTTCGCTCCCGCTGGTGTGACCACCGAAGTCAAGTCTGTTGAAATGCACCATGAACAGCTTACTGAGGGTCTCCCCGGTGACAACGTTGGTTTCAACGTCAAGGTTAGTGAGCAACTGCAGTGATACCAGTTTCTGCGCCGGTGCTAATGCTTCGGAATAGAACGTTTCCGTTAAGGAAATTCGTCGTGGTAATGTTGCTGGTGACTCCAAGAACGACCCCCCCAAGGGTGCCGAGTCCTTCAACGCTCAGGTTATCTTGATGAACCACCCTGGCCAGGTCGGAAACGGATACGCACCCGTTCTGGACTGCCACACTGCCCACATTGCTTGCAAGTTCGCTGAGTTGATCGAGAAGATCGACCGTCGTACTGGTAAATCCGTTGAGCAATCCCCCAAGTTCATCAAAAGCTTGCGGACTTGTCAAGAATCTGGCACTCATGTCTTACATCACCGTCGGCACACCTGGTGAACCGTTGATTAATTTCATGGCAGAGCAGAATATGGAATTCCTTGAGGAATACGAACCCCAACGATCTCCGAATGCCACCAAGATTTTCCTCAACGGTGTGTGGGTCGGTATCCACCGTGATCCTCTCCATCTCGTTCGTCTGGTACAGGAACTTCGGCGCAGTGGCTCCATCAGTCACGAAGTCAGTGTCATCCGAGATATAAGAGACCGAGAATTCAAGATCTTCACGGATGCTGGCAGGGTCTGCCGTCCACTGTTCGTCATAGATAACGACCCTACTCATGAACGACGAGGCCAGTTAGTTCTCACGAAGGACCACATCATGAGATTAGAAGATGACGCTGCACTTCCTACGGAAGAGCGCTTTGGGTGGAAGGGCTTGCTTGACTGTGGTGCGGTCGAGTACGTCGATGCAGAGGAGGAAGAAACGATCATGATCGTGATGACTCCAGAGGATCTCGAAATCTCCCGCCAAGTACAAGCTGGATACGAGCTGGCAGAAGAAACCGATCCCAACAAGCGTGTCAAGACGCCGATCAACAAGAACATGAACCAGTATACTCATTGCGAAATTCACCCTAGCATGATACTCGGGATCTGCGCCAGCATCATTCCATTCCCTGATCACAATCAAGTACAGTATTCCCACCCGGAAAATTTTTGACTTTTAACTGACTGGAAGCCAAGTCTCCTCGTAATACTTATCAGTCCGCCATGGGCAANNNNNNNNNNNNNNNNNNNNNNNNNNNNNNNNNNNNNNNNNNNNNNNNNNTGGCCAACATCCTTTACTACCCACAAAAACCCCTTGCAACAACTCGCTCCATGGAGTACCTCAAGTTTCGTGAGCTCCCAGCTGGCCAGAACGCCATTGTCGGTATAATGTGCTACAGCGGATATAATCAAGAAGATTCAGTTATCATGAATCAAAGTAGTATCGATCGAGGACTGTTCCGCAGTCTTTTCTATCGGTCCTACATGGACCAGGAGAAGCGTATCGGAATGCAGACGGTCGAGGGGTTTGAAAAGCCTTCAAGGCAGAACACACTGAAGTTGAAGCATGGGACGTACGACAAACTTGATGATGACGGTCTTGTGGCTCCGGGAGTCCGTGTCTCTGGAGAGGACATCATCATCGGCAAGACGGCGCCAATTTCGCCGGATGCCGAGGAGATGGGCCAGAGACAGAAATATCACACCAAGCGGGATGTGTCGACACCCTTACGGAGCACCGAGAACGGTATTGTCGATCAAGTTATGCTCACCACGAATGCGGATGGCTTGAAGTTTGTGAAAGTCCGCATGAGGACGACCAAGATACCGCAGATTGGGGACAAGTTTGCTTCACGCCACGGACAAAAGGTGAACTGACGGTGGTTAAGGAGGGGTTGCTGTTTCCGAA---------TGCTGACGGTGATCCGCTAGGGCACGATCGGAATTACGTATCGAGCGGAAGACATGCCCTTCACCAGCGAAGGAATTGTTCCTGACATCATAATCAACCCTCACGCTATTCCCTCTCGTATGACGATTGCTCATTTGATCGAATGCCAACTTAGTAAGGTTGCATCACTGCGCGGTTTCGAAGGGGACGCAACGCCTTTCACTGATGTGACGGTCGACTCGGTATCGAGCCTGTTGCGCCAGAGCGGGTATCAGTCGCGAGGGTTCGAAGTGATGTACAACGGCCATACAGGACGAAAGTTGGT
>KM823221_Otidea_mirabilis_KH_10_285_28S
TAACTGCGAGTGAAGCGGCAAAAGCTCAAATTTGAAATCTGACGTGACGTTCGAATTGTAATTTGGAGGGATATCTTCGGAGCAGGCGCTGTCCTAAGTTCTTTGGAACCAGACATCATAGAGGGTGAGAATCCCGTGCCTGGGTGGCTGTCCCGCTCCATGTGAAGTGTCTCCGACGAGTCGAGTTGTTTGGGAATGCAGCTCAAAATGGGTGGTAAATTTCATCTAAAGCTAAATATTGGCGAGAGACCGATAGCGCACAAGTAGAGTGATCGAAAGATGAAAAGCACTTTGAAAAGAGAGTTAAACAGTACGTGAAATTGTTGAAAGGGAAGCGCTTGAGACTAGATTCGGCCGGCGGTCATCAGCTACGTTTTTGCGTGGTGCACTTGCCGTCGGTTGAGCCAGCATCGGTTTTGATGGCGGGATAAAGGTTTCAGGAATGTGGCTCCTCAATTTTGAGGAGTGTTATAGCCTGGAGCGCAATGCTGCCTGTCGGGACCGAGGACCGCGCTTTTGCTAGGATGCTGGCTAAAAGGTCTTAAGCGGCCCGTCTTGAAACACGGACCAAGGAGTCTAACATCTATGCGAGTGTTCGGGTGGAAAACCCTTGCGCGTAATGAAAGTGAACGGAGGTGGGAACCCCTGGGGTGCACCATCGACCGATCCCGATGTTTACGGAAGGATTTGAGTAGGAGCATAGCTGTTGGGACCCGAAAGATGGTGAACTATGCCTGAATAGGGTGAAGCCAGAGGAAACCTTGGTGGAAGCTCGCAGCGGTTCTGACGTGCAAATCGATCG-------------------------------------------------------------------------------------------------------------------------------------------------------------------------------------------------------------------------------------------------------------------------------------------------------------------------------------------------------------------------------------------------------------------------------------------------------------------------------------------------------------------------------------------------------------------------------------------------------------------------------------------------------------------------------------------------------------------------------------------------------------------------------------------------------------------------------------------------------------------------------------------------------------------------------------------------------------------------------------------------------------------------------------------------------------------------------------------GGCAGAGCAGAATATGGAATTCCTTGAGGAATACGAACCCCAACGATCTCCGAATGCCACCAAGATTTTCCTCAACGGTGTGTGGGTCGGTATCCACCGTGATCCTCTCCATCTCGTTCGTCTGGTACAGGAACTTCGGCGCAGTGGCTCCATCAGTCACGAAGTCAGTGTCATCCGAGATATAAGAGACCGAGAATTCAAGATCTTCACGGATGCTGGCAGGGTCTGCCGTCCACTGTTCGTCATAGATAACGACCCTACTCATGAACGACGAGGCCAGTTAGTTCTCACGAAGGACCACATCATGAGATTAGAAGATGACGCTGCACTTCCTACGGAAGAGCGCTTTGGGTGGAAGGGCTTGCTTGACTGTGGTGCGGTCGAGTACGTCGATGCAGAGGAGGAAGAAACGATCATGATCGTGATGACTCCAGAGGATCTCGAAATCTCCCGCCAAGTACAAGCTGGATACGAGCTGGCAGAAGAAACCGATCCCAACAAGCGTGTCAAGACGCCGATCAACAAGAACATGAACCAGTATACTCATTGCGAAATTCACCCTAGCATGATACTCGGGATCTGCGCCAGCATCATTCCATTCCCTGATCACAATCAAGTACAGTATTCCCACCCGGAAAATTTTTGACTTTTAACTGACTGGAAGCCAAGTCTCCTCGTAATACTTATCAGTCCGCCATGGGCAAGC----------------------------------------------------------------------------------------------------------------------------------------------------------------------------------------------------------------------------------------------------------------------------------------------------------------------------------------------------------------------------------------------------------------------------------------------------------------------------------------------------------------------------------------------------------------------------------------------------------------------------------------------------------------------------------------------------------------------------------------------------------------------------------------------------------------------------------------------------------------------------------------------------------------------------------------------------------------------------------------------------------------------------
>KM823224_Otidea_nannfeldtii_JS_08_103_28S
TAACTGCGAGTGAAGCGGCAAAAGCTCAAATTTGAAATCTGACGTAACGTTCGAGTTGTAATTTGGAGGGATGTCTTCGGAGCTGGGGCCGTTCTAAGTTCTTTGGAACCAGACATCATAGAGGGTGAGAATCCCGTGCCTGGATGGCTGTCCTGCTCCATGTGAAGTGTCTCCGACGAGTCGAGTTGTTTGGGAATGCAGCTCAAAATGGGTGGTAAATTTCATCTAAAGCTAAATATTGGCGAGAGACCGATAGCGCACAAGTAGAGTGATCGAAAGATGAAAAGCACTTTGAAAAGAGAGTTAAACAGTACGTGAAATTGTTGAAAGGGAAGCGCTTGAGACTAGATTCAGCTGACGGTGATCAGCCGTGCTTTTGTTCGGTGCACTTGCCGTTGGTTGAGCCAGCATCGGTTCTGATGGTGGGATAAAGATTTGAGGAATGTGGCTCCACGCTTTTGTGGAGTGTTATAGCCTTGAGTGCAATGCCACCGGTTGGGACCGAGGACCGCGCTTCTGCTAGGATGCTGGCTAAAAGGTCTTAAGCGGCCCGTCTTGAAACACGGACCAAGGAGTCTAACATCTATGCGAGTGTTCGGGTGAAAAACCCTTGCGCGTAATGAAAGTGAACGGAGGTGGGAACCCCTGGGGTGCACCATCGACCGATCCTGAAGTTTACGGAAGGATTTGAGTAGGAGCATAGCTGTTGGGACCCGAAAGATGGTGAACTATGCCTGAATAGGGTGAAGCCAGAGGAAACTCTGGTGGAGGCTCGCAGCGGTTCTGACGTGCAAATCGATCGCAGGCCGACTGCGCTATTCTCATCATTGCCGCTGGTACTGGTGAGTTTGAGGCCGGTATCTCCAAGGATGGTCAGACTCGTGAGCACGCTTTGCTTGCATACACCCTCGGTGTTAAGCAGCTCATCGTTGCCATCAACAAGATGGACACCACCAAGTGGTCTGAGGACCGCTTCAAGGAAATCGTCAAGGAGGTTTCCAACTTCATCAAGAAGGTTGGATTCAACCCCAAGACTGTTGCCTTCGTCCCCATCTCCGGGTTCAACGGTGACAACATGATCGAGTACTCCAGCAACTGCCCCTGGTACAAGGGTAAGTTGTAAACTACATCTATGTGCACAAGCAGTGCTAATACATCTTCAGGATGGGAGAAGGAGACCAAGGAGGGTGGCAAGTCATCTGGTAAGACTCTTCTCGAAGCTATCGATTCAATCGACCGCCCCGAGCGGCCTTCTAGCAAGCCGCTCCGTCTCCCCCTCCAGGATGTCTACAAGATTGGTGGTATTGGAACAGTGCCTGTCGGTCGTGTTGAGACGGGTACCATCAAGCCCGGTATGGTCGTCACGTTCGCCCCCGCTGGTGTGACCACCGAAGTCAAGTCTGTTGAGATGCACCATGAACAGCTTACTGAGGGTCTCCCCGGCGACAATGTTGGTTTCAACGTCAAGGTTAGTGAACAACTGCAGTGATACTAGTTTCTACGCCGGCGCTGATACTTCGGAATAGAACGTTTCCGTTAAGGAAATTCGTCGTGGTAATGTTGCTGGTGACTCCAAGAACGACCCCCCCAAGGGTGCGGAGTCCTTCAACGCCCAGGTTATCTTGATGAACCACCCTGGCCAGGTCGGAAACGGATACGCACCCGTCCTGGATTGCCACACTGCCCACATTGCTTGCAAGTTCGCCGAGTTGATCGAGAAGATCGACCGTCGTACTGGTAAATCCGTTGAGCAATCCCCCAAGTTCATCAA--------GGACTTGTCAAGAATCTGGCACTCATGTCTTACATCACCGTCGGCACACCTGGTGAACCATTGATTAATTTCATGGCAGAGCAGAATATGGAATTCCTTGAGGAATACGAACCCCAACGATCTCCGAATGCTACCAAGATTTTTCTCAATGGTGTGTGGGTCGGTATTCACCGTGACCCTCTTCATCTTGTTCGTCTGGTACAGGAACTTCGGCGCAGCGGCTCCATTAATCATGAAGTCAGTGTCATCCGAGATATAAGAGACAGAGAATTCAAGATCTTCACGGATGCTGGCAGGGTCTGCCGTCCACTGTTCGTCATAGATAACGACCCCACTCATGAGCGGCGAGGCCAGTTAGTTCTCACGAAGGACCACATCATGAGATTAGAAGACGACGCTACACTTACTCCGGAAGAACACTTCGGGTGGAAGGGCTTGCTTGACTGTGGTGCGGTTGAATACGTCGATGCAGAGGAGGAAGAAACGATCATGATCGTGATGACTCCAGAGGATCTCGAAATCTCCCGTCAGGTACAAGCKGGATACGAGCTGGCAGAAGAAACCGATCCCAACAAGCGTGTCAAGACGCCGATCAACAAGAACATGAACCAGTACACTCACTGCGAAATTCACCCTAGCATGATACTCGGGATCTGCGCCAGCATCATTCCATTCCCTGACCACAATCAAGTACAGTATCCCCACCCGGAAAANNNNNNNNNNNNNNNNNNNNNNNNNNNN-NNNNNNNNNNNNNNNNNNNNNNNNNNNNNNNNNNNNNNNNNNNNNNNNNNNNNNNNNNNNNNNNNNNNNNNNNNNNNNNNNNNNNNNNNNNNNNNNNNNNNNNNNNNNNNNGAAACCGCTTGCAACAACTCGCTCCATGGAGTACCTCAAGTTTCGTGAACTTCCGGCTGGCCAGAACGCCATTGTCGGCATAATGTGCTACAGCGGATATAACCAAGAAGATTCAGTTATCATGAATCAAAGTAGTATCGATCGGGGACTGTTTCGCAGTCTTTTCTATCGGTCCTACATGGACCAGGAGAAGCGAATCGGAATGCAGACGGTCGAAGGATTCGAAAAGCCTTTGAGGCAGAATACATTGAAGTTGAAGCATGGAACCTACGACAAACTGGATGATGACGGTCTCGTGGCTCCGGGTGTCCGTGTCTCCGGGGAGGACATCATCATTGGCAAGACGGCACCAATTGCGCCGGATGCCGAGGAGATGGGCCAGCGACAGAAATATCACACCAAGCGGGATGTGTCGACACCCCTACGGAGCACCGAGAATGGTATTGTTGATCAAGTTATGCTCACCACGAATGCGGATGGCTTGAAGTTTGTGAAAGTCCGGATGAGGACGACCAAGATACCGCAGATTGGGGACAAGTTTGCTTCACGCCACGGACAAAAGGTGAACTGACGGTGATTCAGGA--GGTTGCTGGTCCCGAA---------TGCTGACAGTAATACCCTAGGGCACAATCGGAATTACGTATCGAGCGGAAGACATGCCCTTCACCAGCGAAGGAATTGTTCCCGACATCATAATTAATCCCCACGCTATTCCCTCTCGTATGACGATTGCTCATTTGATCGAATGCCAACTTAGTAAGGTTGCATCGCTGCGTGGCTTCGAAGGGGACGCAACGCCCTTCACCGATGTGACGGTTGACTCAGTATCGAGCCTGTTACGCCAGAGCGGGTATCAGTCGCGAGGCTTCGAAGTGATGTACAACGGTCATACCGGACGAAAG-----
>KM823228_Otidea_nannfeldtii_H6002902_28S
TAACTGCGAGTGAAGCGGCAAAAGCTCAAATTTGAAATCTGACGTGACGTTCGAGTTGTAATTTGGAGGGATATCTTCGGAGCTGGGGTCGTTCTAAGTTCTTTGGAACCAGACATCATAGAGGGTGAGAATCCCGTGCCTGGATGGCTGTCCTGCTCCATGTGAAGTGTCTCCGACGAGTCGAGTTGTTTGGGAATGCAGCTCAAAATGGGTGGTAAATTTCATCTAAAGCTAAATATTGGCGAGAGACCGATAGCGCACAAGTAGAGTGATCGAAAGATGAAAAGCACTTTGAAAAGAGAGTTAAACAGTACGTGAAATTGTTGAAAGGGAAGCGCTTGAGACTAGATTCAGCTGACGGTGATCAGCCGTGCTTTTGTTCGGTGCACTTGCCGTTGGTTGAGCCAGCATCGGTTTTGATGGTGGGATAAAGATTTGAGGAATGTGGCTCCACGCTTTTGTGGAGTGTTATAGCCTTGAGTGCAATGCCACCGGTTGGGACCGAGGACCGCGCTTCTGCTAGGATGCTGGCTAAAAGGTCTTAAGCGGCCCGTCTTGAAACACGGACCAAGGAGTCTAACATCTATGCGAGTGTTCGGGTGAAAAACCCTTGCGCGTAATGAAAGTGAACGGAGGTGGGAACCCCTGGGGTGCACCATCGACCGATCCTGAAGTTTACGGAAGGATTTGAGTAGGAGCATAGCTGTTGGGACCCGAAAGATGGTGAACTATGCCTGAATAGGGTGAAGCCAGAGGAAACTCTGGTGGAGGCTCGCAGCGGTTCTGACGTGCAAATCGATCGCAGGCCGACTGCGCTATTCTCATCATTGCCGCTGGTACTGGTGAGTTTGAGGCCGGTATCTCCAAGGATGGTCAGACTCGTGAGCACGCTTTGCTTGCATACACCCTCGGTGTTAAGCAGCTCATCGTTGCCATCAACAAGATGGACACCACCAAGTGGTCTGAGGACCGCTTCAAGGAAATCGTCAAGGAGGTTTCCAACTTCATCAAGAAGGTTGGATTCAACCCCAAGACTGTTGCCTTCGTCCCCATCTCCGGGTTCAACGGTGACAACATGATCGAGTACTCCAGCAACTGCCCCTGGTACAAGGGTAAGTTGTAGACTACATCTATGTGCACAAGCAGTGCTAATACATCTTCAGGATGGGAGAAGGAGACCAAGGAGGGTGGCAAGTCATCTGGTAAGACTCTTCTCGAAGCTATCGATTCAATCGACCGCCCCGAGCGGCCTTCCAGCAAGCCGCTCCGTCTCCCCCTCCAGGATGTCTACAAGATTGGTGGTATTGGAACAGTGCCTGTCGGTCGTGTTGAGACGGGTACCATCAAGCCCGGTATGGTCGTCACGTTCGCCCCCGCTGGTGTGACCACCGAAGTCAAGTCTGTTGAGATGCACCATGAACAGCTTACTGAGGGTCTCCCCGGCGACAATGTTGGTTTCAACGTCAAGGTTAGTGAACAACTGCAGTGATACTAGTTTCTACGCCGGCGCTGATACTTCGGAATAGAACGTTTCCGTTAAGGAAATTCGTCGTGGTAATGTTGCTGGTGACTCCAAGAACGACCCCCCCAAGGGTGCGGAGTCCTTCAACGCTCAGGTTATCTTGATGAACCACCCTGGCCAGGTCGGAAACGGATACGCACCCGTCCTGGATTGCCACACTGCCCACATTGCTTGCAAGTTCGCCGAGTTGATCGAGAAGATCGACCGTCGTACTGGTAAATCCGTTGAGCAATCCCCTAAGTTCATCAAAAGCTTGCGGACTTGTCAAGAATCTGGCACTCATGTCTTACATCACCGTCGGCACACCTGGTGAACCATTGATTAATTTCATGGCAGAGCAGAATATGGAATTCCTTGAGGAATACGAACCCCAACGATCTCCGAATGCTACCAAGATTTTTCTCAATGGTGTGTGGGTCGGTATTCACCGTGATCCTCTTCATCTTGTTCGTCTGGTACAGGAACTTCGGCGCAGCGGCTCCATTAATCATGAAGTCAGTGTCATCCGAGATATAAGAGACAGAGAATTCAAGATCTTCACGGATGCTGGGAGGGTCTGCCGTCCACTGTTCGTCATAGATAACGACCCCACTCATGAGCGGCGAGGCCAGTTAGTTCTCACGAAGGACCACATCATGAGATTAGAAGACGACGCTACACTTACTCCGGAAGAACACTTCGGGTGGAAGGGCTTGCTTGACTGTGGTGCGGTTGAATATGTCGATGCAGAGGAGGAAGAAACGATCATGATCGTGATGACTCCAGAGGATCTCGAAATCTCCCGTCAGGTACAAGCTGGATACGAGCTGGCAGAAGAAACCGATCCCAACAAGCGTGTCAAGACGCCGATCAACAAGAACATGAACCAGTACACTCACTGCGAAATTCACCCTAGCATGATACTCGGGATCTGCGCCAGCATCATTCCATTCCCTGACCACAATCAAGTACAGTATCCCCACCCGGAAAATTGTTGACTTTTAGCTGACTGGAAGTCA-GTCTCCCCGTAATACTTATCAGTCCGCTATGGGC--------------------------------------------------------------------------------------------------------------------------------------------------------------------------------------------------------------------------------------------------------------------------------------------------------------------------------------------------------------------------------------------------------------------------------------------------------------------------------------------------------------------------------------------------------------------------------------------------------------------------------------------------------------------------------------------------------------------------------------------------------------------------------------------------------------------------------------------------------------------------------------------------------------------------------------------------------------------------------------------------------------------------------
>KM823227_Otidea_nannfeldtii_NV_2008_10_01_28S
TAACTGCGAGTGAAGCGGCAAAAGCTCAAATTTGAAATCTGACGTGACGTTCGAGTTGTAATTTGGAGGGATATCTTCGGAGCTGGGGTCGTTCTAAGTTCTTTGGAACCAGACATCATAGAGGGTGAGAATCCCGTGCCTGGATGGCTGTCCTGCTCCATGTGAAGTGTCTCCGACGAGTCGAGTTGTTTGGGAATGCAGCTCAAAATGGGTGGTAAATTTCATCTAAAGCTAAATATTGGCGAGAGACCGATAGCGCACAAGTAGAGTGATCGAAAGATGAAAAGCACTTTGAAAAGAGAGTTAAACAGTACGTGAAATTGTTGAAAGGGAAGCGCTTGAGACTAGATTCAGCTGACGGTGATCAGCCGTGCTTTTGTTCGGTGCACTTGCCGTTGGTTGAGCCAGCATCGGTTTTGATGGTGGGATAAAGATTTGAGGAATGTGGCTCCACGCTTTTGTGGAGTGTTATAGCCTTGAGTGCAATGCCACCGGTTGGGACCGAGGACCGCGCTTCTGCTAGGATGCTGGCTAAAAGGTCTTAAGCGGCCCGTCTTGAAACACGGACCAAGGAGTCTAACATCTATGCGAGTGTTCGGGTGAAAAACCCTTGCGCGTAATGAAAGTGAACGGAGGTGGGAACCCCTGGGGTGCACCATCGACCGATCCTGAAGTTTACGGAAGGATTTGAGTAGGAGCATAGCTGTTGGGACCCGAAAGATGGTGAACTATGCCTGAATAGGGTGAAGCCAGAGGAAACTCTGGTGGAGGCTCGCAGCGGTTCTGACGTGCAAATCGATCGCAGGCCGACTGCGCTATTCTCATCATTGCCGCTGGTACTGGTGAGTTTGAGGCCGGTATCTCCAAGGATGGTCAGACTCGTGAGCACGCTTTGCTTGCATACACCCTCGGTGTTAAGCAGCTCATCGTTGCCATCAACAAGATGGACACCACCAAGTGGTCTGAGGACCGCTTCAAGGAAATCGTCAAGGAGGTTTCCAACTTCATCAAGAAGGTTGGATTCAACCCCAAGACTGTTGCCTTCGTCCCCATCTCCGGGTTCAACGGTGACAACATGATCGAGTACTCCAGCAACTGCCCCTGGTACAAGGGTAAGTTGTAGACTACATCTATGTGCACAAGCAGTGCTAATACATCTTCAGGATGGGAGAAGGAGACCAAGGAGGGTGGCAAGTCATCTGGTAAGACTCTTCTCGAAGCTATCGATTCAATCGACCGCCCCGAGCGGCCTTCCAGCAAGCCGCTCCGTCTCCCCCTCCAGGATGTCTACAAGATTGGTGGTATTGGAACAGTGCCTGTCGGTCGTGTTGAGACGGGTACCATCAAGCCCGGTATGGTCGTCACGTTCGCCCCCGCTGGTGTGACCACCGAAGTCAAGTCTGTTGAGATGCACCATGAACAGCTTACTGAGGGTCTCCCCGGCGACAATGTTGGTTTCAACGTCAAGGTTAGTGAACAACTGCAGTGATACTAGTTTCTACGCCGGCGCTGATACTTCGGAATAGAACGTTTCCGTTAAGGAAATTCGTCGTGGTAATGTTGCTGGTGACTCCAAGAACGACCCCCCCAAGGGTGCGGAGTCCTTCAACGCTCAGGTTATCTTGATGAACCACCCTGGCCAGGTCGGAAANGGATACGCACCCGTCCTGGATTGCCACACTGCCCACATTNCTTGCAAGTTCGCCGAGTTGATCGAGAAGATCGACCGTCGTACTGGTAAATCCGTTGAGCAATCCCCTAAGTTCATCAAAAGCTTGCGGACTTGTCAAGAATCTGGCACTCATGTCTTACATCACCGTCGGCACACCTGGTGAACCATTGATTAATTTCATGGCAGAGCAGAATATGGAATTCCTTGAGGAATACGAACCCCAACGATCTCCGAATGCTACCAAGATTTTTCTCAATGGTGTGTGGGTCGGTATTCACCGTGATCCTCTTCATCTTGTTCGTCTGGTACAGGAACTTCGGCGCAGCGGCTCCATTAATCATGAAGTCAGTGTCATCCGAGATATAAGAGACAGAGAATTCAAGATCTTCACGGATGCTGGGAGGGTCTGCCGTCCACTGTTCGTCATAGATAACGACCCCACTCATGAGCGGCGAGGCCAGTTAGTTCTCACGAAGGACCACATCATGAGATTAGAAGACGACGCTACACTTACTCCGGAAGAACACTTCGGGTGGAAGGGCTTGCTTGACTGTGGTGCGGTTGAATATGTCGATGCAGAGGAGGAAGAAACGATCATGATCGTGATGACTCCAGAGGATCTCGAAATCTCCCGTCAGGTACAAGCTGGATACGAGCTGGCAGAAGAAACCGATCCCAACAAGCGTGTCAAGACGCCGATCAACAAGAACATGAACCAGTACACTCACTGCGAAATTCACCCTAGCATGATACTCGGGATCTGCGCCAGCATCATTCCATTCCCTGACCACAATCAAGTACAGTATCCCCACCCGGAAAATTGTTGACTTTTAGCTGACTGGAAGTCA-GTCTCCCCGTAATACTTATCAGTCCGCTATGGGCANNNNNNNNNNNNNNNNNNNNNNNNNNNNNNNNNNNNNNNNNNNNNNNNNNNNNNNNNNCATCCTTTACTATCCACAGAAACCGCTTGCAACAACTCGCTCCATGGAGTACCTCAAGTTTCGTGAACTTCCGGCTGGCCAGAACGCCATTGTCGGCATAATGTGCTACAGCGGATATAATCAAGAAGATTCAGTTATCATGAATCAAAGTAGTATCGATCGAGGACTGTTCCGCAGTCTTTTCTATCGGTCCTACATGGACCAGGAGAAGCGAATCGGAATGCAGACGGTCGAAGGATTCGAAAAGCCTTTGAGGCAGAATACACTGAAGTTGAAGCATGGAACCTACGACAAACTGGATGATGACGGTCTCGTGGCTCCGGGTGTCCGTGTCTCCGGGGAGGACATCATCATTGGCAAGACGGCGCCAATTGCGCCGGATGCCGAGGAGATGGGCCAGCGACAGAAATATCACACCAAGCGGGATGTGTCGACACCCCTACGGAGCACCGAGAATGGTATTGTTGATCAAGTTATGCTCACCACGAATGCGGATGGCTTGAAGTTTGTGAAAGTCCGGATGAGGACGACCAAGATACCGCAGATTGGGGACAAGTTTGCTTCACGCCACGGACAAAAGGTGAACTGACGGTGGTTCAGGA--GGTTGCTGGTCCCGAA---------CGCTGACAGTAATACCCTAGGGCACAATCGGAATTACGTATCGAGCGGAAGACATGCCCTTCACCAGCGAAGGAATTGTTCCCGACATCATAATTAATCCCCACGCTATTCCCTCTCGTATGACGATTGCTCATTTGATCGAATGCCAACTTAGTAAGGTTGCATCGCTGCGTGGCTTCGAAGGGGACGCAACGCCCTTCACCGATGTGACGGTGGACTCAGTATCGAGCCTGTTACGCCAGAGCGGGTATCAGTCGCGAGGCTTCGAAGTCATGTACAACGGTCATACCGG------------
>KM823226_Otidea_nannfeldtii_rh101310_OSC_28S
TAACTGCGAGTGAAGCGGCAAAAGCTCAAATTTGAAATCTGACGTGACGTTCGAGTTGTAATTTGGAGGGATATCTTCGGAGCTGGGGCCGTTCTAAGTTCTTTGGAACCAGACATCATAGAGGGTGAGAATCCCGTGCCTGAATGGCTTACCTGCTCCATGTGAAGTGTCTCCGACGAGTCGAGTTGTTTGGGAATGCAGCTCAAAATGGGTGGTAAATTTCATCTAAAGCTAAATATTGGCGAGAGACCGATAGCGCACAAGTAGAGTGATCGAAAGATGAAAAGCACTTTGAAAAGAGAGTTAAACAGTACGTGAAATTGTTGAAAGGGAAGCGCTTGAGACTAGATTCAGCTGACGGTGATCAGCCGTGCTTTTGTTCGGTGCACTTGCCGTTGGTTGAGCCAGCATCGGTTCTGATGGTGGGATAAAGATTTGAGGAATGTGGCTCCACGCTTTCGTGGAGTGTTATAGCCTTGAGTGCAATGCCACCGGTTGGGACCGAGGACCGCGCTTCTGCTAGGATGCTGGCTAAAAGGTCTTAAGCGGCCCGTCTTGAAACACGGACCAAGGAGTCTAACATCTATGCGAGTGTTCGGGTGAAAAACCCTTGCGCGTAATGAAAGTGAACGGAGGTGGGAACCCCTGGGGTGCACCATCGACCGATCCTGAAGTTTACGGAAGGATTTGAGTAGGAGCATAGCTGTTGGGACCCGAAAGATGGTGAACTATGCCTGAATAGGGTGAAGCCAGAGGAAACTCTGGTGGAGGCTCGCAGCGGTTCTGACGTGCAAATCGATCGCAGGCCGACTGCGCTATTCTCATCATTGCCGCTGGTACTGGTGAGTTTGAGGCCGGTATCTCCAAGGATGGTCAGACTCGTGAGCACGCTTTGCTTGCATACACCCTCGGCGTTAAGCAGCTCATCGTTGCCATCAACAAGATGGACACCACCAAGTGGTCTGAGGACCGCTTCAAGGAAATCGTCAAGGAGGTTTCCAACTTCATCAAGAAGGTTGGATTCAACCCCAAGACTGTTGCCTTCGTCCCCATCTCCGGGTTCAACGGTGACAACATGATCGAGTACTCCAGCAACTGCCCCTGGTACAAGGGTAAGTTGTAGACTACATCTATGTGCACAAGCAGTGCTAATACATCTTCAGGATGGGATAAGGAGACCAAGGAGGGTGGCAAGTCATCTGGTAAGACTCTTCTCGAAGCTATCGATTCAATCGACCGCCCCGAGCGGCCTTCCAGCAAGCCGCTCCGTCTCCCTCTCCAGGATGTCTACAAGATTGGTGGTATTGGAACAGTGCCTGTCGGTCGTGTTGAGACGGGTACCATCAAGCCCGGTATGGTCGTCACGTTCGCCCCTGCTGGTGTGACCACCGAAGTCAAGTCTGTTGAGATGCACCATGAACAGCTTACTGAGGGTCTCCCCGGCGACAATGTTGGTTTCAACGTCAAGGTTAGTGAACAACTGCAGTGATACTAGTTTCTACGCCGGCGCTGATACTTCGGAATAGAACGTTTCCGTTAAGGAAATTCGTCGTGGTAATGTTGCTGGTGACTCCAAGAACGACCCCCCCAAGGGTGCGGAGTCCTTCAACGCTCAGGTTATCTTGATGAACCACCCTGGCCAGGTCGGAAACGGATACGCACCCGTCCTGGATTGCCACACTGCCCACATTGCTTGCAAGTTCGCCGAGTTGATCGAGAAGATCGACCGTCGTACTGGTAAATCCGTTGAGCAATCCCCCAAGTTCATCAA--------------------AATCTGGCACTCATGTCTTACATCACCGTCGGCACACCTGGTGAACCATTGATTAATTTCATGGCAGAGCAGAATATGGAATTCCTTGAGGAATACGAACCCCAACGATCTCCGAATGCTACCAAGATTTTTCTCAATGGTGTGTGGGTCGGTATTCACCGTGATCCTCTTCATCTTGTTCGTCTGGTACAGGAACTTCGGCGCAGCGGCTCCATTAATCATGAAGTCAGTGTCATCCGAGATATAAGAGACAGAGAATTCAAGATCTTCACGGATGCTGGCAGGGTCTGCCGTCCACTGTTCGTCATAGATAACGACCCCACTCATGAGCGGCGAGGCCAGTTAGTTCTCACGAAGGACCACATCATGAGATTAGAAGACGACGCTACACTTACTCCGGAAGAACACTTCGGGTGGAAGGGCTTGCTTGACTGTGGTGCGGTTGAATACGTCGATGCAGAGGAGGAAGAAACGATCATGATCGTGATGACTCCAGAGGATCTCGAAATCTCCCGTCAGGTACAAGCTGGATACGAGCTGGCAGAAGAAACCGATCCCAACAAGCGTGTCAAGACGCCGATCAACAAGAACATGAACCAGTACACTCACTGCGAAATTCACCCTAGCATGATACTCGGGATCTGCGCCAGCATCATTCCATTCCCTGACCACAATCAAGTACAGTATCCCCACCCGGAAAATTGTTGACTTTTAGCTGACTGGAAGTCA-GTCTCCCCGTAATACTTATCAGTCCGCTATGGG---------------------------------------------------------------------------------------------------------------------------------------------------------------------------------------------------------------------------------------------------------------------------------------------------------------------------------------------------------------------------------------------------------------------------------------------------------------------------------------------------------------------------------------------------------------------------------------------------------------------------------------------------------------------------------------------------------------------------------------------------------------------------------------------------------------------------------------------------------------------------------------------------------------------------------------------------------------------------------------------------------------------------------
>KU987022_Otidea_olivaceobrunnea_HMAS_23948_28S
TAACTGCGAGTGAAGCGGCAAGAGCTCAAATTTGAAATCTGACGTGACGTTCGAATTGTAATTTGGAGGGATATCTTCGGAGCTGGCGCTGTCCTAAGTTCTTTGGAACCAGACATCATAGAGGGTGAGAATCCCGTGCCTGAATGGCTGTCCTGCTCCATGTGAAGTGTCTCCGACGAGTCGAGTTGTTTGGGAATGCAGCTCAAAATGGGTGGTAAATTTCATCTAAAGCTAAATATTGGCGAGAGACCGATAGCGCACAAGTAGAGTGATCGAAAGATGAAAAGCACTTTGAAAAGAGAGTTAAACAGTACGTGAAATTGTTGAAAGGGAAGCGCTTGAGACTAGATTCGGCCGGCGGTCATCAGCTACGTTTTTGCGTGGTGCACTTGCCGTCGGTTGAGCCAGCATCGGTTTCGATGGTGGGATAAAGGTTTCAGGAATGTGGCTCCTCAATTTTGAGGAGTGTTATAGCCTGGAGCGCAATGCCGCCTGTCGGGACCGAGGACCGCGCTTTTGCTAGGATGCTGGCTAAAAGGTCTTAAGCGGCCCGTCTTGAAACACGGACCAAGGAGTCTAACATCTATGCGAGTGTTCGGGTGGAAAACCCTTGCGCGTAATGAAAGTGAACGGAGGTGGGAACCCCTGGGGTGCACCATCGACCGATCCCGATGTTTACGGAAGGATTTGAGTACGAGCATA-------------------------------------------------------------------------------------------------------------------------------------------------------------------------------------------------------------------------------------------------------------------------------------------------------------------------------------------------------------------------------------------------------------------------------------------------------------------------------------------------------------------------------------------------------------------------------------------------------------------------------------------------------------------------------------------------------------------------------------------------------------------------------------------------------------------------------------------------------------------------------------------------------------------------------------------------------------------------------------------------------------------------------------------------------------------------------------------------------------------------------------------------------------------------------------------------------------------------------------------------------------------------------------------------------------------------------------------------------------------------------------------------------------------------------------------------------------------------------------------------------------------------------------------------------------------------------------------------------------------------------------------------------------------------------------------------------------------------------------------------------------------------------------------------------------------------------------------------------------------------------------------------------------------------------------------------------------------------------------------------------------------------------------------------------------------------------------------------------------------------------------------------------------------------------------------------------------------------------------------------------------------------------------------------------------------------------------------------------------------------------------------------------------------------------------------------------------------------------------------------------------------------------------------------------------------------------------------------------------------------------------------------------------------------------------------------------------------------------------------------------------------------------------------------------------------------------------------------------------------------------------------------------------------------------------------------------------
>JN941088_Otidea_onotica_OSC56759_LSU
TAACTGCGAGTGAAGCGGCAAAAGCTCAAATTTGAAATCTGACGTGACGTCCGAGTTGTAATTTGGAGGGATATCTTCGGAGCTGGCGCTGTCCTAAGTTCTTTGGAACCAGACATCATAGAGGGTGAGAATCCCGTGCCTGGGTGGCTGTCCTGCTCCATGTGAAGTGTCTCCGACGAGTCGAGTTGTTTGGGAATGCAGCTCAAAATGGGTGGTAAATTTCATCTAAAGCTAAATATTGGCGAGAGACCGATAGCGCACAAGTAGAGTGATCGAAAGATGAAAAGCACTTTGAAAAGAGAGTTAAACAGTACGTGAAATTGTTGAAAGGGAAGCGCTTGAGACCAGATTCAGCCGGCGGTCATCAGCTACATTTCTATGTGGTGCACTTGCCGTCGGTTGAGCCAGCATCGGTTTTGATGGTGGGATAAAGGTTTCAGGAATGTGGCTCCTCGATTTCGAGGAGTGTTATAGCCTGGAGCGCAATGCCGCCTGTCGGGACCGAGGACCGCGCTTTTGCTAGGATGCTGGCTAAAAGGTCTTAAGCGGCCCGTCTTGAAACACGGACCAAGGAGTCTAACATCTATGCGAGTGTTCGGGTGGAAAACCCTTGCGCGTAATGAAAGTGAACGGAGGTGGGAACCCCTGGGGTGCACCATCGACCGATCCCGATGTTTACGGAAGGATTTGAGTAGGAGCATAGCTGTTGGGACCCGAAAGATGGTGAACTATGCCTGAATAGGGTGAAGCCAGAGGAAACCTTGGTGGAAGCTCGCAGCGGTTCTGACGTGCAAATCGATCGCAGGCCGACTGCGCTATTCTCATCATTGCTGCCGGTACTGGTGAGTTTGAGGCCGGTATCTCCAAGGANNNNNNNNNNNNNNNNNNNNNNNNNNNNNNNNNNNNNNNNNNNNNNNNNNNNNNNNNNNNNNNNNNNNNCAAGATGGACACCACCAAGTGGTCTGAGGATCRCTACAAGGAAATCGTGAAGGAGGTTTCCAACTTCATTAARAAKGTCGGATTCCACCCCAAGACTGTTGCTTTCGTCCCCATCTCCGGGTTCAACGGTGACAACATGATCGAGCCCTCCGGCAACTGCCCCTGGTACAAGGGTAAGTTTTAAACTACGCCTATATGCGCAAGCAGTGCTAATACATTTTCAGGATGGGACAAGGAGACCAAGGAGGGTGGCAAGTCGTCTGGTAAGACTCTTCTCGAAGCTATCGATTCAATCGACCGCCCCGAGCGGCCTTCCAGCAAGCCTCTCCGTCTTCCCCTCCAGGATGTCTACAAGATCGGTGGTATTGGAACAGTGCCTGTCGGTCGTGTTGAGACGGGTATGATCAAGCCCGGTATGGTTGTCACGTTCGCCCCCGCTGGTGTGACCACCGAAGTCAAGTCTGTTGAAATGCACCATGAACAGCTTGAGGCGGGTCTGCCCGGTGACAATGTTGGTTTCAACGTCAAGGTTAGTGAGCAAGTGTGGTGGTGCCAGTCTCTGCGCCGGTGCTAACACTTTGGGATAGAACGTTTCCGTTAAGGAAATTCGTCGTGGTAATGTTGCTGGTGATTCCAAGAACGACCCCCCCAAGGGTGCCGAGTCTTTCAACGCTCAGGTTATCTTGATGAACCACCCTGGTCAGGTCGGAAACGGATACGCACCTGTCCTGGACTGCCACACTGCCCACATTGCTTGCAAGTTCGCTGAGTTGATCGAGAAGATCGACCGTCGTACTGGTAAATCCGTCGAGCAATCCCCC-----------AGGCTTGCGGACTCGTCAAGAATCTGGCACTCATGTCTTACATCACCGTCGGCACACCTGGTGAACCGTTGATTAATTTCATGGCAGAGCAGAATATGGAATTCCTTGAGGAATACGAACCCCAACGATCTCCGAATGCTACCAAGATTTTCCTCAACGGGGTGTGGGTCGGTATCCACCGTGATCCTCTTCATCTCGTTCGCCTGGTACAGGAACTTCGGCGCAGTGGCTCCATCAGTCATGAAGTCAGTGTCATCCGAGATATAAGAGACCGAGAATTCAAGATCTTCACGGATGCTGGCAGGGTCTGCCGTCCACTGTTCGTCATAGATAACGACCCCACTCATGAACGGCGAGGCCAGTTAGTTCTCACGAAGGACCACATCATGAGATTGGAAGATGACGCTGCACTTCCTCCGGAAGAGCGCTTTGGGTGGAAGGGCTTGCTTGACTGTGGTGCGGTCGAGTACGTCGATGCAGAGGAGGAAGAAACGATCATGATCGTGATGACTCCAGAGGATCTCGAAATCTCCCGTCAGGTACAAGCCGGATACGAGCTGGCAGAAGAAACCGATCCCAACAAGCGTGTCAAGACGCCGATCAACAAGAACATGAACCAGTACACTCATTGCGAAATTCACCCTAGCATGATACTCGGGATCTGCGCCAGCATCATTCCATTCCCTGATCACAATCAAGTACAGTATCCCCACCCAGAAAATTGTTGACTTT------------------------------------------------------------------------------------------------------------------------------------------------------------------------------------------------------------------------------------------------------------------------------------------------------------------------------------------------------------------------------------------------------------------------------------------------------------------------------------------------------------------------------------------------------------------------------------------------------------------------------------------------------------------------------------------------------------------------------------------------------------------------------------------------------------------------------------------------------------------------------------------------------------------------------------------------------------------------------------------------------------------------------------------------------------------------------------
>JN941090_Otidea_onotica_C_F_89691_LSU
TAACTGCGAGTGAAGCGGCAAAAGCTCAAATTTGAAATCTGACGTGACGTCCGAGTTGTAATTTGGAGGGATATCTTCGGAGCTGGCGCTGTCCTAAGTTCTTTGGAACCAGACATCATAGAGGGTGAGAATCCCGTGCCTGGGTGGCTGTCCTGCTCCATGTGAAGTGTCTCCGACGAGTCGAGTTGTTTGGGAATGCAGCTCAAAATGGGTGGTAAATTTCATCTAAAGCTAAATATTGGCGAGAGACCGATAGCGCACAAGTAGAGTGATCGAAAGATGAAAAGCACTTTGAAAAGAGAGTTAAACAGTACGTGAAATTGTTGAAAGGGAAGCGCTTGAGACCAGATTCAGCCGGCGGTCATCAGCTACATTTCTATGTGGTGCACTTGCCGTCGGTTGAGCCAGCATCGGTTTTGATGGCGGGATAAAGGTTTCAGGAATGTGGCTCCTCGATTTCGAGGAGTGTTATAGCCTGGAGCGCAATGCCGCCTGTCGGGACCGAGGACCGCGCTTTCGCTAGGATGCTGGCTAAAAGGTCTTAAGCGGCCCGTCTTGAAACACGGACCAAGGAGTCTAACATCTATGCGAGTGTTTGGGTGGAAAACCCTTGCGCGTAATGAAAGTGAACGGAGGTGGGAACCCCTGGGGTGCACCATCGACCGATCCCGATGTTTACGGAAGGATTTGAGTAGGAGCATAGCTGTTGGGACCCGAAAGATGGTGAACTATGCCTGAATAGGGTGAAGCCAGAGGAAACCTTGGTGGAAGCTCGCAGCGGTTCTGACGTGCAAATCGATCG---------------------------------------------------------------------------------------------------------------------------------------------------------------------------------------------------------------------------------------------------------------------------------------------------------------------------------------------------------------------------------------------------------------------------------------------------------------------------------------------------------------------------------------------------------------------------------------------------------------------------------------------------------------------------------------------------------------------------------------------------------------------------------------------------------------------------------------------------------------------------------------------------------------------------------------------------------------------------------------------------------AGGCTTGCGGACTCGTCAAGAATCTGGCACTCATGTCTTACATCACCGTCGGCACACCTGGTGAACCGTTGATTAATTTCATGGCAGAGCAGAATATGGAATTCCTTGAGGAATACGAACCCCAACGATCTCCGAATGCTACCAAGATTTTCCTCAACGGGGTGTGGGTCGGTATCCACCGTGATCCTCTTCATCTCGTTCGCCTGGTACAGGAACTTCGGCGCAGTGGCTCCATCAGTCATGAAGTCAGTGTCATCCGAGATATAAGAGACCGAGAATTCAAGATCTTTACGGATGCTGGCAGGGTCTGCCGTCCACTGTTCGTCATAGATAACGACCCCACTCATGAACGGCGAGGCCAGTTAGTTCTCACGAAGGACCACATCATGAGATTGGAAGATGACGCTGCACTTCCTCCGGAAGAGCGCTTTGGGTGGAAGGGCTTGCTTGACTGTGGTGCGGTCGAGTACGTCGATGCAGAGGAGGAAGAAACGATCATGATCGTGATGACTCCAGAGGATCTCGAAATCTCCCGTCAGGTACAAGCCGGATACGAGCTGGCAGAAGAAACCGATCCCAACAAGCGTGTCAAGACGCCGATCAACAAGAACATGAACCAGTACACTCATTGCGAAATTCACCCTAGCATGATACTCGGGATCTGCGCCAGCATCATTCCATTCCCTGATCACAATCAAGTACAGTATCCCCACCCAGAAAATTGTTGACTTTTAACTGACTGGAAGCCAAGTCCCCTCGTAATACTTATCAGTCCGCCATGGGCAAG-----------------------------------------------------------------------------------------------------------------------------------------------------------------------------------------------------------------------------------------------------------------------------------------------------------------------------------------------------------------------------------------------------------------------------------------------------------------------------------------------------------------------------------------------------------------------------------------------------------------------------------------------------------------------------------------------------------------------------------------------------------------------------------------------------------------------------------------------------------------------------------------------------------------------------------------------------------------------------------------------------------------------------
>KM823229_Otidea_onotica_KH_10_284_28S
---CTGCGAGTGAAGCGGCAAAAGCTCAAATTTGAAATCTGACGTGACGTCCGAGTTGTAATTTGGAGGGATATCTTCGGAGCTGGCGCTGTCCTAAGTTCTTTGGAACCAGACATCATAGAGGGTGAGAATCCCGTGCCTGGGTGGCTGTCCTGCTCCATGTGAAGTGTCTCCGACGAGTCGAGTTGTTTGGGAATGCAGCTCAAAATGGGTGGTAAATTTCATCTAAAGCTAAATATTGGCGAGAGACCGATAGCGCACAAGTAGAGTGATCGAAAGATGAAAAGCACTTTGAAAAGAGAGTTAAACAGTACGTGAAATTGTTGAAAGGGAAGCGCTTGAGACCAGATTCAGCCGGCGGTCATCAGCTACATTTCTATGTGGTGCACTTGCCGTCGGTTGAGCCAGCATCGGTTTTGATGGCGGGATAAAGGTTTCAGGAATGTGGCTCCTCGATTTCGAGGAGTGTTATAGCCTGGAGCGCAATGCCGCCTGTCGGGACCGAGGACCGCGCTTTTGCTAGGATGCTGGCTAAAAGGTCTTAAGCGGCCCGTCTTGAAACACGGACCAAGGAGTCTAACATCTATGCGAGTGTTCGGGTGGAAAACCCTTGCGCGTAATGAAAGTGAACGGAGGTGGGAACCCCTGGGGTGCACCATCGACCGATCCCGATGTTTACGGAAGGATTTGAGTAGGAGCATAGCTGTTGGGACCCGAAAGATGGTGAACTATGCCTGAATAGGGTGAAGCCAGAGGAAACCTTGGTGGAAGCTCGCAGCGGTTCTGACGTGCAAATCGATCGCAGGCCGACTGCGCTATTCTCATCATTGCTGCCGGTACTGGTGAGTTTGAGGCCGGTATCTCCAAGGATGGTCAGACTCGTGAGCACGCTTTGCTTGCATACACCCTCGGCGTCAAGCAGCTCATCGTTGCTATCAACAAGATGGACACCACCAAGTGGTCTGAGGATCGCTACAAGGAAATCGTGAAGGAGGTTTCCAACTTCATTAAGAAGGTCGGATTCAACCCCAAGACTGTTGCCTTCGTCCCCATCTCCGGGTTCAACGGTGACAACATGATCGAGCCCTCCGGCAACTGCCCCTGGTACAAGGGTAAGTTTTAAACTACGCCTATATGCGCAAGCAGTGCTAATACATTTTCAGGATGGGACAAGGAGACCAAGGAGGGTGGCAAGTCGTCTGGTAAGACTCTTCTCGAAGCTATCGATTCGATCGACCGCCCCGAGCGGCCTTCCAGCAAGCCTCTCCGTCTTCCCCTCCAGGATGTCTACAAGATCGGTGGTATTGGAACAGTGCCTGTCGGTCGTGTTGAGACGGGTATGATCAAGCCCGGTATGGTTGTCACGTTCGCCCCCGCTGGTGTGACCACCGAAGTCAAGTCTGTTGAAATGCACCATGAACAGCTTGAGGCGGGTCTGCCCGGTGACAATGTTGGTTTCAACGTCAAGGTTAGTGAGCAAGTGTGGTGGTGCCAGTCTTTGCGCCGGTGCTAACACTTTGGGATAGAACGTTTCCGTTAAGGAAATTCGTCGTGGTAATGTTGCTGGTGATTCCAAGAACGACCCCCCCAAGGGTGCCGAGTCTTTCAACGCTCAGGTTATCTTGATGAACCACCCTGGCCAGGTCGGAAACGGATACGCACCTGTCCTGGACTGCCACACTGCCCACATTGCTTGCAAGTTCGCTGAGTTGAT---------------------------------------------------------AGGCTTGCGGACTCGTCAAGAATCTGGCACTCATGTCTTACATCACCGTCGGCACACCTGGTGAACCGTTGATTAATTTCATGGCAGAGCAGAATATGGAATTCCTTGAGGAATACGAACCCCAACGATCTCCGAATGCTACCAAGATTTTCCTCAACGGGGTGTGGGTCGGTATCCACCGTGATCCTCTTCATCTCGTTCGCCTGGTACAGGAACTTCGGCGCAGTGGCTCCATCAGTCATGAAGTCAGTGTCATCCGAGATATAAGAGACCGAGAATTCAAGATCTTTACGGATGCTGGCAGGGTCTGCCGTCCACTGTTCGTCATAGATAACGACCCCACTCATGAACGGCGAGGCCAGTTAGTTCTCACGAAGGACCACATCATGAGATTGGAAGATGACGCTGCACTTCCTCCGGAAGAGCGCTTTGGGTGGAAGGGCTTGCTTGACTGTGGTGCGGTCGAGTACGTCGATGCAGAGGAGGAAGAAACGATCATGATCGTGATGACTCCAGAGGATCTCGAAATCTCCCGTCAGGTACAAGCCGGATACGAGCTGGCAGAAGAAACCGATCCCAACAAGCGTGTCAAGACGCCGATCAACAAGAACATGAACCAGTACACTCATTGCGAAATTCACCCTAGCATGATACTCGGGATCTGCGCCAGCATCATTCCATTCCCTGATCACAATCAAGTACAGTATCCCCACCCAGAAAATTGTTGACTTTTAACTGACTGGAAGCCAAGTCCCCTCGTAATACTTATCAGTCCGCCATNNNNNNNNNNNNNNNNNNNNNNNNNNNNNNNNNNNNNNNNNNNNNNNNNNNNNNNNNNNNNNNCATCCTTTACTATCCACAGAAACCACTTGCAACAACTCGCTCCATGGAGTACCTCAAGTTCCGTGAGCTCCCAGCTGGCCAGAACGCCATTGTCGGCATAATGTGCTACAGCGGATATAATCAAGAAGATTCAGTTATCATGAACCAAAGTAGTATCGATCGAGGACTGTTCCGCAGTCTCTTCTATCGGACCTACATGGACCAGGAGAAGCGTATCGGAATGCAGACGGTGGAAGGATTCGAAAAGCCTTCAAGGCAGAACACGCTGAAGTTGAAGCATGGAACCTACGACAAACTAGATGATGACGGTCTCGTGGCTCCCGGCGTCCGTGTCTCTGGAGAGGACATCATCATTGGCAAGACCGCGCCAATTTCGCCGGACGCCGAGGAGATGGGTCAGAGACAGAAATACCACACCAAGCGGGATGTGTCGACGCCCTTACGGAGCACCGAGAACGGTATTGTTGATCAAGTTATGCTCACCACGAATGCGGATGGCTTGAAGTTCGTGAAAGTTCGGATGAGGACGACCAAGATACCGCAGATTGGGGACAAGTTTGCTTCACGCCACGGACAAAAGG---------------------------------------------------------------------GCACAATCGGAATTACGTATCGAGCGGAAGACATGCCCTTCACCAGCGAAGGAATTGTTCCTGACATCATAATCAATCCTCACGCTATTCCGTCTCGTATGACGATTGCTCATTTGATCGAATGCCAGCTTAGTAAGGTTGCATCGCTGCGTGGGTTCGAAGGGGACGCAACGCCTTTCACTGATGTGACGGTTGACTCGGTATCGAGCCTGCTACGGCAGAGCGGGTATCAGTCGCGAGGCTTNGAAGTGATGTACAACGGCCATACAGGACGAAAG-----
>KC012692_Otidea_onotica_KH_09_132_28S
TAACTGCGAGTGAAGCGGCAAAAGCTCAAATTTGAAATCTGACGTGACGTCCGAGTTGTAATTTGGAGGGATATCTTCGGAGCTGGCGCTGTCCTAAGTTCTTTGGAACCAGACATCATAGAGGGTGAGAATCCCGTGCCTGGGTGGCTGTCCTGCTCCATGTGAAGTGTCTCCGACGAGTCGAGTTGTTTGGGAATGCAGCTCAAAATGGGTGGTAAATTTCATCTAAAGCTAAATATTGGCGAGAGACCGATAGCGCACAAGTAGAGTGATCGAAAGATGAAAAGCACTTTGAAAAGAGAGTTAAACAGTACGTGAAATTGTTGAAAGGGAAGCGCTTGAGACCAGATTCAGCCGGCGGTCATCAGCTACATTTCTATGTGGTGCACTTGCCGTCGGTTGAGCCAGCATCGGTTTTGATGGCGGGATAAAGGTTTCAGGAATGTGGCTCCTCGATTTCGAGGAGTGTTATAGCCTGGAGCGCAATGCCGCCTGTCGGGACCGAGGACCGCGCTTTTGCTAGGATGCTGGCTAAAAGGTCTTAAGCGGCCCGTCTTGAAACACGGACCAAGGAGTCTAACATCTATGCGAGTGTTCGGGTGGAAAACCCTTGCGCGTAATGAAAGTGAACGGAGGTGGGAACCCCTGGGGTGCACCATCGACCGATCCCGATGTTTACGGAAGGATTTGAGTAGGAGCATAGCTGTTGGGACCCGAAAGATGGTGAACTATGCCTGAATAGGGTGAAGCCAGAGGAAACCTTGGTGGAAGCTCGCAGCGGTTCTGACGTGCAAATCGATCGCAGGCCGACTGCGCTATTCTCATCATTGCTGCCGGTACTGGTGAGTTTGAGGCCGGTATCTCCAAGGATGGTCAGACTCGTGAGCACGCTTTGCTTGCATACACCCTCGGCGTCAAGCAGCTCATCGTTGCTATCAACAAGATGGACACCACCAAGTGGTCTGAGGATCGCTACAAGGAAATCGTGAAGGAGGTTTCCAACTTCATTAAGAAGGTCGGATTCAACCCCAAGACTGTTGCCTTCGTCCCCATCTCCGGGTTCAACGGTGACAACATGATCGAGCCCTCCGGCAACTGCCCCTGGTACAAGGGTAAGTTTTAAACTACGCCTATATGCGCAAGCAGTGCTAATACATTTTCAGGATGGGACAAGGAGACCAAGGAGGGTGGCAAGTCGTCTGGTAAGACTCTTCTCGAAGCTATCGATTCGATCGACCGCCCCGAGCGGCCTTCCAGCAAGCCTCTCCGTCTTCCCCTCCAGGATGTCTACAAGATCGGTGGTATTGGAACAGTGCCTGTCGGTCGTGTTGAGACGGGTATGATCAAGCCCGGTATGGTTGTCACGTTCGCCCCCGCTGGTGTGACCACCGAAGTCAAGTCTGTTGAAATGCACCATGAACAGCTTGAGGCGGGTCTGCCCGGTGACAATGTTGGTTTCAACGTCAAGGTTAGTGAGCAAGTGTGGTGGTGCCAGTCTTTGCGCCGGTGCTAACACTTTGGGATAGAACGTTTCCGTTAAGGAAATTCGTCGTGGTAATGTTGCTGGTGATTCCAAGAACGACCCCCCCAAGGGTGCCGAGTCTTTCAACGCTCAGGTTATCTTGATGAACCACCCTGGCCAGGTCGGAAACGGATACGCACCTGTCCTGGACTGCCACACTGCCCACATTGCTTGCAAGTTCGCTGAGTTGATCGAGAAGATCGACCGTCGTACTGGTAAATCCGTCGAGCAATCCCCCAAGTTCATCAA----------------------TCTGGCACTCATGTCTTACATCACCGTCGGCACACCTGGTGAACCGTTGATTAATTTCATGGCAGAGCAGAATATGGAATTCCTTGAGGAATACGAACCCCAACGATCTCCGAATGCTACCAAGATTTTCCTCAACGGGGTGTGGGTCGGTATCCACCGTGATCCTCTTCATCTCGTTCGCCTGGTACAGGAACTTCGGCGCAGTGGCTCCATCAGTCATGAAGTCAGTGTCATCCGAGATATAAGAGACCGAGAATTCAAGATCTTTACGGATGCTGGCAGGGTCTGCCGTCCACTGTTCGTCATAGATAACGACCCCACTCATGAACGGCGAGGCCAGTTAGTTCTCACGAAGGACCACATCATGAGATTGGAAGATGACGCTGCACTTCCTCCGGAAGAGCGCTTTGGGTGGAAGGGCTTGCTTGACTGTGGTGCGGTCGAGTACGTCGATGCAGAGGAGGAAGAAACGATCATGATCGTGATGACTCCAGAGGATCTCGAAATCTCCCGTCAGGTACAAGCCGGATACGAGCTGGCAGAAGAAACCGATCCCAACAAGCGTGTCAAGACGCCGATCAACAAGAACATGAACCAGTACACTCATTGCGAAATTCACCCTAGCATGATACTCGGGATCTGCGCCAGCATCATTCCATTCCCTGATCACAATCAAGTACAGTATCCCCACCCAGAAAATTGTTGACTTTTAACTGACTGGAAGCCAAGTCCCCTCGTAATACTTATCAGTCCGCCATGNNNNNNNNNNNNNNNNNNNNNNNNNNNNNNNNNNNNNNNNNNNNNNNNNNNNNNNNNNNNNNCATCCTTTACTATCCACAGAAACCACTTGCAACAACTCGCTCCATGGAGTACCTCAAGTTCCGTGAGCTCCCAGCTGGCCAGAACGCCATTGTCGGCATAATGTGCTACAGCGGATATAATCAAGAAGATTCAGTTATCATGAACCAAAGTAGTATCGATCGAGGACTGTTCCGCAGTCTCTTCTATCGGACCTACATGGACCAGGAGAAGCGTATCGGAATGCAGACGGTGGAAGGATTCGAAAAGCCTTCAAGGCAGAACACGCTGAAGTTGAAGCATGGAACCTACGACAAACTAGATGATGACGGTCTCGTGGCTCCCGGCGTCCGTGTCTCTGGAGAGGACATCATCATTGGCAAGACCGCGCCAATTTCGCCGGACGCCGAGGAGATGGGTCAGAGACAGAAATACCACACCAAGCGGGATGTGTCGACGCCCTTACGGAGCACCGAGAACGGTATTGTTGATCAAGTTATGCTCACCACGAATGCGGATGGCTTGAAGTTCGTGAAAGTTCGGATGAGGACGACCAAGATACCGCAGATTGGGGACAAGTTTGCTTCACGCCACGGACAAAAGG---------------------------------------------------------------------GCACAATCGGAATTACGTATCGAGCGGAAGACATGCCCTTCACCAGCGAAGGAATTGTTCCTGACATCATAATCAATCCTCACGCTATTCCGTCTCGTATGACGATTGCTCATTTGATCGAATGCCAGCTTAGTAAGGTTGCATCGCTGCGTGGGTTCGAAGGGGACGCAACGCCTTTCACTGATGTGACGGTTGACTCGGTATCGAGCCTGCTACGGCAGAGCGGGTATCAGTCGCGAGGCTTCGAAGTGATGTACAACGGCCATACAGGACGAAAG-----
>KM823232_Otidea_oregonensis_OSC_56745_28S
TAACTGCGAGTGAAGCGGCAAAAGCTCAAATTTGAAATCTGACGTGACGTCCGAGTTGTAATTTGGAGGGATATCTTCGGAGCTGGCGCTGTCCTAAGTTCTTTGGAACCAGACATCATAGAGGGTGAGAATCCCGTGCCTGGATAGCTGTCCTGCTCCATGTGAAGTGTCTCCGACGAGTCGAGTTGTTTGGGAATGCAGCTCAAAATGGGTGGTAAATTTCATCTAAAGCTAAATATTGGCGAGAGACCGATAGCGCACAAGTAGAGTGATCGAAAGATGAAAAGCACTTTGAAAAGAGAGTTAAATAGTACGTGAAATTGTTGAAAGGGAAGCGCTTGGGACTATATACAGCCGGCTGTGATCAGCCACGTTTTTACGTGGTGCACTACAAGTCGGTTGAGCCAGCATCGGTTCTGACGGCGGGATAAAGGTTTCAGGAATGTGGCTCCCCAATTATCGGGAGTGTTAAAGCCTGGAGCGCAATGCCGCCAGTTGGGACCGAGGCTAGCGCGG--ATTTGGATGCTGGCTAAATGGTCTTAAGCGGCCCGTCTTGAAACACGGACCAAGGAGTCTAACATCTATGCAAGTGTTCGGGTGGAAAACCCTTGCGCGTAATGAAAGTGAATGTAGATGAGAACACATGTGTAGCATCATCGACCGATCCTGATGTTTACGGAAGGATTTGAGTAGGAGCATAGCTGTTGGGACCCGAAAGATGGTGAACTATGCCTGAATAGGGTGAAGCCAGAGGAAACCTTGGTGGAAGCTCGCAGCGGTTCTGACGTGCAAATCGATCGCAGGCCGACTGCGCTGTTCTCATCATCGCTGCTGGCACTGGTGAGTTTGAGGCCGGTATTTCCAAGGACGGTCAGACTCGTGAGCACGCTTTGCTTGCGTACACCCTCGGTGTCAAGCAGCTCATCGTTGCTATCAACAAGATGGACACTACCAAATGGTCTGAGGACCGTTACAAGGAAATCGTCAAGGAGGTTTCCAACTTCATCAAGAAGGTCGGATTCAACCCCAAGACTGTTGCCTTCGTCCCCATCTCCGGTTTCAATGGTGACAACATGATCGAGCCGTCCAGCAACTGCCCCTGGTACAAGGGTAAGTTTTAAATTACATCTGTGTGCGCAAACAATGCTAATACATCTTCAGGATGGGATAAGGAGACCAAGGAGGGTGGCAAGTCATCTGGTAAGACTCTTCTGGAAGCTATCGATTCGATCGACCGCCCCGAGCGGCCTTCCAGCAAGCCCCTCCGTCTTCCCCTCCAAGATGTCTACAAGATCGGTGGTATTGGAACAGTGCCTGTCGGTCGTGTTGAGACGGGTACCATCAAGCCCGGTATGGTCGTCACGTTCGCCCCTGCTGGTGTGACCACCGAAGTCAAGTCTGTTGAGATGCACCATGAGCAGCTTACTGAGGGTCAACCCGGTGACAATGTTGGTTTCAACGTGAAGGTTAGTGAGCAACTGCAGTGATACCAGTTTCTGTACCGGTGCTAATGCTTCGAAATAGAACGTTTCCGTTAAGGAAATTCGTCGTGGTAATGTTGCTGGTGACTCTAAGAACGACCCCCCCAAGGGCGCCGAGTCCTTCAACGCTCAGGTTATCTTGATGAACCACCCTGGTCAGGTCGGAAACGGATACGCACCCGTCCTGGACTGCCACACCGCCCACATTGCTTGCAAGTTCGCTGAGTTGATCGAGAAGATCGACCGTCGTACTGGTAAATCCGTTGAGCAATCCCCCAAGTTCATCAA------------------------TGGCACTCATGTCTTACATTACCGTCGGCACACCTGGTGAGCCGTTGATCAATTTCATGGCAGAGCAGAATATGGAATTCCTTGAGGAATACGAACCCCAACGATCTCCGAATGCTACCAAGATTTTCCTCAACGGTGTGTGGGTCGGCATTCACCGTGATCCTCTTCATCTCGTTCGTCTGGTACAGGAACTTCGGCGTAGCGGTTCCATCAGTCATGAAGTCAGTGTCATCCGAGATATAAGAGACCGAGAATTCAAGATCTTCACGGATGCTGGCAGGGTCTGCCGTCCACTGTTCGTCATAGATAACGACCCCACTCATGAGCGGCGAGGCCAGTTAGTTCTCACGAAAGACCACATCATGAGATTGGAAGACGACGCCGCACTTCTTCCGGAGGAGCGCTTTGGGTGGAAGGGCTTGCTCGACTGCGGTGCGGTTGAGTACGTCGATGCGGAGGAGGAAGAAACGATCATGATCGTGATGACTCCAGAAGATCTCGAAATCTCCCGTCAAGTACAAGCTGGATACGAGCTGGCAGAAGAAACCGATCCCAACAAGCGTGTCAAGACGCCGATCAACAAGAACATGAACCAGTACACTCATTGTGAAATTCACCCTAGCATGATACTCGGGATCTGCGCCAGCATCATTCCATTCCCTGATCACAATCAAGTACAGTATCCCCACCCCGGAAGTTTTTTTATTTTAGCTGACT---------------------------------------------------------------------------------------------------------------------------------------------------------------------------------------------------------------------------------------------------------------------------------------------------------------------------------------------------------------------------------------------------------------------------------------------------------------------------------------------------------------------------------------------------------------------------------------------------------------------------------------------------------------------------------------------------------------------------------------------------------------------------------------------------------------------------------------------------------------------------------------------------------------------------------------------------------------------------------------------------------------------------------------------------------------------------
>KM823231_Otidea_oregonensis_Moorefun_58_28S
TAACTGCGAGTGAAGCGGCAAAAGCTCAAATTTGAAATCTGACGTGACGTCCGAGTTGTAATTTGGAGGGATATCTTCGGAGCTGGCGCTGTCCTAAGTTCTTTGGAACCAGACATCATAGAGGGTGAGAATCCCGTGCCTGGATAGCTGTCCTGCTCCATGTGAAGTGTCTCCGACGAGTCGAGTTGTTTGGGAATGCAGCTCAAAATGGGTGGTAAATTTCATCTAAAGCTAAATATTGGCGAGAGACCGATAGCGCACAAGTAGAGTGATCGAAAGATGAAAAGCACTTTGAAAAGAGAGTTAAATAGTACGTGAAATTGTTGAAAGGGAAGCGCTTGGGACTATATACAGCCGGCTGTGATCAGCCACGTTTTTACGTGGTGCACTACAAGTCGGTTGAGCCAGCATCGGTTCTGACGGCGGGATAAAGGTTTCAGGAATGTGGCTCCCCAATTATCGGGAGTGTTAAAGCCTGGAGCGCAATGCCGCCAGTTGGGACCGAGGCTAGCGCGG--ATTTGGATGCTGGCTAAATGGTCTTAAGCGGCCCGTCTTGAAACACGGACCAAGGAGTCTAACATCTATGCAAGTGTTCGGGTGGAAAACCCTTGCGCGTAATGAAAGTGAATGTAGATGAGAACACATGTGTAGCATCATCGACCGATCCTGATGTTTACGGAAGGATTTGAGTAGGAGCATAGCTGTTGGGACCCGAAAGATGGTGAACTATGCCTGAATAGGGTGAAGCCAGAGGAAACCTTGGTGGAAGCTCGCAGCGGTTCTGACGTGCAAATCGATCGCAGGCCGACTGCGCTGTTCTCATCATCGCTGCTGGCACTGGTGAGTTTGAGGCCGGTATTTCCAAGGACGGTCAGACTCGTGAGCACGCTTTGCTTGCGTACACCCTCGGTGTCAAGCAGCTCATCGTTGCTATCAACAAGATGGACACTACCAAATGGTCTGAGGACCGTTACAAGGAAATCGTCAAGGAGGTTTCCAACTTCATCAAGAAGGTCGGATTCAACCCCAAGACTGTTGCCTTCGTCCCCATCTCCGGTTTCAATGGTGACAACATGATCGAGCCGTCCAGCAACTGCCCCTGGTACAAGGGTAAGTTTTAAATTACATCTGTGTGCGCAAACAATGCTAATACATCTTCAGGATGGGATAAGGAGACCAAGGAGGGTGGCAAGTCATCTGGTAAGACTCTTCTGGAAGCTATCGATTCGATCGACCGCCCCGAGCGGCCTTCCAGCAAGCCCCTCCGTCTTCCCCTCCAAGATGTCTACAAGATCGGTGGTATTGGAACAGTGCCTGTCGGTCGTGTTGAGACGGGTACCATCAAGCCCGGTATGGTCGTCACGTTCGCCCCTGCTGGTGTGACCACCGAAGTCAAGTCTGTTGAGATGCACCACGAGCAGCTTACTGAGGGTCAACCCGGTGACAATGTTGGTTTCAACGTGAAGGTTAGTGAGCAACTGCAGTGATACCAGTTTCTGTACCGGTGCTAATGCTTCGAAATAGAACGTTTCCGTTAAGGAAATTCGTCGTGGTAATGTTGCTGGTGACTCCAAGAACGACCCCCCCAAGGGCGCCGAGTCCTTCAACGCTCAGGTTATCTTGATGAACCACCCTGGTCAGGTCGGAAACGGATACGCACCCGTCCTGGACTGCCACACCGCCCACATTGCTTGCAAGTTCGCAGAGTTGATCGAGAAGATCGACCGTCGTACTGGTAAATCCGTTGAGCAATCCCCCAAGTTCATCAAAAGCTTGCGGACTTGTCAAGAACCTGGCACTCATGTCTTACATTACCGTCGGCACACCTGGTGAGCCGTTGATCAATTTCATGGCAGAGCAGAATATGGAATTCCTTGAGGAATACGAACCCCAACGATCTCCGAATGCTACCAAGATTTTCCTCAACGGTGTGTGGGTCGGCATTCACCGTGATCCTCTTCATCTCGTTCGTCTGGTACAGGAACTTCGGCGTAGCGGTTCCATCAGTCATGAAGTCAGTGTCATCCGAGATATAAGAGACCGAGAATTCAAGATCTTCACGGATGCTGGCAGGGTCTGCCGTCCACTGTTCGTCATAGATAACGACCCCACTCATGAGCGGCGAGGCCAGTTAGTTCTCACGAAAGACCACATCATGAGATTGGAAGACGACGCCGCACTTCTTCCGGAGGAGCGCTTTGGGTGGAAGGGCTTGCTCGACTGCGGTGCGGTTGAGTACGTCGATGCGGAGGAGGAAGAAACGATCATGATCGTGATGACTCCAGAAGATCTCGAAATCTCCCGTCAAGTACAAGCTGGATACGAGCTGGCAGAAGAAACCGATCCCAACAAGCGTGTCAAGACGCCGATCAACAAGAACATGAACCAGTACACTCATTGTGAAATTCACCCTAGCATGATACTCGGGATCTGCGCCAGCATCATTCCATTCCCTGATCACAATCAAGTACAGTATCCCCACCCCGGAAGTTTTTTTATTTTAGCTGACTGGAAGCCAAGTCTCCTCGTAACACCTATCAGTCCGCCATGGGCAANNNNNNNNNNNNNNNNNNNNNNNNNNNNNNNNNNNNNNNNNNNNNNNCGATGGCCAACATCCTTTACTATCCACAGAAACCACTTGCAACGACTCGCTCCATGGAGTATCTCAAGTTTCGTGAGCTTCCAGCTGGCCAGAACGCCATTGTCGGCATAATGTGCTACAGCGGATATAATCAAGAAGATTCAGTTATCATGAATCAGAGTAGTATCGATCGAGGATTGTTCCGCAGTCTTTTCTATCGATCCTACATGGACCAGGAGAAGCGTATCGGAATGCAGACAGTCGAAGGATTCGAAAAGCCTTCGAGGCAAAACACACTGAAGTTGAAACATGGAACATACGACAAACTTGATGATGACGGGCTCGTGGCTCCCGGCGTCCGTGTCTCTGGAGAGGACATCATCATCGGCAAGACCGCGCCAATTGCACCGGATGCCGAGGAGATGGGCCAGAGACAGAAATATCACACCAAGCGGGATGTGTCGACACCCCTACGGAGCACCGAGAACGGTATTGTCGATCAAGTTATGCTCACCACGAACGCGGATGGGTTGAAGTTCGTGAAAGTCCGGATGAGGACGACCAAGATACCGCAGATTGGGGACAAGTTTGCTTCCCGCCACGGACAAAAGGTGAACCGATGGCGGTTCAGGAGGGGTTGCTGTTTTCGAA---------TGCTGACAGGAATCCCCTAGGGCACAATCGGAATTACGTATCGAGCGGAAGACATGCCCTTCACCAGCGAAGGGATTGTTCCTGACATCATAATCAACCCGCACGCCATTCCCTCTCGCATGACAATCGCTCATTTAATCGAATGTCAACTTAGTAAGGTTGCATCGCTGCGCGGTTTCGAAGGCGACGCAACGCCTTTCACCGACGTGACGGTGGACTCGGTGTCGAGCCTATTACGCCAGAGCGGGTATCAGTCACGAGGCTTCGAGGTGATGTACAACGGCCATACAGGACGAAAGCTGGT
>KM823230_Otidea_oregonensis_Moorefun_31_28S
TAACTGCGAGTGAAGCGGCAAAAGCTCAAATTTGAAATCTGACGTGACGTCCGAGTTGTAATTTGGAGGGATATCTTCGGAGCTGGCGCTGTCCTAAGTTCTTTGGAACCAGACATCATAGAGGGTGAGAATCCCGTGCCTGGATAGCTGTCCTGCTCCATGTGAAGTGTCTCCGACGAGTCGAGTTGTTTGGGAATGCAGCTCAAAATGGGTGGTAAATTTCATCTAAAGCTAAATATTGGCGAGAGACCGATAGCGCACAAGTAGAGTGATCGAAAGATGAAAAGCACTTTGAAAAGAGAGTTAAATAGTACGTGAAATTGTTGAAAGGGAAGCGCTTGGGACTATATACAGCCGGCTGTGATCAGCCACGTTTTTACGTGGTGCACTACAAGTCGGTTGAGCCAGCATCGGTTCTGACGGCGGGATAAAGGTTTCAGGAATGTGGCTCCCCAATTATCGGGAGTGTTAAAGCCTGGAGCGCAATGCCGCCAGTTGGGACCGAGGCTAGCGCGG--ATTTGGATGCTGGCTAAATGGTCTTAAGCGGCCCGTCTTGAAACACGGACCAAGGAGTCTAACATCTATGCAAGTGTTCGGGTGGAAAACCCTTGCGCGTAATGAAAGTGAATGTAGATGAGAACACATGTGTAGCATCATCGACCGATCCTGATGTTTACGGAAGGATTTGAGTAGGAGCATAGCTGTTGGGACCCGAAAGATGGTGAACTATGCCTGAATAGGGTGAAGCCAGAGGAAACCTTGGTGGAAGCTCGCAGCGGTTCTGACGTGCAAATCGATCGCAGGCCGACTGCGCTGTTCTCATCATCGCTGCTGGCACTGGTGAGTTTGAGGCCGGTATTTCCAAGGACGGTCAGACTCGTGAGCACGCTTTGCTTGCGTACACCCTCGGTGTCAAGCAGCTCATCGTTGCTATCAACAAGATGGACACTACCAAATGGTCTGAGGACCGTTACAAGGAAATCGTCAAGGAGGTTTCCAACTTCATCAAGAAGGTCGGATTCAACCCCAAGACTGTTGCCTTCGTCCCCATCTCCGGTTTCAATGGTGACAACATGATCGAGCCGTCCAGCAACTGCCCCTGGTACAAGGGTAAGTTTTAAATTACATCTGTGTGCGCAAACAATGCTAATACATCTTCAGGATGGGATAAGGAGACCAAGGAGGGTGGCAAGTCATCTGGTAAGACTCTTCTGGAAGCTATCGATTCGATCGACCGCCCCGAGCGGCCTTCCAGCAAGCCCCTCCGTCTTCCCCTCCAAGATGTCTACAAGATCGGTGGTATTGGAACAGTGCCTGTCGGTCGTGTTGAGACGGGTACCATCAAGCCCGGTATGGTCGTCACGTTCGCCCCTGCTGGTGTGACCACCGAAGTCAAGTCTGTTGAGATGCACCATGAGCAGCTTACTGAGGGTCAACCCGGTGACAATGTTGGTTTCAACGTGAAGGTTAGTGAGCAACTGCAGTGATACCAGTTTCTGTACCGGTGCTAATGCTTCGAAATAGAACGTTTCCGTTAAGGAAATTCGTCGTGGTAATGTTGCTGGTGACTCCAAGAACGACCCCCCCAAGGGCGCCGAGTCCTTCAACGCTCAGGTTATCTTGATGAACCACCCTGGTCAGGTCGGAAACGGATACGCACCCGTCCTGGACTGCCACACCGCCCACATTGCTTGCAAGTTCGCTGAGTTGATCGAGAAGATCGACCGTCGTACTGGTAAATCCGTTGAGCAATCCCCCAAGTTCATCAA---------------------------------------------CCGTCGGCACACCTGGTGAGCCGTTGATCAATTTCATGGCAGAGCAGAATATGGAATTCCTTGAGGAATACGAACCCCAACGATCTCCGAATGCTACCAAGATTTTCCTCAACGGTGTGTGGGTCGGCATTCACCGTGATCCTCTTCATCTCGTTCGTCTGGTACAGGAACTTCGGCGTAGCGGTTCCATCAGTCATGAAGTCAGTGTCATCCGAGATATAAGAGACCGAGAATTCAAGATCTTCACGGATGCTGGCAGGGTCTGCCGTCCACTGTTCGTCATAGATAACGACCCCACTCATGAGCGGCGAGGCCAGTTAGTTCTCACGAAAGACCACATCATGAGATTGGAAGACGACGCCGCACTTCTTCCGGAGGAGCGCTTTGGGTGGAAGGGCTTGCTCGACTGCGGTGCGGTTGAGTACGTCGATGCGGAGGAGGAAGAAACGATCATGATCGTGATGACTCCAGAAGATCTCGAAATCTCCCGTCAAGTACAAGCTGGATACGAGCTGGCAGAAGAAACCGATCCCAACAAGCGTGTCAAGACGCCGATCAACAAGAACATGAACCAGTACACTCATTGTGAAATTCACCCTAGCATGATACTCGGGATCTGCGCCAGCATCATTCCATTCCCTGATCACAATCAAGTACAGTATCCCCACCCCGGAAGTTTTTTTATTTTAGCTGACTGGAAGCCAAGTCTCCTCGTAACACCTATCAGTCCGCCATGGGCNNNNNNNNNNNNNNNNNNNNNNNNNNNNNNNNNNNNNNNNNNNNNNNNNNNNNNNNNNNCATCCTTTACTATCCACAGAAACCACTTGCAACGACTCGCTCCATGGAGTATCTCAAGTTTCGTGAGCTTCCAGCTGGCCAGAACGCCATTGTCGGCATAATGTGCTACAGCGGATATAATCAAGAAGATTCAGTTATCATGAATCAGAGTAGTATCGATCGAGGATTGTTCCGCAGTCTTTTCTATCGATCCTACATGGACCAGGAGAAGCGTATCGGAATGCAGACAGTCGAAGGATTCGAAAAGCCTTCGAGGCAAAACACACTGAAGTTGAAACATGGAACATACGACAAACTTGATGATGACGGGCTCGTGGCTCCCGGCGTCCGTGTCTCTGGAGAGGACATCATCATCGGCAAGACCGCGCCAATTGCACCGGATGCCGAGGAGATGGGCCAGAGACAGAAATATCACACCAAGCGGGATGTGTCGACACCCCTACGGAGCACCGAGAACGGTATTGTCGATCAAGTTATGCTCACCACGAACGCGGATGGGTTGAAGTTCGTGAAAGTCCGGATGAGGACGACCAAAATACCGCAGATTGGGGACAAGTTTGCTTCCCGCCACGGACAAAAGGTGAACCGATGGCGGTTCAGGAGGGGTTGCTGTTTTCGAA---------TGCTGACAGGAATCCCCTAGGGCACAATCGGAATTACGTATCGAGCGGAAGACATGCCCTTCACCAGCGAAGGGATTGTTCCTGACATCATAATCAACCCGCACGCCATTCCCTCTCGCATGACAATCGCTCATTTAATCGAATGTCAACTTAGTAAGGTTGCATCGCTGCGCGGTTTCGAAGGCGACGCAACGCCTTTCACCGACGTGACGGTGGACTCGGTGTCGAGCCTATTACGCCAGAGCGGGTATCAGTCACGAGGCTTCGAGGTGATGTACAACGGCCATACAGGACGAAAGCTGGT
>KM823233_Otidea_papillata_TUR_102134_28S
TAACTGCGAGTGAAGCGGCAAAAGCTCAAATTTGAAATCTGACGTGGCGTTCGAGTTGTAATTTGGAGGGGCATTTTCGGAGCCGGTGCTGTCTTAAGTTCTTTGGAACAGGACGTCACAGAGGGTGAGAATCCCGTGCCTGGATGGATATCCGGCTCCATGTGAAGTGTCTCCGACGAGTCGAGTTGTTTGGGAATGCAGCTCAAAATGGGTGGTAAATTTCATCTAAAGCTAAATATTGGCGAGAGACCGATAGCGCACAAGTAGAGTGATCGAAAGATGAAAAGCACTTTGAAAAGAGAGTTAAAAAGTACGTGAAATTGTTGAAAGGGAAGCGCTTGAGACCAGACTCAATTTGTGGTGATCAGCCATGCTTCTGTGTGGTGCACTTGCTACGGGTTGGGCCAGCATCGGTTCTGGCGGTGGGATAAAGGTTTGAGGAATGTGGCTC-CCCATTTTGGGGAGTGTTATAGCCTCGAGCGCAATGCCACCTGTTGGGACCGAGGACCGCGCTTCGGCTAGGATGCTGGCGTAATGGTCTTAAGCGGCCCGTCTTGAAACACGGACCAAGGAGTCTAACATCTATGCGAGTGTTCGGGTGGAAAACCCTTGCGCGTAATGAAAGTGAATGGAGGTGGGAACTTTTGAAGTGCACCATCGACCGATCCCGATGTTTACGGAAGGATTTGAGTAGGAGCATAGCTGTTGGGACCCGAAAGATGGTGAACTATGCCTGAATAGGGTGAAGCCAGAGGAAACTCTGGTGGAGGCTCGCAGCGGTTCTGACGTGCAAATCGATCGCAGGCCGACTGCGCTATTCTCATCATTGCTGCCGGTACTGGTGAGTTTGAGGCTGGTATCTCCAAAGANGGCCAGACCCGNNNNNNNNNNNNNNNNNNNNNNNNNNNNNNNNNNNNNNNNCTCATCGTTGCTATCAACAAGATGGACACCACCAAGTGGTCTGAGGACCGCTTTAAGGAAATAGTCAAGGAGGTCTCGAACTTCATCAAGAAGGTCGGATTCAACCCCAAGACTGTTGCCTTCGTCCCCATCTCCGGGTTCAACGGTGACAACATGATTGAGTCCTCTAGCAACTGCCCGTGGTACAAGGGTAAG-TTTAAACCACATTTATTTGCGCAAGCAGCACTTAACCTCTTTTAGGATGGGACAAGGAGACCAAAGAGGGTGGCAAGTCGTCTGGTAAGACTCTTCTTGAGGCTATCGACTCCATCGACCGCCCCGAGCGGCCTTCCAGCAAGCCCCTCCGTCTCCCCCTCCAGGATGTCTACAAGATTGGTGGTATTGGAACAGTGCCTGTCGGTCGTGTTGAGACGGGTACCATCAAGCCCGGTATGGTCGTCACCTTCGCCCCAGCTGGTGTGACCACCGAAGTCAAATCTGTCGAGATGCACCACGAACAACTTGTTGAGGGTTGCCCGGGTGACAACGTTGGTTTCAACGTCAAGGTTAGTGAGCAACTGCAGTGAGGTTGGGTTTTGCGCCGGTACTGATACTTAGGAATAGAACGTTTCCGTCAAGGAAATCCGTCGTGGCAACGTCGCTGGTGACTCCAAGAACGACCCCCCCAAGGGTGCTGAGTCCTTCAACGCTCAGGTTATCTTGATGAACCATCCTGGTCAGGTCGGAAATGGATACGCACCCGTCCTCGACTGCCACACCGCCCACATTGCTTGCAAGTTCGCGGAGTTGATCGAGAAGATCGATCGTCGTACTGGTAAATCTGTTGAGCAGTCCCCCAAGTTCATTAA------------TCGTCAAGAACCTGGCACTTATGTCTTACATCACCGTCGGCACACCTGGTGAACCATTGATTAATTTCATGGCAGAGCAGAATATGGAATTCCTTGAGGAATACGAACCCCAACGATCTCCAAATGCAACCAAGATTTTCCTCAATGGTGTGTGGGTCGGTATTCATCGAGATCCTCTTCATCTCGTTCGTCTGGTACAGGAACTTCGACGTAGTGGCTCCATTAGTCATGAAGTTAGTGTCATCCGAGATATAAGAGACAGAGAATTCAAGATCTTCACGGACGCTGGCAGGGTCTGCCGTCCATTGTTCGTCATAGATAACGACCCCACCCACGAGCGGCGAGGCCAGCTGGTTCTCACGAAGGATCACATCATGAGACTAGAAGACGACGCTGCTCTTCCTCCGGAAGAGCGTTTTGGGTGGAAGGGCTTGCTTGACTGCGGTGCAGTAGAGTATGTCGATGCAGAGGAAGAAGAGACGATCATGATCGTGATGACTCCAGAGGATCTCGAAATATCCCGTCAGGTACAAGCTGGTTACGAGCTGGCAGAAGAAACCGACCCCAACAAGCGTGTTAAAACACCGATCAACAAGAACATGAACCAGTACACTCACTGCGAAATTCACCCTAGCATGATACTCGGGATCTGCGCCAGCATCATTCCATTCCCTGATCACAATCAAGTACAGTATCCTCAACCGGAAAATTGTTGACTTTTAGCTGACCGGAAGCC--------------------------------------------------------------------------------------------------------------------------------------------------------------------------------------------------------------------------------------------------------------------------------------------------------------------------------------------------------------------------------------------------------------------------------------------------------------------------------------------------------------------------------------------------------------------------------------------------------------------------------------------------------------------------------------------------------------------------------------------------------------------------------------------------------------------------------------------------------------------------------------------------------------------------------------------------------------------------------------------------------------------------------------------------------------------
>KM823234_Otidea_papillata_H6003547_28S
TAACTGCGAGTGAAGCGGCAAAAGCTCAAATTTGAAATCTGACGTGGCGTTCGAGTTGTAATTTGGAGGGGCATTTTCGGAGCCGGTGCTGTCTTAAGTTCTTTGGAACAGGACGTCACAGAGGGTGAGAATCCCGTGCCTGGATGGATATCCGGCTCCATGTGAAGTGTCTCCGACGAGTCGAGTTGTTTGGGAATGCAGCTCAAAATGGGTGGTAAATTTCATCTAAAGCTAAATATTGGCGAGAGACCGATAGCGCACAAGTAGAGTGATCGAAAGATGAAAAGCACTTTGAAAAGAGAGTTAAAAAGTACGTGAAATTGTTGAAAGGGAAGCGCTTGAGACCAGACTCAATTTGTGGTGATCAGCCATGCTTCTGTGTGGTGCACTTGCTACGGGTTGGGCCAGCATCGGTTCTGGCGGTGGGATAAAGGTTTGAGGAATGTGGCTC-CCCATTTTGGGGAGTGTTATAGCCTCGAGCGCAATGCCACCTGTTGGGACCGAGGACCGCGCTTCGGCTAGGATGCTGGCGTAATGGTCTTAAGCGGCCCGTCTTGAAACACGGACCAAGGAGTCTAACATCTATGCGAGTGTTCGGGTGGAAAACCCTTGCGCGTAATGAAAGTGAATGGAGGTGGGAACTTTTGAAGTGCACCATCGACCGATCCCGATGTTTACGGAAGGATTTGAGTAGGAGCATAGCTGTTGGGACCCGAAAGATGGTGAACTATGCCTGAATAGGGTGAAGCCAGAGGAAACTCTGGTGGAGGCTCGCAGCGGTTCTGACGTGCAAATCGATCGCAGGCCGACTGCGCTATTCTCATCATTGCTGCCGGTACTGGTGAGTTTGAGGCTGGTATCTCCAAAGATGGTCAGACTCGTGAGCACGCTCTGCTTGCATACACCCTCGGTGTCAAGCAGCTCATCGTTGCTATCAACAAGATGGACACCACCAAGTGGTCTGAGGACCGCTTTAAGGAAATAGTCAAGGAGGTCTCGAACTTCATCAAGAAGGTCGGATTCAACCCCAAGACTGTTGCCTTCGTCCCCATCTCCGGGTTCAACGGTGACAACATGATTGAGTCCTCTAGCAACTGCCCGTGGTACAAGGGTAAG-TTTAAACCACATTTATTTGCGCAAGCAGCACTTAACCTCTTTTAGGATGGGACAAGGAGACCAAAGAGGGTGGCAAGTCGTCTGGTAAGACTCTTCTTGAGGCTATCGACTCCATCGACCGCCCCGAGCGGCCTTCCAGCAAGCCCCTCCGTCTCCCCCTCCAGGATGTCTACAAGATTGGTGGTATTGGAACAGTGCCTGTCGGTCGTGTTGAGACGGGTACCATCAAGCCCGGTATGGTCGTCACCTTCGCCCCAGCTGGTGTGACCACCGAAGTCAAATCTGTCGAGATGCACCACGAACAACTTGTTGAGGGTTGCCCGGGTGACAACGTTGGTTTCAACGTCAAGGTTAGTGAGCAACTGCAGTGAGGTTGGGTTTTGCGCCGGTACTGATACTTAGGAATAGAACGTTTCCGTCAAGGAAATCCGTCGTGGCAACGTCGCTGGTGACTCCAAGAACGACCCCCCCAAGGGTGCTGAGTCCTTCAACGCTCAGGTTATCTTGATGAACCATCCTGGTCAGGTCGGAAATGGATACGCACCCGTCCTCGACTGCCACACCGCCCACATTGCTTGCAAGTTCGCGGAGTTGATCGAGAAGATCGATCGTCGTACTGGTAAATCTGTTGAGCAGTCCCCCAAGTTCATTAA-------------------------GGCACTTATGTCTTACATCACCGTCGGCACACCTGGTGAACCATTGATTAATTTCATGGCAGAGCAGAATATGGAATTCCTTGAGGAATACGAACCCCAACGATCTCCAAATGCAACCAAGATTTTCCTCAATGGTGTGTGGGTCGGTATTCATCGAGATCCTCTTCATCTCGTTCGTCTGGTACAGGAACTTCGACGTAGTGGCTCCATTAGTCATGAAGTTAGTGTCATCCGAGATATAAGAGACAGAGAATTCAAGATCTTCACGGACGCTGGCAGGGTCTGCCGTCCATTGTTCGTCATAGATAACGACCCCACCCACGAGCGGCGAGGCCAGCTGGTTCTCACGAAGGATCACATCATGAGACTAGAAGACGACGCTGCTCTTCCTCCGGAAGAGCGTTTTGGGTGGAAGGGCTTGCTTGACTGCGGKGCAGTAGAGTATGTCGATGCAGAGGAAGAAGAGACGATCATGATCGTGATGACTCCAGAGGATCTCGAAATATCCCGTCAGGTACAAGCTGGTTACGAGCTGGCAGAAGAAACCGACCCCAACAAGCGTGTTAAAACACCGATCAACAAGAACATGAACCAGTACACTCACTGCGAAATTCACCCTAGCATGATACTCGGGATCTGCGCCAGCATCATTCCATTCCCTGATCACAATCAAGTACAGTATCCTCAACCGGAAAATTGTTGAC-TTTAGCTGACCGGAAGCC--------------------------------------------------------------------------------------------------------------------------------------------------------------------------------------------------------------------------------------------------------------------------------------------------------------------------------------------------------------------------------------------------------------------------------------------------------------------------------------------------------------------------------------------------------------------------------------------------------------------------------------------------------------------------------------------------------------------------------------------------------------------------------------------------------------------------------------------------------------------------------------------------------------------------------------------------------------------------------------------------------------------------------------------------------------------
>KM823187_Otidea_alutacea_JS_08_81_28S
TAACTGCGAGTGAAGCGGCAAAAGCTCAAATTTGAAATCTGACGTGGCGTTCGAATTGTAATTTGGAGGGGCATTTTCGGAGCTGACGCCGTCCTAAGTTCCTTGGAACAGGACGTCACAGAGGGTGAGAATCCCGTGCCTGGATGGCTGTCCAGCTCCATGTGAGGTGTCTCCGACGAGTCGAGTTGTTTGGGAATGCAGCTCAAAATGGGTGGTAAATTTCATCTAAAGCTAAATACTGGCGAGAGACCGATAGCGCACAAGTAGAGTGATCGAAAGATGAAAAGCACTTTGAAAAGAGAGTTAAAAAGTACGTGAAATTGTTGAAAGGGAAGCGCTTGAGACCAGACTCAACCTTCGGTGATCAGCTGTGCTTTTGTGCGGTGCACTTGCCGGGGGTTGGGCCAGCATCGGTTTCGACGGTGGGACAAAGGTTCGAGGAATGTGGCTCCCCGATTTCGGGGAGTGTTATAGCCCTGAGCGCAATGCCACCTGTTGGGACCGAGGACCGCGCTTCCGCTAGGATGCTGGCGCAATGGTCTTAAGCGGCCCGTCTTGAAACACGGACCAAGGAGTCTAACATCTATGCGAGTGTTCGGGTGGAAAACCCTTGCGCGTAATGAAAGTGAACGGAGGTGGGAACCCTCGGGGTGCACCATCGACCGATCCTGATGTCTTCGGAAGGATTTGAGTAGGAGCATAGCTGTTGGGACCCGAAAGATGGTGAACTATGCCTGAATAGGGTGAAGCCAGAGGAAACTCTGGTGGAGGCTCGCAGCGGTTCTGACGTGCAAATCGATCGCAAGCCGACTGCGCCATTCTCATCATCGCTGCCGGCACCGGTGAGTTCGAGGCCGGTATCTCCAAGGATGGTCAGACTCGTGAACACGCTTTGCTCGCCTACACCCTCGGTGTCAAGCAGCTCATCGTTGCCATCAATAAGATGGACACCACGAAGTGGTCTGAGGACCGTTTCAAGGAAATCGTCAAGGAGGTCTCCAACTTCATCAAGAAGGTTGGGTTCAACCCCAAGACAGTTGCCTTTGTCCCCATCTCCGGGTTCAATGGTGACAACATGATTGATGCTTCTAGCAACTGCCCATGGTACAAGGGTAAG-TTCAAACTACATCTATCCATGCAAGCAGTGCTAATACCTCTCCAGGATGGGACAAGGAGACCAAGGAGGGTGGCAAGTCGTCCGGCAAGACCCTTCTTGAGGCTATCGACTCCATCGACCGTCCCGAGCGGCCTTCCAGCAAGCCCCTCCGTCTTCCTCTCCAGGATGTCTACAAGATCGGTGGTATTGGAACAGTGCCCGTCGGTCGTGTCGAAACGGGTACCATCAAGCCTGGTATGGTCGTCACGTTCGCCCCCGCTGGTGTGACCACCGAAGTCAAGTCCGTCGAAATGCACCACGAGCAGCTTACTGAGGGTCTCCCCGGTGATAACGTTGGTTTCAACGTCAAGGTTAGTGGCCAATTGTGGTGACGCTAGTCTTTGCGTAGGTGCTAATGCTTTGTAATAGAACGTTTCCGTCAAGGAAATCCGTCGTGGCAACGTCGCTGGTGACTCCAAGAACGACCCCCCTAAGGGTGCCGAGTCCTTCAACGCTCAGGTCATTCTGATGAACCATCCCGGTCAAGTCGGAAACGGATACGCCCCCGTCCTGGACTGCCACACCGCCCACATCGCTTGCAAGTTCGCTGAGCTGATCGAGAAGATCGATCGTCGTACCGGTAAATCCGTTGAGCAGTCCCCCAAGTTCATCAA-----------------------------------------------GTCGGTACGCCAGGTGAACCATTGATCAATTTCATGGCAGAGCAGAATATGGAATTCCTTGAGGAATACGAACCCCAACGATCTCCGAATGCTACCAAGATCTTCCTCAATGGTGTGTGGGTTGGTATTCACCGTGATCCTCTTCATCTTGTTCGTCTGGTTCAGGAACTTCGGCGCAGTGGCTCCATTAGTCATGAAGTCAGTGTCATCCGAGATATAAGAGACAGAGAATTCAAGATCTTCACGGATGCTGGCAGAGTCTGCCGCCCACTGTTCGTCATAGATAACGACCCCACCCATGAGCGGCGAGGCCAGCTAGTCCTCACGAAGGACCACATTATGAGATTAGAAGACGACGCTGCTCTTCCACCGGAAGAGCGTTTTGGTTGGAAGGGGTTGCTTGACTGTGGTGCGGTTGAGTACGTCGATGCAGAGGAAGAAGAAACGATCATGATCGTGATGACCCCAGAGGATCTCGAAATTTCCCGTCAAGTACAAGCAGGTTACGAATTAGCAGAAGAAACGGACCCCAACAAGCGTGTCAAGACACCGATCAACAAAAACATGAACCAGTACACCCACTGCGAAATTCACCCTAGCATGATACTTGGGATCTGTGCCAGCATCATTCCATTCCCTGATCACAATCAAGTACAATACCCCCGCCCGGAAAANNNNNNNNNNNNNNNNNNNNNNNNNNNN-NNNNNNNNNNNNNNNNNNNNNNNNNNNNNNNNNNNNNNNNNNNNNNNNNNNNNNNNNNNNNNNNNNNNNNNNNNNNNNNNNNNNNNNNNNNNNNNNNNNNNNNNNNNNNNNNNNNCCTCTTGCAACAACTCGTTCTATGGAGTACCTCAAGTTTCGTGAGCTGCCCGCAGGTCAAAACGCCATTGTCGGTATAATGTGCTACAGCGGATACAATCAAGAAGATTCGGTCATCATGAACCAAAGCAGTATTGATCGAGGACTGTTCCGCAGTCTTTTCTATCGATCTTACATGGACCAGGAGAAGCGCATTGGAATGCAGACGGTCGAGGAATTCGAAAAGCCTTCGAGGCAGAACACACTGAAGTTGAAGCATGGAACCTATGACAAACTAGACGATGATGGTCTCGTGGCTCCCGGCGTCCGTGTCTCTGGAGAGGACATTATCATTGGCAAGACCGCGCCAATTTCACCGGATGCTGAGGAGATGGGCCAGAGACAGAAGTATCATACTAAACGAGATGTGTCGACACCCTTGCGGAGCACCGAGAACGGCATTGTCGACCAAGTCATGCTCACTACGAATGCGGATGGCTTGAAGTTCGTGAAAGTTCGGATGAGGACAACAAAGATACCGCAGATCGGGGACAAGTTTGCTTCACGTCATGGACAAAAGGT-----GACGGTGGTTCATGA--AGTTATTGT--------TGCTTAGATGCTGACTGTAATCCCCTAGGGCACAATCGGAATTGCGTATCGAGCAGAAGACATGCCCTTCACCAGCGAAGGAATTGTTCCTGACATCATAATTAATCCCCACGCTATTCCCTCTCGTATGACGATTGCTCATTTAATTGAATGCCAACTTAGTAAAGTTGCATCGCTGCGTGGATTCGAAGGGGATGCGACGCCTTTCACTGATGTGACCGTTGACTCAGTATCGAGCCTGTTACGCCAGAGCGGGTATCAGTCCCGAGGTTTNGAA-----------------------------------
>MK850504_Otidea_parvispora_MCVE_30108_LSU
-----------------------GCTCAAATTTGAAATCTGACGTGGCGTTCGAATTGTAATTTGGAGGGGCATTTTCGGAGCTGGCGCCGTCCTAAGTTCCTTGGAACAGGACGTCACAGAGGGTGAGAATCCCGTGCCTGGATGGCTGTCCAGCTCCATGTGAGGTGTCTCCGACGAGTCGAGTTGTTTGGGAATGCAGCTCAAAATGGGTGGTAAATTTCATCTAAAGCTAAATACTGGCGAGAGACCGATAGCGCACAAGTAGAGTGATCGAAAGATGAAAAGCACTTTGAAAAGAGAGTTAAAAAGTACGTGAAATTGTTGAAAGGGAAGCGCTTGAGACCAGACTCAACCTTCGGTGATCAGCTGTGCTTTTGTGCGGTGCACTTGCCGGGGGTTGGGCCAGCATCGGTTTCGACGGTGGGACAAAGGTTCGAGGAATGTGGCTCCCCGATTTCGGGGAGTGTTATAGCCCTGAGCGCAATGCCACCTGTTGGGACCGAGGACCGCGCTTCCGCTAGGATGCTGGCGCAATGGTCTTAAGCGGCCCGTCTTGAAACACGGACCAAGGAGTCTAACATCTATGCGAGTGTTCGGGTGGAAAACCCTTGCGCGTAATGAAAGTGAACGGAGGTGGGAACCCTCGGGGTGCACCATCGACCGATCCTGATGTCTTCGGAAGGATTTGAGTAGGAGCATAGCTGTTGGGACCCGAAAGATGGTGAACTATGCCTGAATAGGGTGAAGCCAGAGGAAACTCTGGTGGAGGCTCGCAGCGGTTCTGACGTGCAAATCGATCG---------------------------------------------------------------------------------------------------------------------------------------------------------------------------------------------------------------------------------------------------------------------------------------------------------------------------------------------------------------------------------------------------------------------------------------------------------------------------------------------------------------------------------------------------------------------------------------------------------------------------------------------------------------------------------------------------------------------------------------------------------------------------------------------------------------------------------------------------------------------------------------------------------------------------------------------------------------------------------------------------------------------------------------------------------------------------------------------------------------------------------------------------------------------------------------------------------------------------------------------------------------------------------------------------------------------------------------------------------------------------------------------------------------------------------------------------------------------------------------------------------------------------------------------------------------------------------------------------------------------------------------------------------------------------------------------------------------------------------------------------------------------------------------------------------------------------------------------------------------------------------------------------------------------------------------------------------------------------------------------------------------------------------------------------------------------------------------------------------------------------------------------------------------------------------------------------------------------------------------------------------------------------------------------------------------------------------------------------------------------------------------------------------------------------------------------------------------------------------------------------------------------------------------------------------------------------------------------------------------------------------------------------------------------------------------------------------------------------------------------------------------------------------------------------------------------------------------------------------
>MK850503_Otidea_parvispora_MCVE_30107_LSU
-----------------------GCTCAAATTTGAAATCTGACGTGGCGTTCGAATTGTAA-TTGGAGGGGCATTTTCGGAGCTGGCGCCGTCCTAAGTTCCTTGGAACAGGACGTCACAGAGGGTGAGAATCCCGTGCCTGGATGGCTGTCCAGCTCCATGTGAGGTGTCTCCGACGAGTCGAGTTGTTTGGGAATGCAGCTCAAAATGGGTGGTAAATTTCATCTAAAGCTAAATACTGGCGAGAGACCGATAGCGCACAAGTAGAGTGATCGAAAGATGAAAAGCACTTTGAAAAGAGAGTTAAAAAGTACGTGAAATTGTTGAAAGGGAAGCGCTTGAGACCAGACTCAACCTTCGGTGATCAGCTGTGCTTTTGTGCGGTGCACTTGCCGGGGGTTGGGCCAGCATCGGTTTCGACGGTGGGACAAAGGTTCGAGGAATGTGGCTCCCCGATTTCGGGGAGTGTTATAGCCCTGAGCGCAATGCCACCTGTTGGGACCGAGGACCGCGCTTCCGCTAGGATGCTGGCGCAATGGTCTTAAGCGGCCCGTCTTGAAACACGGACCAAGGAGTCTAACATCTATGCGAGTGTTCGGGTGGAAAACCCTTGCGCGTAATGAAAGTGAACGGAGGTGGGAACCCTCGGGGTGCACCATCGACCGATCCTGATGTCTTCGGAAGGATTTGAGTAGGAGCATAGCTGTTGGGACCCGAAAGATGGTGAACTATGCCTGAATAGGGTGAAGCCAGAGGAAACTCTGGTGGAGGCTCGCAGCGGTTCTGACGTGCAAATCGATCG---------------------------------------------------------------------------------------------------------------------------------------------------------------------------------------------------------------------------------------------------------------------------------------------------------------------------------------------------------------------------------------------------------------------------------------------------------------------------------------------------------------------------------------------------------------------------------------------------------------------------------------------------------------------------------------------------------------------------------------------------------------------------------------------------------------------------------------------------------------------------------------------------------------------------------------------------------------------------------------------------------------------------------------------------------------------------------------------------------------------------------------------------------------------------------------------------------------------------------------------------------------------------------------------------------------------------------------------------------------------------------------------------------------------------------------------------------------------------------------------------------------------------------------------------------------------------------------------------------------------------------------------------------------------------------------------------------------------------------------------------------------------------------------------------------------------------------------------------------------------------------------------------------------------------------------------------------------------------------------------------------------------------------------------------------------------------------------------------------------------------------------------------------------------------------------------------------------------------------------------------------------------------------------------------------------------------------------------------------------------------------------------------------------------------------------------------------------------------------------------------------------------------------------------------------------------------------------------------------------------------------------------------------------------------------------------------------------------------------------------------------------------------------------------------------------------------------------------------------
>FANM210_LSU_XYY
TAACTGCGAGTGAAGCGGCAAAAGCTCAAATTTGAAATCTGACGTGGCGTTCGAATTGTAATTTGGAGGGGCATTTTCGGAGCTGGCGTCGTCATAAGTTCCTTGGAACAGGACGTCACAGAGGGTGAGAATCCCGTGCCTGGATGGCTGTCCAGCTCCATGTGAGGTGTCTCCGACGAGTCGAGTTGTTTGGGAATGCAGCTCAAAATGGGTGGTAAATTTCATCTAAAGCTAAATACTGGCGAGAGACCGATAGCGCACAAGTAGAGTGATCGAAAGATGAAAAGCACTTTGAAAAGAGAGTTAAAAAGTACGTGAAATTGTTGAAAGGGAAGCGCTTGAGACCAGACTCAACTTTCGGTGATCAGCTGTGCTTTTGCGCGGTGCACTTGCCGGGGGTTGGGCCAGCATCGGTTTTGACGGTGGGATAAAGGTTCGAGGAATGTGGCTCCCCGATTCCGGGGAGTGTTATAGCCCTGAGCGCAATGCCACCTGTTGGGACCGAGGACCGCGCTTCCGCTAGGATGCTGGCGCAATGGTCTTAAGCGGCCCGTCTTGAAACACGGACCAAGGAGTCTAACATCTATGCGAGTGTTCGGGTGGAAAACCCTTGCGCGTAATGAAAGTGAACGGAGGTGGGAACCCTTGGGGTGCACCATCGACCGATCCTGATGTTTTCGGAAGGATTTGAGTAGGAGCATAGCTGTTGGGACCCGAAAGATGGTGAACTATGCCTGAATAGGGTGAAGCCAGAGGAAACTCTGGTGGAGGCTCGCAGCGGTTCTGACGTGCAAATCGATCGCAGGTCGACTGCGCCATTCTCATCATCGCTGCCGGCACCGGTGAGTTCGAGGCCGGTATCTCCAAGGATGGTCAGACTCGTGAACACGCTTTGCTCGCCTACACCCTCGGTGTCAAGCAGCTCATCGTTGCCATCAATAAGATGGACACCACGAAGTGGTCTGAGGACCGTTTCAAGGAAATCGTCAAGGAGGTCTCCAACTTCATCAAGAAGGTTGGGTTCAACCCCAAGACAGTTGCCTTTGTCCCCATCTCCGGATTCAATGGTGACAACATGATTGATGCTTCTAGCAACTGCCCCTGGTACAAGGGTAAG-TTCAAACTACATCTACCCATGCAAGCAGTGCTAATACCTCTTCAGGATGGGACAAGGAGACCAAGGAGGGTGGCAAGTCGTCTGGCAAGACCCTTCTTGAGGCTATCGACTCCATCGACCGTCCCGAGCGACCTTCCAGCAAGCCCCTCCGTCTTCCCCTCCAGGATGTCTACAAGATCGGCGGTATTGGAACAGTGCCTGTCGGTCGTGTCGAAACGGGTACCATCAAGCCTGGTATGGTCGTCACGTTCGCCCCCGCTGGTGTGACCACCGAAGTCAAGTCCGTCGAAATGCACCACGAGCAGCTTACTGAGGGTCTCCCCGGTGACAACGTTGGTTTCAATGTCAAGGTTAGTGGCCGATTGTGGTGACGCTAGTCTTTGCGTAGGTGCTAATGCTTTGTAATAGAACGTTTCCGTCAAGGAAATCCGTCGTGGCAACGTTGCTGGTGACTCTAAGAACGACCCCCCCAAGGGTGCCGAGTCCTTCAACGCTCAGGTCATTCTGATGAACCATCCTGGTCAAGTCGGAAACGGATACGCCCCCGTCCTGGACTGCCACACCGCCCACATCGCTTGCAAGTTCGCTGAGCTGATCGAGAAGATTGATCGTCGTACCGGTAAATCCGTTGAGCAGTCCCCCAAGTTCATCAAAAGCTTGCGGACTTGTCAAGAATTTGGCGCTCATGTCTTACATCACCGTCGGTACACCAGGTGAACCATTGATCAATTTCATGGCAGAGCAGAATATGGAATTCCTTGAGGAATACGAACCCCAACGATCCCCGAATGCTACCAAGATCTTCCTCAATGGTGTGTGGGTTGGTATTCACCGTGATCCTCTTCATCTTGTTCGTCTGGTTCAGGAACTTCGGCGCAGTGGCTCCATTAGTCATGAAGTCAGTGTCATCCGAGATATAAGAGACAGAGAATTCAAGATCTTCACGGATGCTGGCAGAGTCTGCCGCCCACTGTTCGTCATAGATAACGACCCCACCCATGAGCGGCGAGGCCAGTTAGTCCTCACGAAGGACCACATTATGAGATTAGAAGACGACGCTGCTCTTCCACCGGAAGAGCGTTTTGGTTGGAAGGGATTGCTTGACTGTGGTGCGGTTGAGTACGTCGATGCAGAGGAGGAAGAAACGATCATGATCGTGATGACCCCAGAGGATCTCGAAATTTCCCGTCAAGTACAAGCAGGTTACGAATTAGCAGAAGAAACGGACCCCAACAAGCGTGTCAAGACACCGATCAACAAAAACATGAACCAGTACACCCACTGTGAAATTCACCCTAGCATGATACTCGGGATCTGCGCCAGCATCATTCCGTTCCCTGATCACAATCAAGTACAATATCCCCACCCGGAAAATTGTTGAAGTTTAGCTAACTAGAAGCAA-GTCTCCCCGTAATACTTATCAGTCCGCCATGGGCAG-------ANNNNNNNNNNCTTCCCAAACCTTAGACGGCCCCTGCAGCGCTCACTATCGTCGATTTATAATATAAGATAACCTCTTGCAA-AACTAATTCTATGGAGTACCTCAAGTTTCGTGAGCTGCCCGCAGGTCAAAACGCCATTGTCGGTATAATGTGCTACAGCGGATACAATCAAGAAGATTCGGTCATCATGAACCAAAGCAGTATTGATCGAGGACTGTTCCGCAGTCTTTTCTATCGATCTTACATGGACCAGGAGAAGCGCATTGGAATGCAGACGGTCGAGGAATTCGAAAAGCCTTCAAGGCAGAACACACTGAAGTTGAAGCACGGAACCTATGACAAACTAGACGATGATGGTCTCGTGGCTCCCGGCGTCCGTGTCTCTGGAGAGGATATTATCATTGGCAAGACCGCGCCAATTTCACCGGATGCTGAGGAGATGGGTCAGAGACAGAAGTATCATACTAAACGAGATGTATCAACACCCTTACGGAGCACCGAGAACGGCATTGTCGACCAAGTCATGCTCACTACGAATGCGGATGGCTTGAAGTTCGTCAAAGTTCGGATGAGGACAACAAAGATACCGCAGATCGGGGACAAGTTTGCCTCACGTCATGGACAAAAGGT-----GACGGTGGTTCATGA--AGTTATTGTTCCCAAAATGCTTAGATGCTGACTGTAATCCCCTAGGGCACAATCGGAATTGCGTATCGAGCAGAAGACATGCCCTTCACCAGCGAAGGAATTGTTCCTGATATCATAATCAACCCCCACGCTATTCCCTCTCGTATGACGATTGCTCATTTAATTGAATGCCAACTTAGTAAAGTTGCATCGCTGCGTGGATTCGAAGGGGATGCGACGCCTTTCACTGATGTGACCGTTGACTCAGTATCGAGCCTGTTACGCCAGAGTGGGTATCAGTCCCGAGGTTTCGAAGTGATGTACAACGGCCATACAGGACGAAAGCTGGT
>FANM210_1_LSU_XYY
TAACTGCGAGTGAAGCGGCAAAAGCTCAAATTTGAAATCTGACGTGGCGTTCGAATTGTAATTTGGAGGGGCATTTTCGGAGCTGGCGTCGTCCTAAGTTCCTTGGAACAGGACGTCACAGAGGGTGAGAATCCCGTGCCTGGATGGCTGTCCAGCTCCATGTGAGGTGTCTCCGACGAGTCGAGTTGTTTGGGAATGCAGCTCAAAATGGGTGGTAAATTTCATCTAAAGCTAAATACTGGCGAGAGACCGATAGCGCACAAGTAGAGTGATCGAAAGATGAAAAGCACTTTGAAAAGAGAGTTAAAAAGTACGTGAAATTGTTGAAAGGGAAGCGCTTGAGACCAGACTCAACTTTCGGTGATCAGCTGTGCTTTTGCGCGGTGCACTTGCCGGGGGTTGGGCCAGCATCGGTTTTGACGGTGGGATAAAGGTTCGAGGAATGTGGCTCCCCGATTCCGGGGAGTGTTATAGCCCTGAGCGCAATGCCACCTGTTGGGACCGAGGACCGCGCTTCCGCTAGGATGCTGGCGCAATGGTCTTAAGCGGCCCGTCTTGAAACACGGACCAAGGAGTCTAACATCTATGCGAGTGTTCGGGTGGAAAACCCTTGCGCGTAATGAAAGTGAACGGAGGTGGGAACCCTTGGGGTGCACCATCGACCGATCCTGATGTTTTCGGAAGGATTTGAGTAGGAGCATAGCTGTTGGGACCCGAAAGATGGTGAACTATGCCTGAATAGGGTGAAGCCAGAGGAAACTCTGGTGGAGGCTCGCAGCGGTTCTGACGTGCAAATCGATCGAAGGCCGACTGCGCCATTCTCATCATCGCTGCCGGCACCGGTGAGTTCGAGGCCGGTATCTCCAAGGATGGTCAGACTCGTGAACACGCTTTGCTCGCCTACACCCTCGGTGTCAAGCAGCTCATCGTTGCCATCAATAAGATGGACACCACGAAGTGGTCTGAGGACCGTTTCAAGGAAATCGTCAAGGAGGTCTCCAACTTCATCAAGAAGGTTGGGTTCAACCCCAAGACAGTTGCCTTTGTCCCCATCTCCGGATTCAATGGTGACAACATGATTGATGCTTCTAGCAACTGCCCCTGGTACAAGGGTAAG-TTCAAACTACATCTACCCATGCAAGCAGTGCTAATACCTCTTCAGGATGGGACAAGGAGACCAAGGAGGGTGGCAAGTCGTCTGGCAAGACCCTTCTTGAGGCTATCGACTCCATCGACCGTCCCGAGCGACCTTCCAGCAAGCCCCTCCGTCTTCCCCTCCAGGATGTCTACAAGATCGGCGGTATTGGAACAGTGCCTGTCGGTCGTGTCGAAACGGGTACCATCAAGCCTGGTATGGTCGTCACGTTCGCCCCCGCTGGTGTGACCACCGAAGTCAAGTCCGTCGAAATGCACCACGAGCAGCTTACTGAGGGTCTCCCCGGTGACAACGTTGGTTTCAATGTCAAGGTTAGTGGCCGATTGTGGTGACGCTAGTCTTTGCGTAGGTGCTAATGCTTTGTAATAGAACGTTTCCGTCAAGGAAATCCGTCGTGGCAACGTTGCTGGTGACTCTAAGAACGACCCCCCCAAGGGTGCCGAGTCCTTCAACGCTCAGGTCATTCTGATGAACCATCCTGGTCAAGTCGGAAACGGATACGCCCCCGTCCTGGACTGCCACACCGCCCACATCGCTTGCAAGTTCGCTGAGCTGATCGAGAAGATTGATCGTCGTACCGGTAAATCCGTTGAGCAGTCCCCCAAGTTCATCAATAGCTTGCGGA-TTGTCA--GATTTGGCGCTCATGTCTTACATCACCGTCGGTACACCAGGTGAACCATTGATCAATTTCATGGCAGAGCAGAATATGGAATTCCTTGAGGAATACGAACCCCAACGATCCCCGAATGCTACCAAGATCTTCCTCAATGGTGTGTGGGTTGGTATTCACCGTGATCCTCTTCATCTTGTTCGTCTGGTTCAGGAACTTCGGCGCAGTGGCTCCATTAGTCATGAAGTCAGTGTCATCCGAGATATAAGAGACAGAGAATTCAAGATCTTCACGGATGCTGGCAGAGTCTGCCGCCCACTGTTCGTCATAGATAACGACCCCACCCATGAGCGGCGAGGCCAGTTAGTCCTCACGAAGGACCACATTATGAGATTAGAAGACGACGCTGCTCTTCCACCGGAAGAGCGTTTTGGTTGGAAGGGATTGCTTGACTGTGGTGCGGTTGAGTACGTCGATGCAGAGGAGGAAGAAACGATCATGATCGTGATGACCCCAGAGGATCTCGAAATTTCCCGTCAAGTACAAGCAGGTTACGAATTAGCAGAAGAAACGGACCCCAACAAGCGTGTCAAGACACCGATCAACAAAAACATGAACCAGTACACCCACTGTGAAATTCACCCTAGCATGATACTCGGGATCTGCGCCAGCATCATTCCGTTCCCTGATCACAATCAAGTACAATATCCCCACCCGGAAAATTGTTGAAGTTTAGCTAACTAGAAGCAA-TTCCCCCCTAAAT-------------CCATGGGCCG-------NNNNNNNNNNCCCGAACCGAATACCGAGTGCATGAGATCTGATGGCCTATCATCGTTTATTGTTCGCAGATACCTCTTGCAACAACTCGTACTATGGAGTACCTCAAGTTTCGTGAGCTGCCCGCAGGTCAAAACGCCATTGTCGGTATAATGTGCTACAGCGGATACAATCAAGAAGATTCGGTCATCATGAACCAAAGCAGTATTGATCGAGGACTGTTCCGCAGTCTTTTCTATCGATCTTACATGGACCAGGAGAAGCGCATTGGAATGCAGACGGTCGAGGAATTCGAAAAGCCTTCAAGGCAGAACACACTGAAGTTGAAGCACGGAACCTATGACAAACTAGACGATGATGGTCTCGTGGCTCCCGGCGTCCGTGTCTCTGGAGAGGATATTATCATTGGCAAGACCGCGCCAATTTCACCGGATGCTGAGGAGATGGGTCAGAGACAGAAGTATCATACTAAACGAGATGTATCAACACCCTTACGGAGCACCGAGAACGGCATTGTCGACCAAGTCATGCTCACTACGAATGCGGATGGCTTGAAGTTCGTCAAAGTTCGGATGAGGACAACAAAGATACCGCAGATCGGGGACAAGTTTGCCTCACGTCATGGACAAAAGGT-----GACGGTGGTTCATGA--AGTTATTGTTCCCAAAATGCTTAGATGCTGACTGTAATCCCCTAGGGCACAATCGGAATTGCGTATCGAGCAGAAGACATGCCCTTCACCAGCGAAGGAATTGTTCCTGATATCATAATCAACCCCCACGCTATTCCCTCTCGTATGACGATTGCTCATTTAATTGAATGCCAACTTAGTAAAGTTGCATCGCTGCGTGGATTCGAAGGGGATGCGACGCCTTTCACTGATGTGACCGTTGACTCAGTATCGAGCCTGTTACGCCAGAGTGGGTATCAGTCCCGAGGTTTTGAAGGGAGGTACAACGGCCCTATGACGAGGGAACCGGA
>KM823236_Otidea_phlebophora_JV06_385_28S
TAACTGCGAGTGAAGCGGCAAAAGCTCAAATTTGAAATCTGACGTGACGTCCGAGTTGTAATTTGGAGGGATATCTTCGGAGCTGACATCATCCTAAGTTCTTTGGAACCAGACATCATAGAGGGTGAAAATCCCGTGCCTGGATGGCTGTTTGGCTCCATGTGAAGTGTCTCCGACGAGTCGAGTTGTTTGGGAATGCAGCTCAAAATGGGTGGTAAATTTCATCTAAAGCTAAATATTGGCGAGAGACCGATAGCGCACAAGTAGAGTGATCGAAAGATGAAAAGCACTTTGAAAAGAGAGTTAAATAGTACGTGAAATTGTTGAAAGGGAAGCGCTTGAGACTATACACAGTCGGCGGTTATCAGCTACGTTTTTATGTGGTGCACTCACCGTCGGTTGAGCCAGCATCGGTTCTGACGGCGGGATAAAGGTTTCAGGAATGTGGCTCCCCAATTATCGGGAGTGTTAAAGCCTGGAGCGCAATGCCGCCAGTTGGGACCGAGGCTAGCGCGT--TTTTGGATGCTGGCTAAATGGTCTTAAGCGGCCCGTCTTGAAACACGGACCAAGGAGTCTAACATCTATGCAAGTGTTCGGGTGGAAAACCCTTGCGCGTAATGAAAGTGAATGAAGATGAGAACTCA--TGTAGCATCATCGACCGATCCCGATGTTTACGGAAGGATTTGAGTAAGAGCATAGCTGTTGGGACCCGAAAGATGGTGAACTATGCCTGAATAGGGTGAAGCCAGAGGAAACCTTGGTGGAAGCTCGCAGCGGTTCTGACGTGCAAATCGATCGCAGGCCGACTGCGCTATTCTCATCATCGCTGCCGGCACTGGTGAGTTTGAGGCCGGTATTTCCAAGGACGGTCAGACTCGTGAGCACGCTTTGCTTGCGTACACCCTCGGTGTCAAGCAGCTCATCGTTGCTATCAACAAGATGGACACCACCAAGTGGTCTGAGGACCGTTTCAAGGAAATCGTCAAGGAGGTTTCCAACTTCATCAAGAAGGTCGGATTCAACCCCAAGACTGTTGCCTTCGTCCCCATCTCCGGTTTCAATGGTGACAACATGATCGAGTACTCCAGCAACTGCCCCTGGTACAAGGGTAAGTTTTAAATTACATCTGTGTGCGCAAACAATGTTAATACATCTTCAGGATGGGATAAGGAGACCAAGGAGGGTGGCAAGTCATCTGGTAAGACTCTTCTGGAAGCTATTGATTCGATCGACCGCCCCGAGCGGCCTTCCAGCAAGCCCCTCCGTCTCCCCCTCCAAGATGTCTACAAGATCGGTGGTATTGGAACAGTGCCTGTCGGTCGTGTTGAGACTGGTACCATCAAGCCCGGTATGGTCGTCACGTTCGCCCCTGCTGGTGTGACCACCGAAGTCAAGTCAGTCGAGATGCACCACGAGCAGCTTACTGAGGGTCAACCCGGTGACAATGTTGGTTTCAACGTGAAGGTTAGTGAGCAACTGCAGTGATACCAGTTTCTGTACCGGTGCTAATGCTTCGAAATAGAACGTTTCCGTTAAGGAAATTCGTCGTGGTAATGTTGCTGGTGACTCCAAGAACGACCCCCCCAAGGGCGCCGAGTCCTTCAACGCTCAGGTTATCTTGATGAACCACCCTGGTCAGGTCGGAAACGGATACGCACCCGTTCTGGACTGCCACACCGCCCACATTGCTTGCAAGTTCGCTGAGTTGATCGAGAAGATCGACCGTCGTACTGGTAAATCCGTTGAGCAATCCCCCAAGTTCATCAAAAGCTTGCGGACTTGTCAAGAACCTGGCACTCATGTCTTACATTACCGTCGGCACACCTGGTGAGCCGTTGATCAATTTCATGGCAGAGCAGAATATGGAATTCCTTGAGGAATACGAACCCCAACGATCTCCGAATGCTACCAAGATTTTCCTCAACGGTGTGTGGGTCGGCATTCACCGTGATCCTCTTCATCTCGTTCGTCTGGTACAGGAGCTCCGGCGTAGCGGTTCCATCAGTCATGAAGTCAGTGTCATCCGAGATATAAGAGACCGAGAATTCAAGATCTTCACGGATGCTGGCAGGGTCTGCCGTCCACTGTTCGTCATAGATAACGACCCCACTCATGAGCGGCGAGGCCAGTTAGTTCTCACGAAGGATCACATCATGAAATTGGAAGACGACGCCGCACTTCTTCCGGAAGAGCGCTTTGGGTGGAAGGGCTTGCTCGACTGCGGTGCGGTTGAGTACGTCGATGCGGAGGAGGAAGAAACGATCATGATCGTGATGACTCCAGAAGATCTCGAGATCTCCCGTCAAGTACAAGCTGGATACGAGCTGGCAGAAGAAACCGATCCCAACAAGCGTGTCAAGACGCCGATCAACAAGAACATGAACCAGTACACTCATTGTGAAATTCACCCTAGCATGATACTCGGCATCTGCGCCAGCATCATTCCATTCCCCGATCACAATCAAGTACAGTATCCCCACCCGGAAGTTTTTTTTATTTTAGCTGACTGGAAGCCAAGTCTCCTCGTAACACCTATCAGTCCGCCATGGGCAANNNNNNNNNNNNNNNNNNNNNNNNNNNNNNNNNNNNNNNNNNNNNNNNNATGGCCAATATCCTTTATTATCCACAGAAACCACTTGCAACGACTCGTTCCATGGAGTATCTCAAGTTTCGTGAGCTCCCAGCTGGCCAGAACGCCATTGTCGGTATAATGTGCTACAGCGGATATAATCAAGAAGATTCAGTCATCATGAATCAAAGTAGTATCGATCGAGGATTGTTCCGCAGTCTTTTCTATCGATCCTACATGGACCAGGAGAAGCGTATCGGAATGCAGACAGTTGAAGGATTCGAAAAGCCTTCGAGACAAAACACACTGAAGTTGAAACATGGAACATACGACAAACTTGATGATGACGGGCTCGTGGCTCCCGGCGTCCGTGTCTCTGGAGAGGACATCATCATCGGCAAGACCGCGCCGATTGCACCGGATGCCGAGGAGATGGGCCAGAGACAGAAATATCACACCAAGCGGGATGTGTCGACACCGTTACGGAGCACCGAGAACGGTATTGTCGATCAAGTTATGCTCACCACGAACGCCGATGGGTTGAAGTTCGTGAAAGTCCGGATGAGGACGACCAAGATACCGCAGATTGGGGACAAGTTTGCTTCCCGCCACGGACAAAAGGTGAACTGATGGCGGTCCAGGAGGGGTTGCTGTATTCGAA---------TGCTGACAGGAAACCCCTAGGGCACAATCGGAATTACGTATCGAGCGGAAGACATGCCCTTCACCAGCGAAGGGATTGTTCCTGACATCATAATCAACCCGCACGCCATTCCTTCTCGCATGACAATCGCTCATTTGATCGAATGTCAACTTAGTAAGGTTGCAGCGCTGCGTGGTTTCGAAGGCGACGCAACGCCTTTCACCGATGTGACGGTGGACTCGGTGTCGAGCCTGTTACGCCAGAGCGGGTATCAGTCACGAGGCTTCGAGGTGATGTTCAACGGCCATACAGGACGAAAGCTGGT
>KM823490_Otidea_phlebophora_S_F108338_28S
TAACTGCGAGTGAAGCGGCAAAAGCTCAAATTTGAAATCTGACGTGACGTCCGAGTTGTAATTTGGAGGGATATCTTCGGAGCTGACATCATCCTAAGTTCTTTGGAACCAGACATCATAGAGGGTGAAAATCCCGTGCCTGGATGGCTGTTTGGCTCCATGTGAAGTGTCTCCGACGAGTCGAGTTGTTTGGGAATGCAGCTCAAAATGGGTGGTAAATTTCATCTAAAGCTAAATATTGGCGAGAGACCGATAGCGCACAAGTAGAGTGATCGAAAGATGAAAAGCACTTTGAAAAGAGAGTTAAATAGTACGTGAAATTGTTGAAAGGGAAGCGCTTGAGACTATACACAGTCGGCGGTTATCAGCTACGTTTTTATGTGGTGCACTCACCGTCGGTTGAGCCAGCATCGGTTCTGACGGCGGGATAAAGGTTTCAGGAATGTGGCTCCCCAATTATCGGGAGTGTTAAAGCCTGGAGCGCAATGCCGCCAGTTGGGACCGAGGCTAGCGCGT--TTTTGGATGCTGGCTAAATGGTCTTAAGCGGCCCGTCTTGAAACACGGACCAAGGAGTCTAACATCTATGCAAGTGTTCGGGTGGAAAACCCTTGCGCGTAATGAAAGTGAATGAAGATGAGAACTCA--TGTAGCATCATCGACCGATCCCGATGTTTACGGAAGGATTTGAGTAAGAGCATAGCTGTTGGGACCCGAAAGATGGTGAACTATGCCTGAATAGGGTGAAGCCAGAGGAAACCTTGGTGGAAGCTCGCAGCGGTTCTGACGTGCAAATCGATCG---------------------------------------------------------------------------------------------------------------------------------------------------------------------------------------------------------------------------------------------------------------------------------------------------------------------------------------------------------------------------------------------------------------------------------------------------------------------------------------------------------------------------------------------------------------------------------------------------------------------------------------------------------------------------------------------------------------------------------------------------------------------------------------------------------------------------------------------------------------------------------------------------------------------------------------------------------------------------------------------------------------------------------------------------------------------------------------------------------------------------------------------------------------------------------------------------------------------------------------------------------------------------------------------------------------------------------------------------------------------------------------------------------------------------------------------------------------------------------------------------------------------------------------------------------------------------------------------------------------------------------------------------------------------------------------------------------------------------------------------------------------------------------------------------------------------------------------------------------------------------------------------------------------------------------------------------------------------------------------------------------------------------------------------------------------------------------------------------------------------------------------------------------------------------------------------------------------------------------------------------------------------------------------------------------------------------------------------------------------------------------------------------------------------------------------------------------------------------------------------------------------------------------------------------------------------------------------------------------------------------------------------------------------------------------------------------------------------------------------------------------------------------------------------------------------------------------------------------------
>KM823238_Otidea_platyspora_KH_09_163_28S
TAACTGCGAGTGAAGCGGCAAAAGCTCAAATTTGAAATCTGACGTGACGTTCGAGTTGTAATTTGGAGGGGCACTTTCGGAGCTGGCGCCGTTCTAAGTTCCTTGGAACAGGACGTCGTAGAGGGTGAGAATCCCGTGCCTGGATGGCTGGCCAGTTCCATGTGAGGTGTCTCCGACGAGTCGAGTTGTTTGGGAATGCAGCTCAAAATGGGTGGTAAATTTCATCTAAAGCTAAATACTGGCGAGAGACCGATAGCGCACAAGTAGAGTGATCGAAAGATGAAAAGCACTTTGAAAAGAGAGTTAAAAAGTACGTGAAATTGTTGAAAGGGAAGCGCTTGAGACCAGACTCAACCTTTGGTGATCAACTGTGCTTTTGTGCAGTGCACTTGCTGGGGGTTGGGCCAGCATCGGTTTTGACGGTGGGATAAAGGTTTGAGGAATGTGGCTCCCTGATACCGGGGAGTGTTATAGCCTCGGGCGCAATGCCACCAGTTGGGACCGAGGACCGCGCTTCTGCTAGGATGCTGGCGCAATGGTCTTAAGCGGCCCGTCTTGAAACACGGACCAAGGAGTCTAACATCTATGCGAGTGTTCGGGTGGAAAACCCTTGCGCGAAATGAAAGTGAACGGAGGTGGGAACCCCTGGGGTGCACCATCGACCGATCCTGATGTCTTCGGAAGGATTTGAGTAGGAGCATAGCTGTTGGGACCCGAAAGATGGTGAACTATGCCTGAATAGGGTGAAGCCAGAGGAAACTCTGGTGGAGGCTCGCAGCGGTTCTGACGTGCAAATCGATCGNNNNNNNNNNNNNNNNNNNNNNNNNNNNNNNNNNNNNNNNNNNNNNNNNNNNNNNNNNNNNNNNNNNNGGGTCAGACTCGTGAACACGCTTTGCTTGCCTACACCCTCGGTGTCAAGCAGCTCATCGTTGCCATCAATAAGATGGACACCACGAAGTGGTCTGAGGACCGTTACAAGGAAATCGTCAAGGAGGTCTCCAACTTCATCAAGAAGGTTGGGTTCAACCCCAAGACAGTTGCCTTTGTCCCCATCTCCGGATTCAATGGTGACAACATGATCGATGCTTCTAGCAACTGCCCCTGGTACAAGGGTAAG-TTTAATCTACATCTACCCATGCAAGCAGTGCTGATACCTCTTCAGGATGGGAAAAGGAGACTAAGGAGGGTGGCAAGTCGTCTGGTAAGACTCTTCTTGAGGCTATCGACTCCATCGACCGCCCCGAGCGGCCTTCCAGCAAGCCCCTCCGTCTTCCCCTCCAGGATGTCTACAAGATCGGTGGTATTGGAACAGTGCCTGTCGGTCGTGTCGAAACGGGTACCATCAAGCCTGGTATGGTCGTCACGTTCGCCCCCGCTGGTGTGACCACCGAAGTCAAGTCCGTGGAAATGCACCACGAACAGCTTACTGAGGGTCTCCCTGGTGACAACGTTGGTTTCAATGTCAAGGTTAGTGACCAGTTGCGGTGACGCTAGTTTTTGCGTAGGTGCTCATGCTTTGTAATAGAACGTTTCCGTGAAGGAAATCCGCCGCGGCAACGTTGCTGGTGACTCCAAGAACGACCCCCCCAAGGGTGCCGAGTCCTTCAATGCTCAGGTCATTTTGATGAACCATCCTGGTCAAGTCGGAAACGGATACGCCCCCGTCCTGGACTGTCACACCGCCCACATCGCCTGCAAGTTTGCTGAGCTGATCGAGAAGATCGATCGTCGTACCGGTAAATCTGTTGAGCAGTCCCCCAAGTTCATCAAAAGCTTGCGGACTTGTCAAGAATTTGGCACTCATGTCTTACATCACTGTCGGCACGCCAGGTGAACCATTGATCAATTTCATGGCAGAGCAGAATATGGAATTCCTTGAGGAATATGAACCCCAACGATCCCCGAATGCTACCAAGATCTTCCTCAATGGTGTGTGGGTTGGTATTCACCGTGACCCTCTTCATCTCGTTCGTCTGGTACAGGAACTTCGGCGCAGTGGCTCCATTAGTCATGAAGTCAGTGTCATCCGAGATATAAGAGACAGAGAATTCAAGATCTTCACGGATGCTGGCAGAGTCTGCCGCCCACTGTTCGTCATAGATAACGACCCCACCCATGAGCGGCGAGGCCAGTTAGTCCTCACGAAGGACCACATTATGAGATTAGAAGACGACGCTTCTCTTCCACCGGAAGAGCGTTTTGGTTGGAAGGGATTGCTTGACTGTGGTGCGGTTGAGTACGTCGACGCAGAGGAAGAAGAAACGATCATGATCGTGATGACCCCAGAGGATCTCGAAATCTCCCGTCAAGTACAAGCAGGCTACGAGTTAGCAGAAGAAACCGACCCCAACAAGCGTGTCAAGACACCGATCAACAAAAACATGAACCAGTACACCCACTGTGAAATTCACCCTAGCATGATACTCGGGATCTGCGCCAGCATCATTCCATTCCCTGATCACAATCAAGTACAGTAT-CCCACCAGGAAAGTTGTTGACATTTAGCTGACTGGAAGCAA-GTCTCCCCGTAATACTTATCAGTCCGCCATGGGCAAGCAAGCCATGGGGGTATACCTGACCAACTTCGCCGAGCGCATGGACACGATGGCGAACATCCTTTACTATCCACAGAAACCTCTTGCAACAACTCGTTCTATGGAGTACCTCAAATTTCGTGAGCTTCCCGCAGGTCAAAACGCCATTGTTGGTATAATGTGCTACAGCGGATACAATCAAGAAGATTCGGTCATCATGAACCAAAGTAGTATTGATCGAGGACTGTTCCGCAGTCTTTTCTATCGATCTTACATGGACCAGGAGAAGCGCATTGGAATGCAGACAGTAGAGGAATTCGAAAAGCCTTCAAGGCAGAACACACTGAAGTTGAAGCACGGAACCTACGACAAACTAGACGATGATGGTCTCGTGGCTCCCGGCGTCCGTGTCTCTGGAGAGGATATTATCATTGGCAAGACCGCGCCAATTTCACCAGATGCTGAGGAGATGGGTCAGAGACAGAAGTATCATACTAAACGAGATGTATCAACTCCCTTACGGAGTACCGAGAACGGCATTGTCGACCAGGTCATGCTCACTACGAATGCGGATGGCTTGAAGTTCGTGAAAGTTCGAATGAGGACAACAAAGGTGCCGCAGATCGGGGACAAGTTTGCCTCACGTCATGGACAAAAGGT-----GACAGTGGTTCATGA--AGTTATTGTTCCTGGAATGTTTAGTTACTGACCGTAATCCCCTAGGGCACAATTGGAATTGCGTATCGAGCAGAAGACATGCCCTTCACTAGCGAAGGAATTGTTCCTGACATCATAATTAATCCCCACGCTATTCCCTCTCGTATGACGATTGCTCATTTGATTGAATGCCAACTTAGTAAAGTTGCATCGCTGCGTGGATTCGAAGGGGATGCGACGCCTTTCACTGATGTGACTGTTGACTCAGTATCGAGCCTGTTACGCCAGAGCGGGTATCAGTCCCGAGGTTTTGAAGTGATGTACAATGGCCATACAGGACGAAAGCTGGT
>KM823237_Otidea_platyspora_JV06_656_28S
TAACTGCGAGTGAAGCGGCAAAAGCTCAAATTTGAAATCTGACGTGACGTTCGAGTTGTAATTTGGAGGGGCACTTTCGGAGCTGGCGCCGTTCTAAGTTCCTTGGAACAGGACGTCGTAGAGGGTGAGAATCCCGTGCCTGGATGGCTGGCCAGTTCCATGTGAGGTGTCTCCGACGAGTCGAGTTGTTTGGGAATGCAGCTCAAAATGGGTGGTAAATTTCATCTAAAGCTAAATACTGGCGAGAGACCGATAGCGCACAAGTAGAGTGATCGAAAGATGAAAAGCACTTTGAAAAGAGAGTTAAAAAGTACGTGAAATTGTTGAAAGGGAAGCGCTTGAGACCAGACTCAACCTTTGGTGATCAACTGTGCTTTTGTGCAGTGCACTTGCTGGGGGTTGGGCCAGCATCGGTTTTGACGGTGGGATAAAGGTTCGAGGAATGTGGCTCCCTGATACCGGGGAGTGTTATAGCCTCGGGCGCAATGCCACCAGTTGGGACCGAGGACCGCGCTTCTGCTAGGATGCTGGCGCAATGGTCTTAAGCGGCCCGTCTTGAAACACGGACCAAGGAGTCTAACATCTATGCGAGTGTTCGGGTGGAAAACCCTTGCGCGAAATGAAAGTGAACGGAGGTGGGAACCCCTGGGGTGCACCATCGACCGATCCTGATGTCTTCGGAAGGATTTGAGTAGGAGCATAGCTGTTGGGACCCGAAAGATGGTGAACTATGCCTGAATAGGGTGAAGCCAGAGGAAACTCTGGTGGAGGCTCGCAGCGGTTCTGACGTGCAAATCGATCGCAGGCCGACTGCGCCATTCTCATCATCGCTGCCGGCACTGGCGAGTTCGAGGCCGGTATCTCCAAGGATGGTCAGACTCGTGAACACGCTTTGCTTGCCTACACCCTCGGTGTCAAGCAGCTCATCGTTGCCATCAATAAGATGGACACCACGAAGTGGTCTGAGGACCGTTACAAGGAAATCGTCAAGGAGGTCTCCAACTTCATCAAGAAGGTTGGGTTCAACCCCAAGACAGTTGCCTTTGTCCCCATCTCCGGATTCAATGGTGACAACATGATCGATGCTTCTAGCAACTGCCCCTGGTACAAGGGTAAG-TTTAATCTACATCTACCCATGCAAGCAGTGCTGATACCTCTTCAGGATGGGAAAAGGAGACTAAGGAGGGTGGCAAGTCGTCTGGTAAGACTCTTCTTGAGGCTATCGACTCCATCGACCGCCCCGAGCGGCCTTCCAGCAAGCCCCTCCGTCTTCCCCTCCAGGATGTCTACAAGATCGGTGGTATTGGAACAGTGCCTGTCGGTCGTGTCGAAACGGGTACCATCAAGCCTGGTATGGTCGTCACGTTCGCCCCCGCTGGTGTGACCACCGAAGTCAAGTCCGTGGAAATGCACCACGAACAGCTTACTGAGGGTCTCCCTGGTGACAACGTTGGTTTCAATGTCAAGGTTAGTGACCAGTTGCGGTGACGCTAGTTTTTGCGTAGGTGCTCATGCTTTGTAATAGAACGTTTCCGTGAAGGAAATCCGCCGCGGCAACGTTGCTGGTGACTCCAAGAACGACCCCCCCAAGGGTGCCGAGTCCTTCAATGCTCAGGTCATTTTGATGAACCATCCTGGTCAAGTCGGAAACGGATACGCCCCCGTCCTGGACTGTCACACCGCCCACATCGCCTGCAAGTTTGCTGAGCTGATCGAGAAGATCGATCGTCGTACCGGTAAATCTGTTGAGCAGTCCCCCAAGTTCATCAA------------------------------TCATGTCTTACATCACTGTCGGCACGCCAGGTGAACCATTGATCAATTTCATGGCAGAGCAGAATATGGAATTCCTTGAGGAATATGAACCCCAACGATCCCCGAATGCTACCAAGATCTTCCTCAATGGTGTGTGGGTTGGTATTCACCGTGACCCTCTTCATCTCGTTCGTCTGGTACAGGAACTTCGGCGCAGTGGCTCCATTAGTCATGAAGTCAGTGTCATCCGAGATATAAGAGACAGAGAATTCAAGATCTTCACGGATGCTGGCAGAGTCTGCCGCCCACTGTTCGTCATAGATAACGACCCCACCCATGAGCGGCGAGGCCAGTTAGTCCTCACGAAGGACCACATTATGAGATTAGAAGACGACGCTTCTCTTCCACCGGAAGAGCGTTTTGGTTGGAAGGGATTGCTTGACTGTGGTGCGGTTGAGTACGTCGACGCAGAGGAAGAAGAAACGATCATGATCGTGATGACCCCAGAGGATCTCGAAATCTCCCGTCAAGTACAAGCAGGCTACGAGTTAGCAGAAGAAACCGACCCCAACAAGCGTGTCAAGACACCGATCAACAAAAACATGAACCAGTACACCCACTGTGAAATTCACCCTAGCATGATACTCGGGATCTGCGCCAGCATCATTCCATTCCCTGATCACAATCAAGTACAGTAT-CCCACCAGGAAAGTTGTTGACATTTAGCTG------------------------------------------------------------------------------------------------------------------------------------------------------------------------------------------------------------------------------------------------------------------------------------------------------------------------------------------------------------------------------------------------------------------------------------------------------------------------------------------------------------------------------------------------------------------------------------------------------------------------------------------------------------------------------------------------------------------------------------------------------------------------------------------------------------------------------------------------------------------------------------------------------------------------------------------------------------------------------------------------------------------------------------------------------------------------------
>FANM262_LSU_XYY
TAACTGCGAGTGAAGCGGCAAAAGCTCAAATTTGAAATCTGACGTGACGTTCGAGTTGTAATTTGGAGGGGCATTTTCGGTGCTGGCGCCATCCTAAGTTCCTTGGAACAGGACGTCACAGAGGGTGAGAATCCCGTGCCTGGATGGCTGGCCAGCTCCATGTAAGGTGCCTCCGACGAGTCGAGTTGTTTGGGAATGCAGCTCAAAATGGGTGGTAAATTTCATCTAAAGCTAAATACAGGCGAGAGACCGATAGCGCACAAGTAGAGTGATCGAAAGATGAAAAGCACTTTGAAAAGAGAGTTAAAAAGTACGTGAAATTGTTGAAAGGGAAGCGCTTGAGACCAGACTCAACCTTTGGTGATCAACTGTGCTTCTGTGCAGTGCACTTGCCAGGGGTTGGGCCAGCATCGGTTTCGGCGGTGGGATAAAGGTTCGAGGAATGTGGCTCCACGATTGCGGGGAGTGTTATAGCCTTGAGCGCAATGCCACCTGTTGGGACCGAGGACCGCGCTTCCGCTAGGATGCTGGCGCAATGGTCTTAAGCGGCCCGTCTTGAAACACGGACCAAGGAGTCTAACATCTATGCGAGTGTTCGGGTGGAAAACCCTTGCGCGTAATGAAAGTGAACGGGGGTGGGAACCCCTGGGGTGCACCATCGACCGATCCTGAAGTCTTCGGAAGGATTTGAGTAGGAGCATAGCTGTTGTGACCCGAAAGATGGTGAACTATGCCTGAATAGGGTGAAGCCAGAGGAAACTCTGGTGGAGGCTCGCAGCGGTTCTGACGTGCAAATCGATCGCAGGCCGACTGCGCCATTCTCATCATCGCTGCCGGAACTGGTGAGTTCGAGGCCGGTATCTCCAAGGATGGTCAGACTCGTGAACACGCTTTGCTCGCCTACACCCTCGGTGTCAAGCAGCTCATTGTTGCCATCAATAAGATGGACACCACGAAGTGGTCTGAGGACCGTTACAAGGAAATCGTCAAGGAGGTCTCCAACTTCATCAAGAAGGTTGGGTTCAACCCCAAGACAGTTGCCTTTGTCCCCATCTCCGGGTTCAATGGTGATAACATGATTGATGCTTCTAGCAACTGCCCCTGGTACAAGGGTAAG-TTTAAACTACATCTACCCACGCAAGCAGTGCTAATACCTCTTCAGGATGGGATAAGGAGACCAAGGAGGGTGGCAAGTCGTCTGGCAAGACTCTTCTTGAGGCTATCGACTCCATCGACCGCCCCGAGCGGCCTTCCAGCAAGCCCCTCCGTCTTCCCCTCCAGGATGTCTACAAGATCGGTGGTATTGGGACAGTGCCTGTCGGTCGTGTCGAAACGGGTACCATCAAGCCTGGTATGGTCGTCACGTTCGCCCCCGCTGGTGTGACCACCGAAGTCAAGTCCGTCGAAATGCACCACGAGCAGCTTACTGAGGGTCTCCCCGGTGACAACGTTGGTTTCAATGTCAAGGTCAGTGACCAATTGCGGCGACGCTAGTTTTTGCGTACGTGCTAATACTTTGTAATAGAACGTTTCCGTCAAGGAAATCCGTCGTGGCAACGTTGCTGGTGACTCCAAGAACGACCCCCCCAAGGGTGCCGAGTCCTTCAACGCTCAGGTCATTTTGATGAACCATCCTGGTCAAGTCGGAAACGGATACGCCCCTGTCCTAGACTGCCACACCGCCCACATCGCTTGCAAGTTCGCTGAGCTGATCGAGAAGATCGACCGTCGTACCGGTAAATCCGTTGAGCAGTCCCCCAAGTTCATCAAAAGCTTGCGGACTTGTCAAGAATTTGGCACTCATGTCTTACATCACCGTCGGCACACCGGGTGAACCATTGATCAATTTCATGGCAGAGCAGAATATGGAATTCCTTGAGGAATACGAACCCCAACGATCCCCGAATGCTACCAAGATCTTCCTCAATGGTGTGTGGGTTGGTATTCACCGTGATCCTCTTCATCTTGTTCGTCTGGTACAGGAACTTCGGCGCAGTGGCTCCATTAGTCATGAAGTCAGTGTCATCCGAGATATAAGAGACAGAGAATTTAAGATCTTCACGGATGCTGGCAGAGTCTGCCGCCCACTGTTCGTCATAGATAACGACCCCACCCATGAGCGGCGAGGCCAGTTAGTCCTCACGAAGGACCACATTATGAGATTAGAAGACGACGCTGCTCTTCTACCAGAAGAGCGTTTTGGTTGGAAGGGGCTGCTTGACTGTGGTGCAGTTGAGTACGTCGATGCAGAGGAAGAAGAAACGATCATGATCGTGATGACCCCAGAGGATCTCGAAATCTCCCGTCAAGTACAAGCAGGTTACGAGTTAGCAGAAGAAACCGACCCCAACAAGCGTGTCAAGACACCGATCAACAAAAACATGAACCAGTACACCCACTGTGAAATACACCCTAGCATGATACTCGGAATCTGCGCCAGCATCATTCCATTCCCTGATCACAATCAAGTACAATATCCTCACCCAGAAAATTGTTGATGTTTAGCTGACT-GAAGCAA-TCACCAGAATCAATTTGGCTTGGCCGCNNNNNNNNN-----------------NCCCGACCTGTCGCATATCGCATGGACACGATGCGCTGAGCATCCTTTACTTCACACAGAAACCTCTTGCAACAACTCGTTCTATGGAGTACCTCAAGTTTCGTGAGCTGCCCGCAGGTCAAAACGCCATTGTCGGTATAATGTGCTACAGCGGATACAATCAAGAAGATTCGGTTATCATGAACCAAAGTAGTATTGATCGAGGACTGTTCCGCAGTCTTTTCTATCGATCTTACATGGACCAGGAGAAGCGCATTGGAATGCAGACGGTTGAGGAATTCGAAAAGCCTTCAAGGCAGAACACACTGAAGTTGAAGCACGGAACCTATGACAAACTAGACGATGATGGTCTCGTGGCTCCCGGCGTCCGTGTCTCTGGAGAGGATATTATCATTGGCAAGACCGCGCCAATTTCACCGGATGCTGAGGAGATGGGTCAGAGACAGAAATATCATACTAAACGAGATGTGTCAACACCCTTACGAAGCACTGAGAACGGCATTGTCGACCAAGTCATGCTCACTACGAATGCGGATGGCTTGAAGTTCGTGAAAGTTCGGATGAGGACAACAAAAATACCGCAGATCGGGGACAAGTTTGCCTCACGTCATGGACAAAAGGT-----GACGGTGGTTCATGA--AGTTATTGTTCCTGGAATGTTTAGATGCTGACTGTAATCCCCTAGGGCACAATCGGAATTGCGTATCGAGCAGAAGACATGCCCTTCACCAGCGAAGGAATTGTTCCTGACATCATAATTAATCCCCACGCTATTCCCTCTCGTATGACGATTGCTCATTTAATTGAATGCCAACTTAGTAAAGTTGCATCGTTGCGTGGATTCGAAGGGGACGCGACGCCTTTCACTGATGTGACCGTTGACTCAGTATCGAGCCTGTTACGCCAGAGCGGGTATCAGTCCCGAGGTTTCGAAGTGATGTACAACGGCCATACAGGACGAAAGCTGGT
>FANM262_1_LSU_XYY
TAACTGCGAGTGAAGCGGCAAAAGCTCAAATTTGAAATCTGACGTGACGTTCGAGTTGTAATTTGGAGGGGCATTTTCGGTGCTGGCGCCATCCTAAGTTCCTTGGAACAGGACGTCACAGAGGGTGAGAATCCCGTGCCTGGATGGCTGGCCAGCTCCATGTAAGGTGCCTCCGACGAGTCGAGTTGTTTGGGAATGCAGCTCAAAATGGGTGGTAAATTTCATCTAAAGCTAAATACAGGCGAGAGACCGATAGCGCACAAGTAGAGTGATCGAAAGATGAAAAGCACTTTGAAAAGAGAGTTAAAAAGTACGTGAAATTGTTGAAAGGGAAGCGCTTGAGACCAGACTCAACCTTTGGTGATCAACTGTGCTTCTGTGCAGTGCACTTGCCAGGGGTTGGGCCAGCATCGGTTTCGGCGGTGGGATAAAGGTTCGAGGAATGTGGCTCCACGATTGCGGGGAGTGTTATAGCCTTGAGCGCAATGCCACCTGTTGGGACCGAGGACCGCGCTTCCGCTAGGATGCTGGCGCAATGGTCTTAAGCGGCCCGTCTTGAAACACGGACCAAGGAGTCTAACATCTATGCGAGTGTTCGGGTGGAAAACCCTTGCGCGTAATGAAAGTGAACGGGGGTGGGAACCCCTGGGGTGCACCATCGACCGATCCTGAAGTCTTCGGAAGGATTTGAGTAGGAGCATAGCTGTTGGGACCCGAAAGATGGTGAACTATGCCTGAATAGGGTGAAGCCAGAGGAAACTCTGGTGGAGGCTCGCAGCGGTTCTGACGTGCAAATCGATCGAGGGCGGAGTGCGCC-TTCTCATCATCGCTGCCGGAACTGGTGAGTTCGAGGCCGGTATCTCCAAGGATGGTCAGACTCGTGAACACGCTTTGCTCGCCTACACCCTCGGTGTCAAGCAGCTCATTGTTGCCATCAATAAGATGGACACCACGAAGTGGTCTGAGGACCGTTACAAGGAAATCGTCAAGGAGGTCTCCAACTTCATCAAGAAGGTTGGGTTCAACCCCAAGACAGTTGCCTTTGTCCCCATCTCCGGGTTCAATGGTGATAACATGATTGATGCTTCTAGCAACTGCCCCTGGTACAAGGGTAAG-TTTAAACTACATCTACCCACGCAAGCAGTGCTAATACCTCTTCAGGATGGGATAAGGAGACCAAGGAGGGTGGCAAGTCGTCTGGCAAGACTCTTCTTGAGGCTATCGACTCCATCGACCGCCCCGAGCGGCCTTCCAGCAAGCCCCTCCGTCTTCCCCTCCAGGATGTCTACAAGATCGGTGGTATTGGGACAGTGCCTGTCGGTCGTGTCGAAACGGGTACCATCAAGCCTGGTATGGTCGTCACGTTCGCCCCCGCTGGTGTGACCACCGAAGTCAAGTCCGTCGAAATGCACCACGAGCAGCTTACTGAGGGTCTCCCCGGTGACAACGTTGGTTTCAATGTCAAGGTCAGTGACCAATTGCGGCGACGCTAGTTTTTGCGTACGTGCTAATACTTTGTAATAGAACGTTTCCGTCAAGGAAATCCGTCGTGGCAACGTTGCTGGTGACTCCAAGAACGACCCCCCCAAGGGTGCCGAGTCCTTCAACGCTCAGGTCATTTTGATGAACCATCCTGGTCAAGTCGGAAACGGATACGCCCCTGTCCTAGACTGCCACACCGCCCACATCGCTTGCAAGTTCGCTGAGCTGATCGAGAAGATCGACCGTCGTACCGGTAAATCCGTTGAGCAGTCCCCCAAGTTCATCAAAG--CTGCGGGCTTGTCA--GATTTGGCACTCATGTCTTACATCACCGTCGGCACACCGGGTGAACCATTGATCAATTTCATGGCAGAGCAGAATATGGAATTCCTTGAGGAATACGAACCCCAACGATCCCCGAATGCTACCAAGATCTTCCTCAATGGTGTGTGGGTTGGTATTCACCGTGATCCTCTTCATCTTGTTCGTCTGGTACAGGAACTTCGGCGCAGTGGCTCCATTAGTCATGAAGTCAGTGTCATCCGAGATATAAGAGACAGAGAATTTAAGATCTTCACGGATGCTGGCAGAGTCTGCCGCCCACTGTTCGTCATAGATAACGACCCCACCCATGAGCGGCGAGGCCAGTTAGTCCTCACGAAGGACCACATTATGAGATTAGAAGACGACGCTGCTCTTCTACCAGAAGAGCGTTTTGGTTGGAAGGGGCTGCTTGACTGTGGTGCAGTTGAGTACGTCGATGCAGAGGAAGAAGAAACGATCATGATCGTGATGACCCCAGAGGATCTCGAAATCTCCCGTCAAGTACAAGCAGGTTACGAGTTAGCAGAAGAAACCGACCCCAACAAGCGTGTCAAGACACCGATCAACAAAAACATGAACCAGTACACCCACTGTGAAATACACCCTAGCATGATACTCGGAATCTGCGCCAGCATCATTCCATTCCCTGATCACAATCAAGTACAATATCCTCACCCAGAAAATTGTTGATGTTTAGCTGACTGGAAGCAA-GCCCCCCC----------------------------------------------------------------------------------------------------------------------------------------------------------------------------------------------------------------------------------------------------------------------------------------------------------------------------------------------------------------------------------------------------------------------------------------------------------------------------------------------------------------------------------------------------------------------------------------------------------------CGTAAAA----------------------------------------------------------------------------------------------------------------------------------------------------------------------------------------------------------------------------------------------------------------------------------------------------------------------------------------------------------------------------ACGGGGCCC----------------------------------------------
>KM823240_Otidea_propinquata_NV_2008_09_15_28S
TAACTGCGAGTGAAGCGGCAAAAGCTCAAATTTGAAATGAGGCCCGACCCCTCAGTTGTAATTTAGAGGATTGCCATGGTGATAGCGCCCATACGAAGTTCTTTGGAACAAGACACCAATGAGGGTGATAGTCCCGTCAGATGAAAAATGGTGCGCTACCGATATGGCATATCCGACGAGTCGAGTTGTTTGGGAATGCAGCTCAAAATGGGTGGTAAATTTCATCTAAAGCTAAATACAGGCTGGAGACCGATAGCGAACAAGTAGAGTGATCGAAAGATGAAAAGCACTTTGAAAAGAGAGTTAAATAGTACGTGAAATTGTTGAAAGGGAAGCGCTTGAGACCAGATTCGGCTGGCGGTGTTCATCCAAATTTCTGCATGGTGTATGTGCCGTTGGTTGAGCCAGCATCGGTTCTAATGGCGGGATAAAGGTTCGAGGAATGTGGCTCCAAAATTATGCGGAGTGTTATAGCCTTGAGTGCAATGTCGCCTATTGGAATCGAGGACCGCGCTTCGGCTAGGATGTTGGCTAAAAGGTCTTAAGCGGCCCGTCTTGAAACACGGACCAAGGAGTCTAACATCTATGCGAGTGTTTTGGCGTGAAACCATTGCGCGTAATGAAAGTGAACG-AGGTGGGAACCCAAGGGGTGCACCATCGACCGATCCTGAAGTTTACGGAAGGATTTGAGTAGAAGCATAGCTGTTGGGACCCGAAAGATGGTGAACTATGCCTGAATAGGGTGAAGCCAGAGGAAACTCTGGTGGAGGCTCGCAGCGGTTCTGACGTGCAAATCGATCGCAGGCCGACTGCGCTATTCTCATCATTGCTGCAGGTACTGGTGAATTTGAGGCCGGTATCTCCAAGGATGGTCAGACTCGTGAGCACGCTTTGCTTGCATACACTCTCGGTGTCAAGCAACTCATCGTTGCCATCAACAAAATGGACACCACCAAGTGGTCTGAGAGCCGTTTCAAGGAAATCGTCAAGGAGGTTTCCAACTTCATCAAGAAGGTCGGATTCAACCCCAAGACTGTTGCCTTCGTCCCCATCTCTGGGTTCAACGGCGACAACATGATCGAGCCCTCCCCCAACTGCCCTTGGTACAAGGGTAAGTTTTAAACTACACGTGTGCGCAAGCAATGTGCTAATACTTCTTCAGGATGGGACAAGGAGACCAAGGAGGGAGGCAAGTCGTCTGGTAAGACTCTTCTCGAGGCTATCGATTCGATCGACCGCCCCGAGCGGCCCTCCAGCAAGCCCCTCCGTCTCCCTCTCCAGGATGTCTACAAGATTGGTGGTATTGGAACAGTGCCTGTAGGCCGTGTTGAGACGGGTACCATCAAGCCCGGTATGGTCGTCACGTTCGCCCCCGCCGGTGTGACCACCGAAGTCAAGTCTGTTGAAATGCACCATGAACAGCTTACTGAGGGTTGCCCTGGTGACAATGTTGGTTTCAACGTCAAGGTTAGTGGCCAACTGCAGTGATGCTAGTTTCTGCGCCGGTGCTAATACTTCGCAATAGAACGTTTCTGTTAAGGAAATTCGTCGTGGTAATGTTGCTGGTGACT-----------------------------------------------------------------------------------------------------------------------------------------------------------------------------------------------------------------------------------------------------------------------------------------------------------------------------------------------TGCCACCAAGATTTTCCTCAATGGGGTGTGGGTCGGTATCCACCGCGATCCTCTTCATCTCGTTCGTCTGGTACAGGAACTGCGGCGCAGCGGTTCAATTAGTCACGAAGTCAGCGTCATCCGAGATATAAGAGACAGGGAGTTCAAGATCTTTACGGATGCTGGCAGGGTCTGCCGGCCACTGTTCGTCATAGATAACGACCCCACTCATGAGCGGCGAGGCCAGTTGGTTCTCACGAAGGACCACATCATGAGATTGGAAGACGACGCTACGCTTCTTCCGGAAGAGCGCTTTGGATGGAAGGGCTTGCTTGACTGTGGTGCGGTCGAGTACGTCGATGCAGAGGAGGAAGAAACGATCATGATTGTGATGACTCCGGAGGATCTCGAAATCTCGCGTCAGGTACAAGCTGGATACGAGCTGGCAGAAGAAACCGATCTCAACAAGCGTGTCAAGACGCCGATAAACAAAAACATGAACCAATACACACATTGCGAGATTCACCCCAGCATGATACTTGGGATCTGCGCCAGTATCATTCCGTTCCCCGATCACAATCAAGTACAGTATCACCCCC------------------------------------------------------------------------------------------------------------------------------------------------------------------------------------------------------------------------------------------------------------------------------------------------------------------------------------------------------------------------------------------------------------------------------------------------------------------------------------------------------------------------------------------------------------------------------------------------------------------------------------------------------------------------------------------------------------------------------------------------------------------------------------------------------------------------------------------------------------------------------------------------------------------------------------------------------------------------------------------------------------------------------------------------------------------------------------------------------
>KM823239_Otidea_propinquata_KH_09_99_28S
TAACTGCGAGTGAAGCGGCAAAAGCTCAAATTTGAAATGAGGCCCGACCCCTCAGTTGTAATTTAGAGGATTGCCATGGTGATAGCGCCCATACGAAGTTCTTTGGAACAAGACACCAATGAGGGTGATAGTCCCGTCAGATGAAAAATGGTGCGCTACCGATATGGCATATCCGACGAGTCGAGTTGTTTGGGAATGCAGCTCAAAATGGGTGGTAAATTTCATCTAAAGCTAAATACAGGCTGGAGACCGATAGCGAACAAGTAGAGTGATCGAAAGATGAAAAGCACTTTGAAAAGAGAGTTAAATAGTACGTGAAATTGTTGAAAGGGAAGCGCTTGAGACCAGATTCGGCTGGCGGTGTTCATCCAAATTTCTGCATGGTGTATGTGCCGTTGGTTGAGCCAGCATCGGTTCTAATGGCGGGATAAAGGTTCGAGGAATGTGGCTCCAAAATTATGCGGAGTGTTATAGCCTTGAGTGCAATGTCGCCTATTGGAATCGAGGACCGCGCTTCGGCTAGGATGTTGGCTAAAAGGTCTTAAGCGGCCCGTCTTGAAACACGGACCAAGGAGTCTAACATCTATGCGAGTGTTTTGGCGTGAAACCATTGCGCGTAATGAAAGTGAACG-AGGTGGGAACCCAAGGGGTGCACCATCGACCGATCCTGAAGTTTACGGAAGGATTTGAGTAGAAGCATAGCTGTTGGGACCCGAAAGATGGTGAACTATGCCTGAATAGGGTGAAGCCAGAGGAAACTCTGGTGGAGGCTCGCAGCGGTTCTGACGTGCAAATCGATCGCAGGCCGACTGCGCTATTCTCATCATTGCTGCAGGTACTGGTGAATTTGAGGCCGGTATCTCCAAGGATGGTCAGACTCGTGAGCACGCTTTGCTTGCATACACTCTCGGTGTCAAGCAACTCATCGTTGCCATCAACAAAATGGACACCACCAAGTGGTCTGAGAGCCGTTTCAAGGAAATCGTCAAGGAGGTTTCCAACTTCATCAAGAAGGTCGGATTCAATCCCAAGACTGTTGCCTTCGTCCCCATCTCTGGGTTCAACGGCGACAACATGATCGAGCCCTCCCCCAACTGCCCTTGGTACAAGGGTAAGTTTTAAACTACACGTGTGCGCAAGCAGTGTGCTAATACTTCTTCAGGATGGGACAAGGAGACCAAGGAGGGAGGCAAGTCGTCTGGTAAGACTCTTCTCGAGGCTATCGATTCGATCGACCGCCCCGAGCGGCCCTCCAGCAAGCCCCTCCGTCTCCCTCTCCAGGATGTCTACAAGATCGGTGGTATTGGAACAGTGCCCGTAGGCCGTGTTGAGACGGGTACCATCAAGCCCGGTATGGTCGTCACGTTCGCCCCCGCCGGTGTGACCACCGAAGTCAAGTCTGTTGAAATGCACCATGAACAGCTTACTGAGGGTTGCCCTGGTGACAATGTTGGTTTCAACGTCAAGGTTAGTGGCCAGCTGCAGTGATGCTAGTTTCTGCGCCGGTACTAATACTTCGCAATAGAACGTTTCTGTTAAGGAAATTCGTCGTGGTAATGTTGCTGGTGACTCGAAGAACGACCCCCCCAAGGGTGCCGAGTCCTTCAACGCTCAGGTTATCTTGATGAACCACCCTGGCCAGGTCGGAAACGGATACGCACCCGTTCTGGACTGCCACACTGCCCACATTGCTTGCAAGTTCGCTGAGTTGATTGAGAAGATCGACCGTCGGACTGGTAAATCCGTTGAGCAATCCCCCAAGTTCATCAAAAGCTTGCGGACTCGTCAAGAATCTGGCACTCATGTCTTACATCACCGTCGGCACACCTGGTGAACCATTGATCAATTTCATGGCAGAGCAGAACATGGAATTCCTTGGGGAATACGAACCCCAAAGATCTCCTAATGCCACCAAGATTTTCCTCAATGGGGTGTGGGTCGGTATCCACCGCGATCCTCTTCATCTCGTTCGTCTGGTACAGGAACTGCGGCGCAGCGGTTCAATTAGTCACGAAGTCAGCGTCATCCGAGATATAAGAGACAGGGAGTTCAAGATCTTTACGGATGCTGGCAGGGTCTGCCGGCCACTGTTCGTCATAGATAACGACCCCACTCATGAGCGGCGAGGCCAGTTGGTTCTCACGAAGGACCACATCATGAGATTGGAAGACGACGCTACGCTTCTTCCGGAAGAGCGCTTTGGATGGAAGGGCTTGCTTGACTGTGGTGCGGTCGAGTACGTCGATGCAGAGGAGGAAGAAACGATCATGATTGTGATGACTCCGGAGGATCTCGAAATCTCGCGTCAGGTACAAGCTGGATACGAGCTGGCAGAAGAAACCGATCTCAACAAGCGTGTCAAGACGCCGATAAACAAAAACATGAACCAATACACACATTGCGAGATTCACCCCAGCATGATACTTGGGATCTGCGCCAGTATCATTCCGTTCCCCGATCACAATCAAGTACAGTATCACCCCCCGGAAAATTGTTTGATTTTAGCTGACTNNNNNNNNNNNNNNNNNNNNNNNNNNNNNNNNNNNNNNNNNNNNNNNNNNNNNNNNNNNNNNNNNNNNNNNNNNNNNNNNNNNGCATGGACACGATGTCGAACATACTCTACTACCCACAGAAACCACTCGCAACGACTCGCTCCATGGAGTACCTCAAGTTTCGTGAGCTTCCAGCTGGCCAAAACGCCATTGTGGGCATAATGTGCTACAGCGGATATAATCAAGAAGATTCAGTCATCATGAATCAAAGTAGTATCGATCGAGGGCTGTTCCGCAGTCTTTTCTATCGGTCCTACATGGACCAGGAGAAGCGCATAGGAATGCAGACGGTCGAAGGATTCGAAAAGCCTTCGAGGCAGAACACGCTGAAGCTGAAGCATGGGACCTACGACAAACTGGACGATGACGGTCTCGTGGCTCCGGGCGTCCGTGTCTCGGGAGAGGACATCATCATTGGCAAGACGGCGCCGATCTCGCCGGATGCCGAGGAAATGGGCCAGAGACAGAAATACCACACCAAGCGGGACGTGTCGACACCGTTACGGAGCACCGAGAACGGTATCGTCGATCAG-----------------------------------------------------------------------------------------------------------------------------------------------------------------------------------------------------------------------------------------------------------------------------------------------------------------------------------------------------------------------------------------------------------------------------------------------------------------------------
>KY498607_Otidea_pruinosa_HKAS_81819_28S
TAACTGCGAGTGAAGCGGCAAAAGCTCAAATTTGAAATCGGATGTGACATTTGAATTGTAATTTGGAGGGATATCTTCGGAGCTGGCGCTGTCCTAAGTTCTTTGGAACCAGACATCATAGAGGGTGAGAATCCCGTGCCTGGGTGGCTGTCCAGTTTCATGTGAAGTGTCTCCGACGAGTCGAGTTGTTTGGGAATGCAGCTCAAAATGGGTGGTAAATTTCATCTAAAGCTAAATATTGGCGAGAGACCGATAGCGCACAAGTAGAGTGATCGAAAGATGAAAAGCACTTTGAAAAGAGAGTTAAACAGTACGTGAAATTGTTGAAAGGGAAGCGCTTGAGACTAGATTCGGCCGGCGGTCATCAGCTACGTTTCTACGTGGTGCACTTGCCGTCGGTTGAGCCAGCATCGATTTTGATGGCGGGATAAAGGTTTCAGGAATGTGGCTCCTCAATTTCGAGGAGTGTTATAGCCTGGAGCGCAATGCCGCCTGTCGGGATCGAGGACCGCGCTTTTGCTAGGATGCTGGCTAAAAGGTCTTAAGCGGCCCGTCTTGAAACACGGACCAAGGAGTCTAACATCTATGCGAGTGTTCGGGTGGAAAACCCTTGCGCGTAATGAAAGTGAACGGAGGTGGGAACCCCTGGGGTGCACCATCGACCGATCCTGATGTTTACGGAAGGATTTGAGTAGGAGCATAGCTGTTGGGACCCGAAAGATGGTGAACTATGCCTGAATAGGGTGAAGCCAGAGGAAACCTTGGTGGAAGCTCGCAGCGGTTCTGACGTGCAAATCCATCGCAGG-CGACTGTGCTATTCTCATCATTGCTGCTGGTACTGGTGAGTTTGAGGCCGGTATCTCCAAGGATGGTCAGACTCGTGAGCACGCTTTGCTTGCATACACCCTCGGTGTCAAGCAGCTCATCGTTGCCATCAACAAGATGGACACCACCAAATGGTCTGAAGACCGTTACAAGGAAATCGTGAAGGAGGTTTCCAACTTCATCAAGAAGGTCGGATTCAACCCCAAGACTGTTGCCTTCGTCCCCATCTCCGGGTTCAACGGTGACAACATGATTGAGCCCTCGAGTAACTGCCCCTGGTACAAGGGTAAGTCTTAAACTACATCTATGCGCGCAAGCAGTGCTAATACATCTTCAGGATGGGACAAGGAGACCAAGGAGGGTGGTAAGTCGTCTGGCAAGACTCTTCTCGAAGCTATCGATTCGATCGACCGCCCCGAGCGACCTTCCAGCAAGCCTCTCCGTCTCCCTCTCCAGGATGTCTACAAGATTGGTGGTATTGGAACAGTGCCTGTTGGTCGTGTTGAGACGGGTACCATCAAGCCCGGTATGGTCGTCACGTTCGCTCCCGCTGGTGTGACCACCGAAGTCAAGTCTGTTGAGATGCACCATGAACAGCTTACTGAGGGTCTCCCCGGTGACAACGTTGGCTTCAACGTCAAGGTTAGTGAGCAACTGCAGTGATACCAGTTTCTGCGCCGGTGCTAATGCTTCGGAATAGAACGTTTCCGTTAAGGAAATTCGTCGTGGTAATGTTGCTGGTGACTCCAAGAACGACCCCCCCAAGGGCGCCGAGTCCTTCAACGCTCAGGTTATCTTGATGAACCACCCTGGCCAAGTCGGAAACGGATACGCACCCGTTCTGGACTGCCACACTGCCCACATTGCTTGCAAGTTCGCTGAGTTGATCGAGAAGATCGACCGTCGTACTGGTAAATCCGTTGAACAATCCCCCAAGTTCATCAAAAGCTTGCGGACTTGTCAAGAATCTGGCACTCATGTCTTACATCACCGTCGGCACACCTGGTGAACCGTTGATCAATTTCATGGCAGAGCAGAATATGGAATTCCTTGAGGAATACGAACCCCAACGATCTCCGAATGCCACCAAGATTTTCCTCAACGGCGTGTGGGTCGGTATCCACCGTGATCCCCTCCATCTCGTTCGTCTGGTACAGGAACTCCGGCGTAGTGGCTCCATCAGTCATGAAGTCAGTGTCATCCGAGATATAAGAGACCGAGAATTCAAAATTTTTACGGATGCTGGCAGGGTCTGCCGTCCACTGTTTGTCATAGATAACGACCCCACTCATGAACGGCGAGGCCAGTTAGTTCTCACGAAGGACCACATCATGAGATTAGAAGATGACGCTGCACTTACTCCGGAAGAGCGCTTCGGGTGGAAGGGCTTGCTTGACTGTGGTGCAGTCGAGTACGTCGATGCAGAGGAGGAAGAAACGATCATGATCGTGATGACTCCAGAGGATCTCGAAATCTCCCGTCAAGTACAAGCTGGATACGAGCTGGCAGAAGAAACCGATCCCAACAAGCGTGTCAAGACGCCGATCAACAAGAACATGAACCAGTACACTCATTGCGAAATTCACCCTAGCATGATACTCGGGATCTGTGCCAGCATCATTCCATTCCCCGATCACAACCAAGTACAGTATCCCCACCCGGAAAATTGTTGACTTTTAACTAACT-GAAGCCAAGTCTCCTCGTAATACTTATCAGTCCGCCATGGGCAG---------AANNNNNNNNNNCACTTATCACTTCGGATGCGTGGACATGATAAAC-ATAGCCTTATATAACCACAAATACAACTTGCAACAAATCGCTCAATGGAGTACCTTAAATTTCGTGAGCTCCCAGCTGGCCAGAACGCCATTGTCGGTATAATGTGCTACAGCGGATATAACCAAGAAGATTCAGTTATCATGAATCAAAGTAGTATCGATCGAGGACTGTTCCGCAGTCTTTTCTATCGGTCCTACATGGACCAGGAGAAGCGTATCGGAATGCAGACGGTCGAAGGATTTGAAAAGCCTTCAAGGCAGAACACACTGAAGTTGAAGCATGGGACGTACGACAAACTGGATGATGACGGTCTCGTGGCTCCGGGCGTCCGTGTCTCCGGAGAGGACATCATCATTGGTAAGACGGCGCCAATTGCGCCGGATGCTGAGGAGATGGGTCAGAGACAGAAATATCACACCAAGCGGGATGTGTCGACACCCCTACGGAGCACCGAGAACGGTATCGTCGATCAAGTCATGCTCACCACGAATGCGGATGGCTTGAAGTTCGTGAAAGTCCGGATGAGGACAACCAAGATACCGCAAATTGGGGACAAGTTTGCTTCACGCCACGGACAAAAGGTGAACTGACGGTGGTTGAGGAGAGGTTGCTGTTCCCGAA---------TGCTGACGGCGATCTTCTAGGGCACGATCGGAATTACGTATCGAGCGGAAGACATGCCCTTCACCAGCGAAGGAATTGTTCCCGACATCATTATCAACCCTCACGCTATTCCCTCTCGTATGACGATAGCTCATTTGATCGAATGCCAACTTAGTAAGGTTGCATCGCTGCGCGGTTTCGAAGGGGACGCAACGCCTTTCACTGATGTGACGGTCGACTCGGTATCGAGCCTGTTGCGCCAGAGCGGGTATCAGTCGCGAGGGTTCGAAGTGATGTACAACGGCCATACAGGACGAAAGTTGG-
>KY498606_Otidea_pseudoformicarum_HKAS_101386_28S
TAACTGCGAGTGAAGCGGCAAAAGCTCAAATTTGAAATCTGACGTGACGTTCGAATTGTAATTTGGAGGGATATCTTCGGAGTTGGGACCGTCCTAAGTTCTTTGGAACCAGACATCATAGAGGGTGAGAATCCCGTGCCTGGATGGCTGTACCGCTCCATGTGAAGTGTCTCCGACGAGTCGAGTTGTTTGGGAATGCAGCTCAAAATGGGTGGTAAATTTCATCTAAAGCTAAATATTGGCGAGAGACCGATAGCGCACAAGTAGAGTGATCGAAAGATGAAAAGCACTTTGAAAAGAGAGTTAAACAGTACGTGAAATTGTTGAAAGGGAAGCGCTTGAGACTAGATTCAGCTGGCGGTGATCAGCCATGCTTTTGTTTGGTGCACTTGCTGTCAGTTGAGCCAGCATCGGTTCTGATGGTGGGATAAAGGTTTGAGGAATGTGGCTCTGCAACTTTGTGGAGTGTTATAGCCTCGAGCGCAATGTCACCTGTTGGGATCGAGGATTGCGCTTTTGCTAGGATGCTGGCTAAAAGGTTTTAAGCGGCCCGTCTTGAAACACGGACCAAGGAGTCTAACATCTATGCGAGTGTTCGGGTGAAAAACCCTTGCGCGTAATGAAAGTGAACGGAGGTGGGAACTCCTGGGGTGCACCATCGACCGATCCTGATGTTTACGGAAGGATTTGAGTAGGAGCATAGCTGTTGGGACCCGAAAGATGGTGAACTATGCCTGAATAGGGTGAAGCCAGAGGAAACTCTGGTGGAGGCTCGCAGCGGTTCTGACGTGCAAATCGATCG---------------------------------------------------------------------------------------------------------------------------------------------------------------------------------------------------------------------------------------------------------------------------------------------------------------------------------------------------------------------------------------------------------------------------------------------------------------------------------------------------------------------------------------------------------------------------------------------------------------------------------------------------------------------------------------------------------------------------------------------------------------------------------------------------------------------------------------------------------------------------------------------------------------------------------------------------------------------------------------------------------AGGCTTGCGGACTTGTCAAGAATCTGGCACTCATGTCTTACATCACCGTCGGCACACCTGGTGAACCATTGATTAATTTCATGGCAGAGCAGAATATGGAATTCCTTGAAGAATACGAACCCCAACGATCTCCGAATGCTACCAAGATTTTCCTCAATGGTGTGTGGGTCGGTATTCACCGTGATCCTCTTCATCTTGTTCGTCTGGTACAGGAACTTCGGCGCAGCGGCTCCATTAGTCATGAAGTCAGTGTCATCCGAGATATAAGAGACAGAGAATTCAAGATCTTCACGGATGCTGGCAGGGTCTGCCGTCCACTGTTCGTCATAGATAACGACCCCACTCATGAGCGGCGAGGCCAGTTAGTTCTCACGAAAGACCACATCATGAGATTAGAAGACGACGCTACACTTCCTCCGGAAGA--------------------------------------------------------------------------------------------------------------------------------------------------------------------------------------------------------------------------------------------------------------------------------------------------------------------------------------------------------------------------------------------------------------------------------------------------------------------------------------------------------------------------------------------------------------------------------------------------------------------------------------------------------------------------------------------------------------------------------------------------------------------------------------------------------------------------------------------------------------------------------------------------------------------------------------------------------------------------------------------------------------------------------------------------------------------------------------------------------------------------------------------------------------------------------------------------------------------------------------------------------------------------------------------------------------------------------------------------------------------------------------------------------
>KM823242_Otidea_pseudoleporina_Moorefun_14_28S
TAACTGCGAGTGAAGCGGCAAAAGCTCAAATTTGAAAACCGGCACCCAGCCGGCAGTGTAATTTGAAGGGACATCTTCGGAGCTGGCGCCGTCTTAAGTTCTTTGGAACCGGACATCATAGAGGGTGAGAATCCCGTGCCTGGGTGGCTGTCCCGCTCCGTGTGAAGTGTCTCCGACGAGTCGAGTTGTTTGGGAATGCAGCTCAAAATGGGTGGTAAATTTCATCTAAAGCTAAATATTGGCGAGAGACCGATAGCGCACAAGTAGAGTGATCGAAAGATGAAAAGCACTTTGAAAAGAGAGTTAAATAGTACGTGAAATTGTTGAAAGGGAAGCGCTTGAGACTAGATTCAGTCGGCGGTGATCAGCTATGCTTCTGCGTGGTGCACTTGCCGTCGATTGAGCCAGCATCGGTTTTGATGGCGGGATAAAGGTTTGAGGAATGTGGCTCCCCGATTCTGGGGAGTGTTATAGCCTTGAGCGTAATGCCGCCTGTCGGGACCGAGGACCGCGCTTCGGCTAGGATGCTGGCGAAAAGGTCTTAAGCGGCCCGTCTTGAAACACGGACCAAGGAGTCTAACATCTATGCGAGTGTTTGGGTGGAAAACCCTTGCGCGTAATGAAAGTGAACGGAGGTGGGAACCCCTGGGGTGCACCATCGACCGATCCTGATGTTTACGGAAGGATTTGAGTAGGAGCATAGCTGTTGGGACCCGAAAGATGGTGAACTATGCCTGAATAGGGTGAAGCCAGAGGAAACTCTGGTGGAGGCTCGCAGCGGTTCTGACGTGCAAATCGATCGCAGGCCGACTGCGCTATTCTCATCATTGCTGGCGGTACTGGTGAGTTCGAGGCCGGTATCTCTAAGGATGGCCAGACTCGTGAGCACGCTTTGCTTGCATACACCCTCGGTGTCAAGCAGCTCATCGTTGCTGTCAACAAGATGGACACCACCAAGTGGTCTGAGGACCGTTTCAAGGAAATCGTCAAGGAGGTTTCGAACTTCATCAAGAAGGTCGGATTCAACCCCAAGACTGTTGCCTTCGTCCCCATCTCCGGGTTCAACGGTGACAACATGATCGAGCCCTCCCCCAACTGCCCTTGGTACAAGGGTAAGTTTTAAACTACATCTATCTGCGCAAACAGTGCTAATACATCTTCAGGATGGGAAAAGGAGACCAAGGAGGGTGGCAAGTCGTCTGGTAAGACTCTTCTCGAAGCTATCGATTCAATCGATCGCCCCGAGCGGCCTTCCAGCAAGCCCCTCCGTCTCCCCCTCCAGGATGTCTACAAGATCGGTGGTATTGGAACAGTGCCTGTCGGTCGTGTTGAGACGGGTACCATCAAGCCCGGTATGGTCGTCACGTTTGCCCCCGCTGGTGTGACCACCGAAGTCAAGTCTGTTGAAATGCACCATGAACAGCTTACTCAGGGTCTCCCTGGTGACAATGTTGGTTTCAACGTCAAGGTTAGTGAGCAACTACAG------TAGTTTCTGCGCCGGCGCTAATACCTCGGTATAGAACGTTTCCGTTAAGGAAATTCGTCGTGGTAATGTTGCTGGTGACTCCAAGAACGACCCCCCCAAGGGTGCCGAGTCCTTCAACGCCCAGGTTATCTTGATGAACCACCCTGGCCAGGTCGGAAACGGATACGCACCCGTCCTGGACTGCCACACTGCCCACATTGCTTGCAAGTTCGCTGAGTTGATCGAGAAGATTGACCGTCGTACTGGTAAATCCGTTGAGCAAGCCCCCAAGTTCATCAA------------------------------------CTTACATTACCGTCGGCACACCTGGTGAACCATTGATTAATTTCATGGCAGAGCAGAATATGGAATTCCTTGAGGAATACGAACCCCAACGATCTCCGAATGCTACCAAGATTTTCCTCAATGGTGTGTGGGTCGGTATTCATCGTGATCCTCTTCACCTCGTTCGTCTGGTACAGGAACTTCGGCGCAGTGGCTCGATTAGTCATGAAGTTAGTGTCATCCGAGATATAAGAGACAGAGAATTCAAGATCTTCACGGATGCTGGCAGGGTCTGCCGTCCACTGTTCGTCATAGATAACGACCCCACTCATGAGCGGCGAGGCCAGTTAGTTCTCACGAAGGACCACATCATGAGATTAGAAGATGACGCTGCACTTCCTCCGGAAGAGCGCTTTGGGTGGAAGGGCTTGCTTGACTGTGGTGCGGTTGAGTACGTCGATGCAGAGGAGGAAGAAACGATCATGATCGTGATGACTCCAGAGGATCTCGAAATCTCCCGTCAGGTACAAGCTGGATACGAGCTGGCAGAAGAAACCGATCCCAACAAGCGTGTGAAGACGCCGATCAACAAGAACATGAATCAGTACACTCATTGCGAAATTCACCCTAGCATGATACTCGGGATCTGCGCCAGCATCATTCCATTCCCTGATCACAATCAAGTACAGTATCCCCACCCGGAAAATTGTTGACTTTTAGCTGACTGGAAGCCA-GTCTCCCCGTAATACTTATCAGTCCGCCATGGGCAANNNNNNNNNNNNNNNNNNNNNNNNNNNNNNNNNNNNNNNNNNNNNNNNNNNNNNNNNNNNNNNNNNNNNNNNNNNNNNNNNNNNNNNNNNNNNNNNNNNNNNNNAGTACCTCAAGTTTCGTGAGCTCCCAGCTGGCCAGAACGCCATTGTCGGCATAATGTGCTACAGCGGATATAATCAAGAAGATTCAGTTATCATGAATCAAAGTAGTATCGATCGAGGACTGTTCCGCAGTCTTTTCTATCGGTCCTACATGGACCAGGAGAAGCGTATCGGAATGCAGACGGTCGAAGGATTCGAAAAGCCTTCAAGGCAAAACACACTGAAGTTGAAGCATGGAACTTACGATAAACTGGATGATGACGGTCTCGTGGCTCCCGGCGTCCGTGTCTCTGGAGAGGACATCATCATTGGCAAGACTGCGCCAATTGCGCCGGATGCCGAGGAGATGGGCCAGAGACAGAAATATCACACCAAGCGGGATGTGTCGACACCCTTACGGAGCACCGAGAACGGTATTGTTGATCAAGTTATGCTCACCACGAATGCGGATGGCTTGAAGTTTGTGAAAGTCCGGATGAGGACGACCAAGGTACCACAGATTGGGGACAAGTTTGCTTCACGCCACGGGCAAAAGGTAAACTGAAGGCGGTTTAGGA--GGTTGCTGTTCCCGAA---------CGCTGACAATAATCCCCTAGGGCACAATCGGAATTACGTATCGAGCGGAGGACATGCCCTTCACCAGCGAAGGAATTGTTCCCGACATCATAATTAATCCTCACGCTATTCCCTCTCGTATGACGATTGCTCATTTGATCGAATGCCAACTTAGTAAGGTTGCATCGCTGCGTGGTTTTGAAGGGGACGCAACGCCTTTCACTGATGTGACGGTTGACTCGGTATCGAGCCTGTTGCGCCAGAGCGGGTATCAGTCGCGAGGGTTCG-------------------------------------
>KM823243_Otidea_pseudoleporina_rh101910_OSC_28S
TAACTGCGAGTGAAGCGGCAAAAGCTCAAATTTGAAAACCGGCACCCAGCCGGCAGTGTAATTTGAAGGGACATCTTCGGAGCTGGCGCCGTCTTAAGTTCTTTGGAACCGGACATCATAGAGGGTGAGAATCCCGTGCCTGGGTGGCTGTCCCGCTCCGTGTGAAGTGTCTCCGACGAGTCGAGTTGTTTGGGAATGCAGCTCAAAATGGGTGGTAAATTTCATCTAAAGCTAAATATTGGCGAGAGACCGATAGCGCACAAGTAGAGTGATCGAAAGATGAAAAGCACTTTGAAAAGAGAGTTAAATAGTACGTGAAATTGTTGAAAGGGAAGCGCTTGAGACTAGATTCAGTCGGCGGTGATCAGCTATGCTTCTGCGTGGTGCACTTGCCGTCGATTGAGCCAGCATCGGTTTTGATGGCGGGATAAAGGTTTGAGGAATGTGGCTCCCCGATTCTGGGGAGTGTTATAGCCTTGAGCGTAATGCCGCCTGTCGGGACCGAGGACCGCGCTTCGGCTAGGATGCTGGCGAAAAGGTCTTAAGCGGCCCGTCTTGAAACACGGACCAAGGAGTCTAACATCTATGCGAGTGTTTGGGTGGAAAACCCTTGCGCGTAATGAAAGTGAACGGAGGTGGGAACCCCTGGGGTGCACCATCGACCGATCCTGATGTTTACGGAAGGATTTGAGTAGGAGCATAGCTGTTGGGACCCGAAAGATGGTGAACTATGCCTGAATAGGGTGAAGCCAGAGGAAACTCTGGTGGAGGCTCGCAGCGGTTCTGACGTGCAAATCGATCGCAGGCCGACTGCGCTATTCTCATCATTGCTGGCGGTACTGGTGAGTTCGAGGCCGGTATCTCTAAGGATGGCCAGACTCGTGAGCACGCTTTGCTTGCATACACCCTCGGTGTCAAGCAGCTCATCGTTGCTGTCAACAAGATGGACACCACCAAGTGGTCTGAGGACCGTTTCAAGGAAATCGTCAAGGAGGTTTCGAACTTCATCAAGAAGGTCGGATTCAACCCCAAGACTGTTGCCTTCGTCCCCATCTCCGGGTTCAACGGTGACAACATGATCGAGCCCTCCCCCAACTGCCCTTGGTACAAGGGTAAGTTTTAAACTACATCTATCTGCGCAAACAGTGCTAATACATCTTCAGGATGGGAAAAGGAGACCAAGGAGGGTGGCAAGTCGTCTGGTAAGACTCTTCTCGAAGCTATCGATTCAATCGATCGCCCCGAGCGGCCTTCCAGCAAGCCCCTCCGTCTCCCCCTCCAGGATGTCTACAAGATCGGTGGTATTGGAACAGTGCCTGTCGGTCGTGTTGAGACGGGTACCATCAAGCCCGGTATGGTCGTCACGTTTGCCCCCGCTGGTGTGACCACCGAAGTCAAGTCTGTTGAAATGCACCATGAACAGCTTACTCAGGGTCTCCCTGGTGACAATGTTGGTTTCAACGTCAAGGTTAGTGAGCAACTACAG------TAGTTTCTGCGCCGGCGCTAATACCTCGGTATAGAACGTTTCCGTTAAGGAAATTCGTCGTGGTAATGTTGCTGGTGACTCCAAGAACGACCCCCCCAAGGGTGCCGAGTCCTTCAACGCCCAGGTTATCTTGATGAACCACCCTGGCCAGGTCGGAAACGGATACGCACCCGTCCTGGACTGCCACACTGCCCACATTGCTTGCAAGTTCGCTGAGTTGATCGAGAAGATTGACCGTCGTACTGGTAAATCCGTTGAGCAAGCCCCCAAGTTCATCAA--GCTTGCGGACTTGTCAAGAATCTGGCACTCATGTCTTACATTACCGTCGGCACACCTGGTGAACCATTGATTAATTTCATGGCAGAGCAGAATATGGAATTCCTTGAGGAATACGAACCCCAACGATCTCCGAATGCTACCAAGATTTTCCTCAATGGTGTGTGGGTCGGTATTCATCGTGATCCTCTTCACCTCGTTCGTCTGGTACAGGAACTTCGGCGCAGTGGCTCGATTAGTCATGAAGTTAGTGTCATCCGAGATATAAGAGACAGAGAATTCAAGATCTTCACGGATGCTGGCAGGGTCTGCCGTCCACTGTTCGTCATAGATAACGACCCCACTCATGAGCGGCGAGGCCAGTTAGTTCTCACGAAGGACCACATCATGAGATTAGAAGATGACGCTGCACTTCCTCCGGAAGAGCGCTTTGGGTGGAAGGGCTTGCTTGACTGTGGTGCGGTTGAGTACGTCGATGCAGAGGAGGAAGAAACGATCATGATCGTGATGACTCCAGAGGATCTCGAAATCTCCCGTCAGGTACAAGCTGGATACGAGCTGGCAGAAGAAACCGATCCCAACAAGCGTGTGAAGACGCCGATCAACAAGAACATGAATCAGTACACTCATTGCGAAATTCACCCTAGCATGATACTCGGGATCTGCGCCAGCATCATTCCATTCCCTGATCACAATCAAGTACAGTATCCCCACCCGGAAAATTGTTGACTTTTAGCTGACTGGAAGCCA-GTCTCCCCGTAATACTTATCAGTCCGCCATGGGCAANNNNNNNNNNNNNNNNNNNNNNNNNNNNNNNNNNNNNNNNNNNNNNNNNNNNNNNAACATCCTTTACTATCCACAGAAACCACTTGCAACAACTCGCTCCATGGAGTACCTCAAGTTTCGTGAGCTCCCAGCTGGCCAGAACGCCATTGTCGGCATAATGTGCTACAGCGGATATAATCAAGAAGATTCAGTTATCATGAATCAAAGTAGTATCGATCGAGGACTGTTCCGCAGTCTTTTCTATCGGTCCTACATGGACCAGGAGAAGCGTATCGGAATGCAGACGGTCGAAGGATTCGAAAAGCCTTCAAGGCAAAACACACTGAAGTTGAAGCATGGAACTTACGATAAACTGGATGATGACGGTCTCGTGGCTCCCGGCGTCCGTGTCTCTGGAGAGGACATCATCATTGGCAAGACTGCGCCAATTGCGCCGGATGCCGAGGAGATGGGCCAGAGACAGAAATATCACACCAAGCGGGATGTGTCGACACCCTTACGGAGCACCGAGAACGGTATTGTTGATCAAGTTATGCTCACCACGAATGCGGATGGCTTGAAGTTTGTGAAAGTCCGGATGAGGACGACCAAGGTACCACAGATTGGGGACAAGTTTGCTTCACGCCACGGGCAAAAGGTAAACTGAAGGCGGTTTAGGA--GGTTGCTGTTCCCGAA---------CGCTGACAATAATCCCCTAGGGCACAATCGGAATTACGTATCGAGCGGAGGACATGCCCTTCACCAGCGAAGGAATTGTTCCCGACATCATAATTAATCCTCACGCTATTCCCTCTCGTATGACGATTGCTCATTTGATCGAATGCCAACTTAGTAAGGTTGCATCGCTGCGTGGTTTTGAAGGGGACGCAACGCCTTTCACTGATGTGACGGTTGACTCGGTATCGAGCCTGTTGCGCCAGAGCGGGTATCAGTCGCGAGGGTTCGAAGTGATGTACAACGGCCATACAGGACGAAAGTTGG-
>FANM1061_LSU_XYY
TAACTGCGAGTGAAGCGGCAAAAGCTCAAATTTGAAATCTGGTGTGACATTTGAGTTGTAATTTGGAGGGATATCTTCGGAGCTGGCGCTGTCCTAAGTTCTTTGGAACCAGACATCATAGAGGGTGAGAATCCCGTGCCTGGGTGGCTGCTCCGCTCCATGTGAAGTGTCTCCGACGAGTCGAGTTGTTTGGGAATGCAGCTCAAAATGGGTGGTAAATTTCATCTAAAGCTAAATATTGGCGAGAGACCGATAGCGCACAAGTAGAGTGATCGAAAGATGAAAAGCACTTTGAAAAGAGAGTTAAACAGTACGTGAAATTGTTGAAAGGGAAGCGCTTGAGACTAGATTCAGCTGTCGGTCATCAGCTACGTTTTTACGTGGTGCACTTGCCGTCAGTTGAGCCAGCATCGGTTTTGATGGCGGGATAAAGGTTTCGGGAATGTGGCTCCTCATTCTTGAGGAGTGTTATAGCCTGGAGCGCAATGCCGCCTGTCGGGACCGAGGACCGCGCTTTTGCTAGGATGCTGGCTAAAAGGTCTTAAGCGGCCCGTCTTGAAACACGGACCAAGGAGTCTAACATCTATGCGAGTGTTCGGGTGGAAAACCCTTGCGCGTAATGAAAGTGAACGGAGGTGGGAACCCCTGGGGTGCACCATCGACCGATCCCGATGTTTACGGAAGGATTTGAGTAGGAGCATAGCTGTTGGGACCCGAAAGATGGTGAACTATGCCTGAATAGGGTGAAGCCAGAGGAAACCTTGGTGGAAGCTCGCAGCGGTTCTGACGTGCAAATCGATCGCAGGACGACTGCGCTATTCTCATCATTGCTGCCGGTACTGGTGAGTTTGAGGCCGGTATCTCCAAGGATGGTCAGACTCGTGAGCACGCTTTGCTTGCATACACCCTCGGTGTCAAGCAGCTCATCGTTGCTATCAACAAGATGGACACCACCAAGTGGTCTGAGGACCGCTACAAGGAAATCGTCAAGGAGGTTTCCAACTTCATCAAGAAGGTCGGATTCAACCCCAAGACTGTTGCCTTCGTCCCCATCTCCGGGTTCAACGGTGACAACATGATCGAGCCCTCGAGTAACTGCCCCTGGTACAAGGGTAAGTTTTAAACTAAATCTATGCGCGCAAGCAGTGCTAATACATCTTCAGGATGGGACAAGGAGACCAAGGAGGGTGGCAAGTCGTCTGGTAAGACTCTTCTCGAAGCTATCGATTCGATCGACCGCCCCGAGCGACCTTCCAGCAAGCCTCTCCGTCTCCCTCTCCAGGATGTCTACAAGATTGGTGGTATTGGAACAGTGCCTGTCGGTCGTGTTGAGACGGGTACCATCAAGCCCGGTATGGTCGTCACGTTCGCTCCCGCTGGTGTGACCACCGAAGTCAAGTCTGTTGAAATGCACCATGAACAGCTTACTGAGGGTCTCCCCGGTGACAACGTTGGCTTCAACGTCAAGGTTAGTGAGCGACTGTGGTGATACCAGTTTCTGCGCCGGTGCTAATGCTTCGGAATAGAACGTTTCCGTTAAGGAAATCCGTCGTGGTAATGTTGCTGGTGACTCCAAGAACGACCCCCCCAAGGGTGCCGAGTCCTTCAACGCTCAGGTTATCTTGATGAACCACCCTGGCCAGGTCGGAAACGGATACGCACCCGTTCTGGACTGCCACACTGCCCACATTGCTTGCAAGTTCGCTGAGTTGATCGAGAAGATCGACCGTCGTACTGGTAAATCCGTTGAGCAATCCCCCAAGTTCATCAAAAGCTTGCGGACTTGTCAAGAATCTGGCACTCATGTCTTACATCACCGTCGGCACACCTGGTGAACCGTTGATCAATTTCATGGCAGAGCAGAATATGGAATTCCTTGAGGAATACGAACCCCAACGATCTCCGAATGCCACCAAGATTTTCCTCAACGGTGTGTGGGTCGGCATCCACCGTGATCCCCTCCATCTCGTTCGTCTGGTACAGGAACTTCGGCGCAGTGGCTCCATCAGCCATGAAGTCAGTGTCATCCGAGATATAAGAGACCGAGAATTCAAAATCTTTACGGATGCTGGCAGGGTTTGCCGTCCACTGTTCGTCATAGATAACGACCCCACTCATGAACGGCGAGGCCAGTTGGTTCTCACGAAGGACCACATCATGAGATTAGAAGATGACGCTGCACTTACTCCGGAAGAGCGCTTTGGGTGGAAGGGCTTGCTTGACTGTGGTGCAGTCGAGTACGTCGATGCAGAGGAGGAAGAAACGATCATGATCGTGATGACTCCAGAGGATCTCGAAATCTCCCGTCAAGTACAAGCTGGATACGAGCTGGCAGAAGAGACCGATCCCAACAAGCGTGTCAAGACGCCGATCAACAAGAACATGAACCAGTACACTCATTGCGAAATTCACCCTAGCATGATACTCGGGATCTGTGCCAGCATCATTCCATTCCCCGATCACAACCAAGTACGGTATCCCCACCCGGAAAATTGTTGACTTTTAGCTAACT-GAAGCCAAGTCTCCTCGTAATACTTATCAGTCCGCCATGGGCAA------GAAGNNNNNNNNNNCCCCTCATGATATCTGAGTAGTATACCTCCGAGCAGGATGTCTCATCTACCCCATTGCTTGGTTTCC--CATTACGCTCCATGGAGTACCTCAAATTTCGTGAGCTCCCAGCTGGCCAGAACGCCATTGTCGGTATAATGTGCTACAGCGGATATAACCAAGAAGATTCAGTTATCATGAATCAAAGTAGTATCGATCGAGGACTGTTCCGCAGTCTTTTCTATCGGTCCTACATGGACCAGGAGAAGCGCATCGGAATGCAGACGGTCGAAGGGTTTGAAAAGCCTTCGAGGCAGAACACACTGAAGTTGAAGCATGGGACGTACGACAAACTGGATGATGACGGTCTCGTGGCTCCGGGTGTCCGTGTCTCTGGAGAGGACATCATCATTGGCAAGACGGCGCCAATTGCGCCGGATGCTGAGGAGATGGGCCAGAGACAGAAATATCACACCAAGCGGGATGTGTCGACACCCCTACGGAGCACCGAGAACGGTATCGTCGATCAAGTCATGCTCACTACAAATGCGGATGGCTTGAAGTTCGTGAAAGTCCGGATGAGGACGACCAAGATACCGCAGATTGGGGACAAGTTTGCTTCACGGCACGGACAAAAGGTGAACTGACGGTGGTTTAGGAGGGGTTGCTGTTCCCGAA---------TGCTGACGGCGATCTTCTAGGGCACGATCGGAATTACGTATCGAGCGGAAGACATGCCCTTCACCAGCGAAGGAATTGTTCCCGACATCATAATCAACCCTCACGCTATTCCCTCTCGTATGACGATTGCTCATTTGATCGAATGCCAACTTAGTAAGGTTGCATCGCTGCGCGGTTTCGAAGGGGACGCAACGCCTTTCACTGATGTGACGGTCGACTCGGTATCGAGCCTGTTGCGCCAAAGCGGGTATCAGTCGCGAGGGTTCGAAGTGATGTACAACGGCCATACAGGACGAAAGTTGGT
>FANM1048_LSU_XYY
TAACTGCGAGTGAAGCGGCAAAAGCTCAAATTTGAAATCTGGTGTGACATTTGAGTTGTAATTTGGAGGGATATCTTCGGAGCTGGCGCTGTCCTAAGTTCTTTGGAACCAGACATCATAGAGGGTGAGAATCCCGTGCCTGGGTGGCTGCTCCGCTCCATGTGAAGTGTCTCCGACGAGTCGAGTTGTTTGGGAATGCAGCTCAAAATGGGTGGTAAATTTCATCTAAAGCTAAATATTGGCGAGAGACCGATAGCGCACAAGTAGAGTGATCGAAAGATGAAAAGCACTTTGAAAAGAGAGTTAAACAGTACGTGAAATTGTTGAAAGGGAAGCGCTTGAGACTAGATTCAGCTGTCGGTCATCAGCTACGTTTTTACGTGGTGCACTTGCCGTCAGTTGAGCCAGCATCGGTTTTGATGGCGGGATAAAGGTTTCGGGAATGTGGCTCCTCATTCTTGAGGAGTGTTATAGCCTGGAGCGCAATGCCGCCTGTCGGGACCGAGGACCGCGCTTTTGCTAGGATGCTGGCTAAAAGGTCTTAAGCGGCCCGTCTTGAAACACGGACCAAGGAGTCTAACATCTATGCGAGTGTTCGGGTGGAAAACCCTTGCGCGTAATGAAAGTGAACGGAGGTGGGAACCCCTGGGGTGCACCATCGACCGATCCCGATGTTTACGGAAGGATTTGAGTAGGAGCATAGCTGTTGGGACCCG-AAGATGGTGAACTATGCCTGAATAGGGTGAAGCCAGAGGAACCCTTGGTGGAAGCTCGCAGCGGTTCTGACGTGC-AATCGATCGCAGGCCGACTGTGCTATTCTCATCATTGCTGCCGGTACTGGTGAGTTTGAGGCCGGTATCTCCAAGGATGGTCAGACTCGTGAGCACGCTTTGCTTGCATACACCCTCGGTGTCAAGCAGCTCATCGTTGCTATCAACAAGATGGACACCACCAAGTGGTCTGAGGACCGCTACAAGGAAATCGTCAAGGAGGTTTCCAACTTCATCAAGAAGGTCGGATTCAACCCCAAGACTGTTGCCTTCGTCCCCATCTCCGGGTTCAACGGTGACAACATGATCGAGCCCTCGAGTAACTGCCCCTGGTACAAGGGTAAGTTTTAAACTAAATCTATGCGCGCAAGCAGTGCTAATACATCTTCAGGATGGGACAAGGAGACCAAGGAGGGTGGCAAGTCGTCTGGTAAGACTCTTCTCGAAGCTATCGATTCGATCGACCGCCCCGAGCGACCTTCCAGCAAGCCTCTCCGTCTCCCTCTCCAGGATGTCTACAAGATTGGTGGTATTGGAACAGTGCCTGTCGGTCGTGTTGAGACGGGTACCATCAAGCCCGGTATGGTCGTCACGTTCGCTCCCGCTGGTGTGACCACTGAAGTCAAGTCTGTTGAAATGCACCATGAACAGCTTACTGAGGGTCTCCCCGGTGACAACGTTGGCTTCAACGTCAAGGTTAGTGAGCGACTGCGGTGATACCAGTTTCTGCGCCGGTGCTAATGCTTCGGAATAGAACGTTTCCGTTAAGGAAATCCGTCGTGGTAATGTTGCTGGTGACTCCAAGAACGACCCCCCCAAGGGTGCCGAGTCCTTCAACGCTCAGGTTATCTTGATGAACCACCCTGGCCAGGTCGGAAACGGATACGCACCCGTTCTGGACTGCCACACTGCCCACATTGCTTGCAAGTTCGCTGAGTTGATCGAGAAGATCGACCGTCGTACTGGTAAATCCGTTGAGCAATCCCCCAAGTTCATCAAAAGCTTGCGGACTTGTCAAGAATCTGGCACTCATGTCTTACATCACCGTCGGCACACCTGGTGAACCGTTGATCAATTTCATGGCAGAGCAGAATATGGAATTCCTTGAGGAATACGAACCCCAACGATCTCCGAATGCCACCAAGATTTTCCTCAACGGTGTGTGGGTCGGCATCCACCGTGATCCCCTCCATCTCGTTCGTCTGGTACAGGAACTTCGGCGCAGTGGCTCCATCAGCCATGAAGTCAGTGTCATCCGAGATATAAGAGACCGAGAATTCAAAATCTTTACGGATGCTGGCAGGGTTTGCCGTCCACTGTTCGTCATAGATAACGACCCCACTCATGAACGGCGAGGCCAGTTGGTTCTCACGAAGGACCACATCATGAGATTAGAAGATGACGCTGCACTTACTCCGGAAGAGCGCTTTGGGTGGAAGGGCTTGCTTGACTGTGGTGCAGTCGAGTACGTCGATGCAGAGGAGGAAGAAACGATCATGATCGTGATGACTCCAGAGGATCTCGAAATCTCCCGTCAAGTACAAGCTGGATACGAGCTGGCAGAAGAGACCGATCCCAACAAGCGTGTCAAGACGCCGATCAACAAGAACATGAACCAGTACACTCATTGCGAAATTCACCCTAGCATGATACTCGGGATCTGTGCCAGCATCATTCCATTCCCCGATCACAACCAAGTACGGTATCCCCACCCGGAAAATTGTTGACTTTTAGCTAACT-GAAGCCAAGTCTCCTCGTAATACTTATCAGTCCGCCATGGGCAC-------------NNNNNNNNNNCCCGATCTGCCGTCCGAGTTGTGCCTAGTTAGAGTAAGGCATGATACTCCAAAAGCTTATTGCC--CAAAACGCTCCATGGAGTACCTCAAATTTCGTGAGCTCCCAGCTGGCCAGAACGCCATTGTCGGTATAATGTGCTACAGCGGATATAACCAAGAAGATTCAGTTATCATGAATCAAAGTAGTATCGATCGAGGACTGTTCCGCAGTCTTTTCTATCGGTCCTACATGGACCAGGAGAAGCGCATCGGAATGCAGACGGTCGAAGGGTTTGAAAAGCCTTCGAGGCAGAACACACTGAAGTTGAAGCATGGGACGTACGACAAACTGGATGATGACGGTCTCGTGGCTCCGGGTGTCCGTGTCTCTGGAGAGGACATCATCATTGGCAAGACGGCGCCAATTGCGCCGGATGCTGAGGAGATGGGCCAGAGACAGAAATATCACACCAAGCGGGATGTGTCGACACCCCTACGGAGCACCGAGAACGGTATCGTCGATCAAGTCATGCTCACTACAAATGCGGATGGCTTGAAGTTCGTGAAAGTCCGGATGAGGACGACCAAGATACCGCAGATTGGGGACAAGTTTGCTTCACGGCACGGACAAAAGGTGAACTGACGGTGGTTTAGGAGGGGTTGCTGTTCCCGAA---------TGCTGACGGCGATCTTCTAGGGCACGATCGGAATTACGTATCGAGCGGAAGACATGCCCTTCACCAGCGAAGGAATTGTTCCCGACATCATAATCAACCCTCACGCTATTCCCTCTCGTATGACGATTGCTCATTTGATCGAATGCCAACTTAGTAAGGTTGCATCGCTGCGCGGTTTCGAAGGGGACGCAACGCCTTTCACTGATGTGACGGTCGACTCGGTATCGAGCCTGTTGCGCCAAAGCGGGTATCAGTCGCGAGGGTTTGAAGTGATGTACAACGGCCATACAGGACGAAAGTTG--
>KU987023_Otidea_sp_Z_W_Ge_863_28S
--------------------------------TGAAATCTGACGTGACGTTCGAATTGTAATTTGGAGGGATATCTTCGGAGCTGGCGCTGTCCTAAGTTCTTTGGAACCAGACATCATAGAGGGTGAGAATCCCGTGCCTGAATGGCTGTCCTGCTCCATGTGAAGTGTCTCCGACGAGTCGAGTTGTTTGGGAATGCAGCTCAAAATGGGTGGTAAATTTCATCTAAAGCTAAATATTGGCGAGAGACCGATAGCGCACAAGTAGAGTGATCGAAAGATGAAAAGCACTTTGAAAAGAGAGTTAAACAGTACGTGAAATTGTTGAAAGGGAAGCGCTTGAGACTAGATTCGGCCGGCGGTCATCAGCTACGTTTTTGCGTGGTGCACTTGCCGTCGGTTGAGCCAGCATCGGTTTCGATGGTGGGATAAAGGTTTCAGGAATGTGGCTCCTCAATTTTGAGGAGTGTTATAGCCTGGAGCGCAATGCCGCCTGTCGGGACCGAGGACCGCGCTTTTGCTAGGATGCTGGCTAAAAGGTCTTAAGCGGCCCGTCTTGAAACACGGACCAAGGAGTCTAACATCTATGCGAGTGTTCGGGTGGAAAACCCTTGCGCGTAATGAAAGTGAACGGAGGTGGGAACCCCTGGGGTGCACCATCGACCGATCCCGATGTTTACGGAAGGATTTGAGTAGGAGCATAGCTGTTGGGACCCGAAAGATGGTGAACTATGCCTGAATAGGGTGAAGCCAGAGGAAA---------------------------------------------------------------------------------------------------------CAAGGATGGTCAGACTCGTGAGCACGCTTTGCTTGCATACACCCTCGGTGTCAAGCAGCTCATCGTTGCTATCAACAAGATGGACACCACCAAGTGGTCTGAGGACCGTTACAAGGAAATCGTCAAGGAGGTTTCCAACTTCATCAAGAAGGTCGGATTCAACCCCAAGACTGTTGCCTTCGTCCCCATCTCCGGGTTCAACGGTGACAACATGATCGAGCCCTCGAGCAACTGCCCCTGGTACAAGGGTAAGTTTTAAACTACATCTATGTGTGCAAACAGTACTAATACATCTTCAGGATGGGACAAGGAGACCAAGGAGGGTGGCAAGTCGTCTGGTAAGACTCTTCTCGAAGCTATCGATTCGATCGACCGCCCCGAGCGACCTTCCAGCAAGC----------------------------------------------------------------------------------------------------------------------------------------------------------------------------------------------------------------------------------------------------------------------------------------------------------------------------------------------------------------------------------------------------------------------------------------------------------------------------------------------------------------------------------------------------------------------------GTCGGCACACCTGGTGAACCGTTGATTAATTTCATGGCAGAGCAGAATATGGAATTCCTTGAGGAATACGAACCCCAACGATCTCCGAATGCCACCAAGATTTTCCTCAACGGTGTGTGGGTCGGTATCCACCGTGATCCTCTCCATCTCGTTCGTCTGGTACAGGAACTTCGGCGCAGTGGCTCCATCAGTCACGAAGTCAGTGTCATCCGAGATATAAGAGACCGAGAATTCAAGATCTTCACGGATGCTGGCAGGGTCTGCCGTCCACTGTTCGTCATAGATAACGACCCCACTCATGAACGACGAGGCCAGTTAGTTCTCACGAAGGACCACATCATGAGATTAGAAGATGACGCTGCACTTCCTACGGAAGAGCGCTTTGGGTGGAAGGGCTTGCTTGACTGTGGTGCGGTCGAGTACGTCGATGCAGAGGAGGAAGAAACGATCATGATCGTGATGACTCCAGAGGATCTCGAAATCTCCCGCCAAGTACAAGCTGGATACGAGCTGGCAGAAGAAACCGATCCCAACAAGCGTGTCAAGACGCCGATCAACAAGAACATGAACCAGTATACTCATTGCGAAATTCACCCTAGCATGATACTCGGGATCTGCGCCAGCATCATTCCATTCCCTGATCACAATCAAGTACAGTATTCCACCNNNNNNNNNNNNNNNNNNNNNNNNNNNNNNNNNNNNNNNNNNNNNNNNNNNNNNNNNNNNNNNNNNNNNNNNNNNNNNNNNNNNNNNNNNNNNNNNNNNNNNNNNNNNNNNNCATGGACACGATGGCCAACATCCTTTACTACCCACAAAAACCCCTTGCAACAACTCGCTCTATGGAGTACCTCAAGTTTCGTGAGCTCCCAGCTGGCCAGAACGCCATTGTCGGTATAATGTGCTACAGCGGATATAATCAAGAAGATTCAGTTATCATGAATCAAAGTAGTATCGATCGAGGACTGTTCCGCAGTCTTTTCTATCGGTCCTACATGGACCAGGAGAAGCGTATCGGAATGCAGACGGTCGAAGGATTCGAAAAGCCTTCAAGGCAGAACACACTGAAGTTGAAGCATGGGACGTACGACAAACTGGATGATGACGGTCTCGTGGCTCCGGGAGTCCGTGTCTCTGGAGAGGACATCATCATCGGCAAGACGGCGCCAATTTCGCCGGATGCCGAGGAGATGGGCCAGAGACAGAAATATCACACCAAGCGGGATGTGTCGACACCCTTACGGAGCACCGAGAACGGTATTGTCGATCAAGTTATGCTCACCACAAATGCGGATGGCTTGAAGTTTGTGAAAGTCCGGATGAGGACGACCAAGATACCGCAGATTGGGGACAAGTTTGCTTCACGCCACGGACAAAAGGTGAACTGACGGTGGTTAAGGAGGGGTTGCTGTTTCCGAA---------TGCTGACGGTGATCCGCTAGGGCACGATCGGAATTACGTATCGAGCGGAAGACATGCCCTTCACCAGCGAAGGAATTGTTCCTGACATCATAATCAACCCTCACGCTATTCCCTCTCGTATGACGATTGCTCATTTGATCGAATGCCAACTTAGTAAGGTTGCATCGCTGCGCGGTTTCGAAGGGGACGCAACGCCTTTCACTGATGTGACGGTCGACTCGGTATCGAGCCTGTTGCGCCAGAGCGGGTATCAGTCGCGAGGGTTCGAAGTGATGTACAACGGCCATACAGGACGAAAGT----
>KU987027_Otidea_sp_WZ_2157_28S
TAACTGCGAGTGAAGCGGCAAAAGCTCAAATTTGAAATCTGACGTGACGTTCGAATTGTAATTTGGAGGGATATCTTCGGAGCTGGCGCTGTCCTAAGTTCTTTGGAACCAGACATCATAGAGGGTGAGAATCCCGTGCCTGAATGGCTGTCCTGCTCCATGTGAAGTGTCTCCGACGAGTCGAGTTGTTTGGGAATGCAGCTCAAAATGGGTGGTAAATTTCATCTAAAGCTAAATATTGGCGAGAGACCGATAGCGCACAAGTAGAGTGATCGAAAGATGAAAAGCACTTTGAAAAGAGAGTTAAACAGTACGTGAAATTGTTGAAAGGGAAGCGCTTGAGACTAGATTCGGCCGGCGGTCATCAGCTACGTTTTTGCGTGGTGCACTTGCCGTCGGTTGAGCCAGCATCGGTTTCGATGGTGGGATAAAGGTTTCAGGAATGTGGCTCCTCAATTTTGAGGAGTGTTATAGCCTGGAGCGCAATGCCGCCTGTCGGGACCGAGGACCGCGCTNNNNNNNNNNNNNNNNNNNNNNNNNNNNNNNNNNNNNGTCTTGAAACACGGACCAAGGAGTCTAACATCTATGCGAGTGTTCGGGTGGAAAACCCTTGCGCGTAATGAAAGTGAACGGAGGTGGGAACCCCTGGGGTGCACCATCGACCGATCCCGATGTTTACGGAAGGATTTGAGTAGGAGCATAGCTGTTGGGACCCGAAAGATGGTGAACTATGCCTGAATAGGGTGAAGCCAGAGGAAACCTTGGTGGAAGCTCGCAGCGGTTCTGACGTGCAAATCGATCG----------------------------------------------------------------AGGATGGTCAGACTCGTGAGCACGCTTTGCTTGCATACACCCTCGGTGTCAAGCAGCTCATCGTTGCTATCAACAAGATGGACACCACCAAGTGGTCTGAGGACCGTTACAAGGAAATCGTCAAGGAGGTTTCCAACTTCATCAAGAAGGTCGGATTCAACCCCAAGACTGTTGCCTTCGTCCCCATCTCTGGGTTCAACGGTGACAACATGATCGAGCCCTCGAGCAACTGCCCCTGGTACAAGGGTAAGTTTTAAACTACATCTATGTGTGCAAACAGTACTAATACATCTTCAGGATGGGACAAGGAGACCAAGGAGGGTGGCAAGTCGTCTGGTAAGACTCTTCTCGAAGCTATCGATTCGATCGACCGCCCCGAGCGACCTTCCAGCAAGCCTCTCCGTCTCCCCCTCCAGGATGTCTACAAGATCGGTGGTATTGGAACAGTA------------------------------------------------------------------------------------------------------------------------------------------------------------------------------------------------------------------------------------------------------------------------------------------------------------------------------------------------------------------------------------------------------------------------------------------------------------------------AAGCTTGCGGACTTGTCAAGAATCTGGCACTCATGTCTTACATCACCGTCGGCACACCTGGTGAACCGTTGATTAATTTCATGGCAGAGCAGAATATGGAATTCCTTGAGGAATACGAACCCCAACGATCTCCGAATGCCACCAAGATTTTCCTCAACGGTGTGTGGGTCGGTATCCACCGTGATCCTCTCCATCTCGTTCGTCTGGTACAGGAACTTCGGCGCAGTGGCTCCATCAGTCACGAAGTCAGTGTCATCCGAGATATAAGAGACCGAGAATTCAAGATCTTCACGGATGCTGGCAGGGTCTGCCGTCCACTGTTCGTCATAGATAACGACCCCACTCATGAACGACGAGGCCAGTTAGTTCTCACGAAGGACCACATCATGAGATTAGAAGATGACGCTGCACTTCCTACGGAAGAGCGCTTTGGGTGGAAGGGCTTGCTTGACTGTGGTGCGGTCGAGTACGTCGATGCAGAGGAGGAAGAAACGATCATGATCGTGATGACTCCAGAGGATCTCGAAATCTCCCGCCAAGTACAAGCTGGATACGAGCTGGCAGAAGAAACCGATCCCAACAAGCGTGTCAAGACGCCGATCAACAAGAACATGAACCAGTATACTCATTGCGAAATTCACCCTAGCATGATACTCGGGATCTGCGCCAGCATCATTCCATTCCCTGATCACAATCAAGTACAGTATTCCCACCCGGAAAATTTTTGACTTTTAACTGACTGGAAGCCAAGTCTCCTCGTAATACTTATCAGTCCGCCATGGGCACAANNNNNNNNNNCAACCGCTAGTTTGTTAGCGCTCGATCGTTGGTGG--------------CATTATTGCGTCCCTGGATTGTTTCCCATAAAACGCACCATGGTGTACCTCAAGTTTCGTGAGCTCCCAGCTGGCCAGAACGCCATTGTCGGTATAATGTGCTACAGCGGATATAATCAAGAAGATTCAGTTATCATGAATCAAAGTAGTATCGATCGAGGACTGTTCCGCAGTCTTTTCTATCGGTCCTACATGGACCAGGAGAAGCGTATCGGAATGCAGACGGTCGAAGGATTCGAAAAGCCTTCAAGGCAGAACACACTGAAGTTGAAGCATGGGACGTACGACAAACTGGATGATGACGGTCTCGTGGCTCCGGGAGTCCGTGTCTCTGGAGAGGACATCATCATCGGCAAGACGGCGCCAATTTCGCCGGATGCCGAGGAGATGGGCCAGAGACAGAAATATCACACCAAGCGGGATGTGTCGACACCCTTACGGAGCACCGAGAACGGTATTGTCGATCAAGTTATGCTCACCACGAATGCGGATGGCTTGAAGTTTGTGAAAGTCCGGATGAGGACGACCAAGATACCGCAGATTGGGGACAAGTTTGCTTCACGCCACGGACAAAAGGTGAACTGACGGTGGTTAAGGAGGGGTTGCTGTTTCCGAA---------TGCTGACGGTGATCCGCTAGGGCACGATCGGAATTACGTATCGAGCGGAAGACATGCCCTTCACCAGCGAAGGAATTGTTCCTGACATCATAATCAACCCTCACGCTATTCCCTCTCGTATGACGATTGCTCATTTGATCGAATGCCAACTTAGTAAGGTTGCATCGCTGCGCGGTTTCGAAGGGGACGCAACGCCTTTCACTGATGTGACGGTCGACTCGGTATCGAGCCTGTTGCGCCAGAGCGGGTATCAGTCGCGAGGGTTCGAAGTGATGTACAACGGCCATACAGGACGAAAGTTGGT
>KM823245_Otidea_rainierensis_A_H_Smith_30553_28S
TAACTGCGAGTGAAGCGGCAAAAGCTCAAATTTGAAATCTGACGTGACGTCCGAGTTGTAATTTGGAGGGATATCTTCGGAGCTGACACCGTCCTAAGTTCTTTGGAACCAGACATCATAGAGGGTGAGAATCCCGTGCCTGGATGACTGTCCTGCTCCATGTGAAGTGTCTCCGACGAGTCGAGTTGTTTGGGAATGCAGCTCAAAATGGGTGGTAAATTTCATCTAAAGCTAAATATTGGCGAGAGACCGATAGCGCACAAGTAGAGTGATCGAAAGATGAAAAGCACTTTGAAAAGAGAGTTAAATAGTACGTGAAATTGTTGAAAGGGAAGCGCTTGAGACTTCATTCAGCTGACAGTCTTCACCCACATTTTTATGTGGTGCACTTACTGTCGGTTGGGCCAGCATCGATTCTGACGACGGGATAAAGGTTTCAGGAATGTGGCTCCCTAATTATGGGGAGTGTTAAAGCCTGGAGCGTAATGCCGCCAGTTGGGATCGAGGAGAGCGCGT--AATAGGATGCTGGCAGAAAGGTCTTAAGCGGCCCGTCTTGAAACACGGACCAAGGAGTCTAACATCTATGCAAGTGTTCGGGTGGAAAACCCTTGCGCGTAATGAAAGTGAATGTAGGTGAGATCTCTGGTGAAGCATCACCGACCGATCCCGATGTTTACGGAAGGATTTGAGTAGGAGCATAGATGTTGGGACCCGAAAGATGGTGAACTATGCCTGAATAGGGTGAAGCCAGAGGAAACCTTGGTGGAAGCTCGCAGCGGTTCTGACGTGCAAATCGATCGCAGGCCGACTGCGCTATTCTCATCATCGCTGCTGGCACTGGTGAGTTTGAGGCCGGTATTTCCAAGGACGGTCAGACTCGTGAGCACGCTTTGCTTGCGTACACCCTCGGTGTCAAGCAGCTCATCGTTGCCATCAACAAGATGGACACCACCAAGTGGTCTGAGGACCGTTTCAAGGAAATCGTCAAGGAGGTTTCCAACTTCATCAAGAAGGTCGGATTCAACCCCAAGACTGTTGCCTTCGTCCCCATTTCCGGTTTCAACGGTGACAACATGATCGAGTCCTCCAGCAACTGCCCCTGGTACAAGGGTAAGTTTTAAATCACATCTGTGTGCGCAAACAATGCTAATACATCTTCAGGATGGGATAAGGAGACCAAGGAGGGTGGCAAGTCATCTGGTAAGACTCTTCTGGAAGCTATCGATTCGATCGACCGCCCCGAGCGGCCTTCCAGCAAGCCCCTCCGTCTTCCCCTCCAAGATGTCTACAAGATTGGTGGTATTGGAACAGTGCCTGTTGGTCGTGTTGAGACGGGTACCATCAAGCCCGGTATGGTCGTCACATTCGCCCCTGCTGGTGTGACCACCGAAGTCAAGTCTGTTGAGATGCACCACGAGCAGCTTACTGAGGGTCAACCCGGTGACAATGTTGGTTTCAACGTGAAGGTTAGTGAGAAACTGCAGTGATACCAGTTTCTGTACCGGTGCTAATGCTTCGAAATAGAACGTTTCCGTTAAGGAAATTCGTCGTGGTAATGTTGCTGGTGACTCCAAGAACGACCCCCCCAAGGGCGCCGAGTCCTTCAACGCTCAGGTTATCTTGATGAACCACCCTGGTCAGGTCGGAAACGGATACGCACCCGTTCTGGACTGCCACACCGCCCACATTGCTTGCAAGTTCGCTGAGTTGATCGAGAAGATCGACCGTCGTACTGGTAAATCCGTTGAGCAATCCCCCAAGTTCATCAA----------------------CCTGGCACTCATGTCTTACATTACTGTCGGCACACCTGGTGAGCCGTTGATCAATTTCATGGCAGAGCAGAATATGGAATTCCTTGAGGAATACGAACCCCAACGATCTCCGAATGCTACCAAGATTTTCCTCAACGGTGTGTGGGTCGGCATTCACCGTGATCCTCTTCATCTTGTTCGTCTGGTACAGGAACTTCGGCGTAGCGGTTCCATCAGTCATGAAGTCAGTGTCATCCGAGATATAAGGGACCGAGAATTCAAGATCTTCACGGATGCTGGCAGGGTCTGTCGTCCACTGTTCGTCATAGATAACGACCCCACTCATGAGCGGCGAGGCCAGTTAGTTCTCACGAAGGACCACATCATGAGATTGGAAGACGACGCCGCACTTCTTCCGGAAGAGCGCTTTGGGTGGAAGGGCTTGCTCGACTGCGGTGCGGTTGAGTACGTCGATGCGGAGGAGGAAGAAACGATCATGATCGTGATGACTCCAGAAGATCTCGAAATCTCCCGTCAAGTACAAGCTGGATACGAGCTGGCAGAAGAAACCGATCCCAACAAGCGTGTCAAGACGCCGATCAACAAGAACATGAACCAGTACACTCATTGTGAAATTCACCCTAGCATGATACTCGGGATCTGCGCCAGCATCATTCCATTCCCTGATCACAATCAAGTACAGTATCCCCACCCAGAAGTTTTTTTTTCTTTAGCTGACTGGAAGCCAAGTCTCCTCGTAACACCTATCAGTCCGCCATGGGC--------------------------------------------------------------------------------------------------------------------------------------------------------------------------------------------------------------------------------------------------------------------------------------------------------------------------------------------------------------------------------------------------------------------------------------------------------------------------------------------------------------------------------------------------------------------------------------------------------------------------------------------------------------------------------------------------------------------------------------------------------------------------------------------------------------------------------------------------------------------------------------------------------------------------------------------------------------------------------------------------------------------------------
>MG383814_Otidea_saliceticola_MCVE_29365_LSU
TAACTGCGAGTGAAGCGGCAAAAGCTCAAATTTGAAATCTGACGTGACGTTCGAATTGTAATTTGGAGGGATATCTTCGGAGCTGGCGCTGTTTTAAGTTCTTTGGAACCAGACATCATAGAGGGTGAGAATCCCGTGCCTGAATGGCTGTCCCGCTCCATGTGAAGTGTCTCCGACGAGTCGAGTTGTTTGGGAATGCAGCTCAAAATGGGTGGTAAATTTCATCTAAAGCTAAATATTGGCGAGAGACCGATAGCGCACAAGTAGAGTGATCGAAAGATGAAAAGCACTTTGAAAAGAGAGTTAAACAGTACGTGAAATTGTTGAAAGGGAAGCGCTTGAGACTAGATTCGGCCGGCGGTCATCAGCTACGTTTTTACGTGGTGCACTTGCCGTCGGTTGAGCCAGCATCGGTTTCGATGGCGGGATAAAGGTTTCAGGAATGTGGCTCCTCAATTTTGAGGAGTGTTATAGCCTGGAGTGCAATGCCGCCTGTTGGGACCGAGGACCGCGCTTTTGCTAGGATGCTGGCTAAAAGGTCTTAAGCGGCCCGTCTTGAAACACGGACCAAGGAGTCTAACATCTATGCGAGTGTTCGGGTGGAAAACCCTTGCGCGTAATGAAAGTGAACGCAGGTGGGAACCCCTGGGGTGCACCATCGACCGATCCCGATGTTTACGGAAGGATTTGAGTAGGAGCATAGCTGTTGGGACCCGAAAGATGGTGAACTATGCCTGAATAGGGTGAAGCCAGAGGAAACCTTGGTGGAAGCTCGCAGCGGTTCTGACGTGCAAATCGATCG---------------------------------------------------------------------------------------------------------------------------------------------------------------------------------------------------------------------------------------------------------------------------------------------------------------------------------------------------------------------------------------------------------------------------------------------------------------------------------------------------------------------------------------------------------------------------------------------------------------------------------------------------------------------------------------------------------------------------------------------------------------------------------------------------------------------------------------------------------------------------------------------------------------------------------------------------------------------------------------------------------------------------------------------------------------------------------------------------------------------------------------------------------------------------------------------------------------------------------------------------------------------------------------------------------------------------------------------------------------------------------------------------------------------------------------------------------------------------------------------------------------------------------------------------------------------------------------------------------------------------------------------------------------------------------------------------------------------------------------------------------------------------------------------------------------------------------------------------------------------------------------------------------------------------------------------------------------------------------------------------------------------------------------------------------------------------------------------------------------------------------------------------------------------------------------------------------------------------------------------------------------------------------------------------------------------------------------------------------------------------------------------------------------------------------------------------------------------------------------------------------------------------------------------------------------------------------------------------------------------------------------------------------------------------------------------------------------------------------------------------------------------------------------------------------------------------------------------------------
>DQ443451_Otidea_sinensis_HMAS_61360_LSU
TAACTGCGAGTGAAGCGGCAAAAGCTCAAATTTGAAATCTGACGTGACGTCCGAGTTGTAATTTGGAGGGATATCTTCGGAGCTGGCGCCGTCCTAAGTTCTTTGGAACCAGACATCATAGAGGGTGAGAATCCCGTGCCTGGATGGCTGTCCTGCTCCATGTGAAGTGTCTCCGACGAGTCGAGTTGTTTGGGAATGCAGCTCAAAATGGGTGGTAAATTTCATCTAAAGCTAAATATTGGCGAGAGACCGATAGCGCACAAGTAGAGTGATCGAAAGATGAAAAGCACTTTGAAAAGAGAGTTAAATAGTACGTGAAATTGTTGAAAGGGAAGCGCTTGAGACTAGATTCGGCCGGCGGTTATCAGCGACGTTTTTACGTAGTGCACTTGCCGTCGGTTGAGCCAGCATCGGTTCTGATGGTGGGATAAAGGTTTCAGGAATGTGGCTCCTCGATTTCGGGGAGTGTTATAGCCTGGAGCGCAATGCCGCCTGTTGGGACCGAGGACCGCGCTTTCGCTAGGATGCTGGC---------------------------------------------------------------------------------------------------------------------------------------------------------------------------------------------------------------------------------------------------------------------------------------------------------------------------------------------------------------------------------------------------------------------------------------------------------------------------------------------------------------------------------------------------------------------------------------------------------------------------------------------------------------------------------------------------------------------------------------------------------------------------------------------------------------------------------------------------------------------------------------------------------------------------------------------------------------------------------------------------------------------------------------------------------------------------------------------------------------------------------------------------------------------------------------------------------------------------------------------------------------------------------------------------------------------------------------------------------------------------------------------------------------------------------------------------------------------------------------------------------------------------------------------------------------------------------------------------------------------------------------------------------------------------------------------------------------------------------------------------------------------------------------------------------------------------------------------------------------------------------------------------------------------------------------------------------------------------------------------------------------------------------------------------------------------------------------------------------------------------------------------------------------------------------------------------------------------------------------------------------------------------------------------------------------------------------------------------------------------------------------------------------------------------------------------------------------------------------------------------------------------------------------------------------------------------------------------------------------------------------------------------------------------------------------------------------------------------------------------------------------------------------------------------------------------------------------------------------------------------------------------------------------------------------------------------------------------------------------------------------------------------------------------------------------------------------------------------------------------------------------
>JN941087_Otidea_smithii_OSC_56799_LSU
TAACTGCGAGTGAAGCGGCAAAAGCTCAAATTTGAAATCTGACGTGACGTTCGAATTGTAATTTGGAGGGATATCTTCGGAGCTGGCGCTGTTCTAAGTTCTTTGGAACCAGACATCAAAGAGGGTGAGAATCCCGTGCCTGAACGGCTGTCCCGCTCCATGTGAAGTGTCTCCGACGAGTCGAGTTGTTTGGGAATGCAGCTCAAAATGGGTGGTAAATTTCATCTAAAGCTAAATATTGGCGAGAGACCGATAGCGCACAAGTAGAGTGATCGAAAGATGAAAAGCACTTTGAAAAGAGAGTTAAACAGTACGTGAAATTGTTGAAAGGGAAGCGCTTGAGACTAGATTCGACCGGCGGTCATCAGCTGCGTTTTTACGTGGTGCACTTGCCGTCGGTTGAGCCAGCATCGGTTTCGATGGCAGGATAAAGGTTTCAGGAATGTGGCTCCTCATTTTCGAGGAGTGTTATAGCCTGGAGCGCAATGCTGCCTGTTGGGACCGAGGACCGCGCTTTTGCTAGGATGCTGGCTAAAAGGTCTTAAGCGGCCCGTCTTGAAACACGGACCAAGGAGTCTAACATCTATGCGAGTGTTCGGGTGGAAAACCCTTGCGCGTAATGAAAGTGAACGGAGGTGGGAACCCCTGGGGTGCACCATCGACCGATCCCGATGTTTACGGAAGGATTTGAGTAGGAGCATAGCTGTTGGGACCCGAAAGATGGTGAACTATGCCTGAATAGGGTGAAGCCAGAGGAAACCTTGGTGGAAGCTCGCAGCGGTTCTGACGTGCAAATCGATCGCAGGCCGACTGCGCTATTCTCATCATTGCTGCCGGTACTGGTGAGTTTGAGGCCGGTATCTCCAAGGATGGTCAGACTCGTGAGCACGCTTTGCTTGCATACACCCTCGGTGTCAAGCAGCTCATCGTTGCTATCAACAAGATGGACACCACCAAGTGGTCTGAGGACCGTTTCAAGGAAATCGTCAAGGAGGTTTCCAACTTCATCAAGAAGGTCGGATTCAACCCCAAGACTGTTGCCTTCGTCCCCATCTCCGGGTTCAACGGTGACAACATGATCGAGTCCTCGAGCAACTGCCCCTGGTACAAGGGTAAGTTTTAAACTACATCTATGTGCGCAGGCAGTGCTAATACATCTTCAGGATGGGACAAGGAGACCAAGGAGGGTGGCAAGTCGTCTGGTAAGACTCTTCTCGAAGCTATCGATTCGATCGACCGCCCCGAGCGACCTTCCAGCAAGCCTCTCCGTCTCCCCCTCCAGGATGTCTACAAGATTGGTGGTATTGGAACAGTGCCTGTCGGTCGTGTTGAGACGGGTACCATCAAGCCCGGTATGGTCGTCACGTTCGCTCCCGCTGGTGTGACCACCGAAGTCAAGTCTGTTGAAATGCACCATGAACAGCTTACTGCGGGTCTCCCCGGCGACAACGTTGGTTTCAACGTCAAGGTTAGTGAGCAACTGCAGTGATACCAGTTTCTGCGCCGGTGCTAATGCTTTGGAATAGAACGTTTCCGTTAAGGAAATTCGTCGTGGTAATGTTGCTGGTGACTCCAAGAACGACCCCCCCAAGGGGGCCGAGTCCTTCAACGCTCAGGTTATCTTGATGAACCACCCTGGCCAGGTCGGAAACGGATACGCACCCGTGCTGGACTGCCACACTGCCCACATTGCTTGCAAGTTCGCTGAGCTGATCGAGAAGATCGACCGTCGTACTGGTAAATCT--------------------------AAGCTTGCGGACTTGTCAAGAATCTGGCACTCATGTCTTACATCACCGTCGGCACACCTGGTGAACCGTTGATTAATTTCATGGCAGAGCAGAATATGGAATTCCTTGAGGAATACGAACCCCAACGATCTCCGAATGCCACCAAGATTTTCCTCAACGGTGTGTGGGTCGGTATCCACCGTGATCCTCTCCATCTCGTTCGTCTGGTACAGGAACTTCGGCGCAGTGGCTCCATCAGTCATGAAGTCAGTGTCATCCGAGATATAAGAGACCGAGAATTCAAGATCTTTACGGATGCTGGCAGGGTCTGCCGTCCACTGTTCGTCATAGATAACGACCCCACTCATGAACGGCGAGGCCAGTTAGTTCTCACGAAGGACCACATCATGAGATTAGAAGATGACGCTGCACTTCCTCCGGAAGAGCGCTTTGGGTGGAAGGGCTTGCTTGACTGTGGTGCGGTCGAGTACGTCGATGCAGAGGAGGAAGAAACGATCATGATCGTGATGACTCCAGAGGATCTCGAAATCTCCCGTCAAGTACAAGCTGGATACGAGCTGGCAGAAGAAACCGATCCCAACAAACGTGTCAAGACGCCGATCAACAAGAACATGAACCAGTACACTCATTGCGAAATTCACCCTAGCATGATACTCGGGATCTGTGCCAGCATCATTCCATTCCCTGATCACAATCAAGTACAGTATCCCCACCCGGAAAATTGTTGACTTTTAACTGACTGGAAGCCAAGTCTCCTCGTAATACTTATCAGTCCGCCATGGGC--------------------------------------------------------------------------------------------------------------------------------------------------------------------------------------------------------------------------------------------------------------------------------------------------------------------------------------------------------------------------------------------------------------------------------------------------------------------------------------------------------------------------------------------------------------------------------------------------------------------------------------------------------------------------------------------------------------------------------------------------------------------------------------------------------------------------------------------------------------------------------------------------------------------------------------------------------------------------------------------------------------------------------
>JN941093_Otidea_smithii_S_ecv3345_LSU
TAACTGCGAGTGAAGCGGCAAAAGCTCAAATTTGAAATCTGACGTGACGTTCGAATTGTAATTTGGAGGGATATCTTCGGAGCTGGCGCTGTTCTAAGTTCTTTGGAACCAGACATCAAAGAGGGTGAGAATCCCGTGCCTGAACGGCTGTCCCGCTCCATGTGAAGTGTCTCCGACGAGTCGAGTTGTTTGGGAATGCAGCTCAAAATGGGTGGTAAATTTCATCTAAAGCTAAATATTGGCGAGAGACCGATAGCGCACAAGTAGAGTGATCGAAAGATGAAAAGCACTTTGAAAAGAGAGTTAAACAGTACGTGAAATTGTTGAAAGGGAAGCGCTTGAGACTAGATTCGACCGGCGGTCATCAGCTGCGTTTTTACGTGGTGCACTTGCCGTCGGTTGAGCCAGCATCGGTTTCGATGGCAGGATAAAGGTTTCAGGAATGTGGCTCCTCAATTTCGAGGAGTGTTATAGCCTGGAGCGCAATGCTGCCTGTTGGGACCGAGGACCGCGCTTTTGCTAGGATGCTGGCTAAAAGGTCTTAAGCGGCCCGTCTTGAAACACGGACCAAGGAGTCTAACATCTATGCGAGTGTTCGGGTGGAAAACCCTTGCGCGTAATGAAAGTGAACGGAGGTGGGAACCCCTGGGGTGCACCATCGACCGATCCCGATGTTTACGGAAGGATTTGAGTAGGAGCATAGCTGTTGGGACCCGAAAGATGGTGAACTATGCCTGAATAGGGTGAAGCCAGAGGAAACCTTGGTGGAAGCTCGCAGCGGTTCTGACGTGCAAATCGATCGCAGGCCGACTGCGCTATTCTCATCATTGCTGCCGGTACTGGTGAGTTTGAGGCCGGTATCTCCAAGGATGGTCAGACTCGTGAGCACGCTTTGCTTGCATACACCCTCGGTGTCAAGCAGCTCATCGTTGCTATCAACAAGATGGACACCACCAAGTGGTCTGAGGACCGTTTCAAGGAAATCGTCAAGGAGGTTTCCAACTTCATCAAGAAGGTCGGATTCAACCCCAAGACTGTTGCCTTCGTCCCCATCTCCGGGTTCAACGGTGACAACATGATCGAGTCCTCGAGCAACTGCCCCTGGTACAAGGGTAAGTTTTAAACTACATCTATGTGCGCAGGCAGTGCTAATACATCTTCAGGATGGGACAAGGAGACCAAGGAGGGTGGCAAGTCGTCTGGTAAGACTCTTCTCGAAGCTATCGATTCGATCGACCGCCCCGAGCGACCTTCCAGCAAGCCTCTCCGTCTCCCCCTCCAGGATGTCTACAAGATTGGTGGTATTGGAACAGTGCCTGTCGGTCGTGTTGAGACGGGTACCATCAAGCCCGGTATGGTCGTCACGTTCGCTCCCGCTGGTGTGACCACCGAAGTCAAGTCTGTTGAAATGCACCATGAACAGCTTACTGCGGGTCTCCCCGGCGACAACGTTGGTTTCAACGTCAAGGTTAGTGAGCAACTGCAGTGATACCAGTTTCTGCGCCGGTGCTAATGCTTTGGAATAGAACGTTTCCGTTAAGGAAATTCGTCGTGGTAATGTTGCTGGTGACTCCAAGAACGACCCCCCCAAGGGGGCCGAGTCCTTCAACGCTCAGGTTATCTTGATGAACCACCCTGGCCAGGTCGGAAACGGATACGCACCCGTGCTGGACTGCCACACTGCCCACATTGCTTGCAAGTTCGCTGAGCTGATCGAGAAGATCGACCGTCGTACTGGTAAATCTGTTGAGCAATCCCCCAAGTTCATCAAAAGCTTGCGGACTTGTCAAGAATCTGGCACTCATGTCTTACATCACCGTCGGCACACCTGGTGAACCGTTGATTAATTTCATGGCAGAGCAGAATATGGAATTCCTTGAGGAATACGAACCCCAACGATCTCCGAATGCCACCAAGATTTTCCTCAACGGTGTGTGGGTCGGTATCCACCGTGATCCTCTCCATCTCGTTCGTCTGGTACAGGAACTTCGGCGCAGTGGCTCCATCAGTCATGAAGTCAGTGTCATCCGAGATATAAGAGACCGAGAATTCAAGATCTTTACGGATGCTGGCAGGGTCTGCCGTCCACTGTTCGTCATAGATAACGACCCCACTCATGAACGGCGAGGCCAGTTAGTTCTCACGAAGGACCACATCATGAGATTAGAAGATGACGCTGCACTTCCTCCGGAAGAGCGCTTTGGGTGGAAGGGCTTGCTTGACTGTGGTGCGGTCGAGTACGTCGATGCAGAGGAGGAAGAAACGATCATGATCGTGATGACTCCAGAGGATCTCGAAATCTCCCGTCAAGTACAAGCTGGATACGAGCTGGCAGAAGAAACCGATCCCAACAAACGTGTCAAGACGCCGATCAACAAGAACATGAACCAGTACACTCATTGCGAAATTCACCCTAGCATGATACTCGGGATCTGTGCCAGCATCATTCCATTCCCTGATCACAATCAAGTACAGTATCCCCACCCGGAAAATTGTTGACTTTTAACTGACTGGAAGCCAAGTCTCCTCGTAATACTTATCAGTCCGCCATGGNNNNNNNNNNNNNNNNNNNNNNNNNNNNNNNNNNNNNNNNNNNNNNNNNNNNNNNNNNNNNNNNNNNNNNNNNNNNNNNNNNNNNNNNNNN-NNNNNNNGCTCCATGGAGTACCTCAAGTTTCGTGAGCTCCCAGCTGGCCAAAACGCCNTTGTCGGTATAATGTGCTACAGCGGATATAATCAAGAAGATTCAGTTATCATGAATCAAAGTAGTATCGATCGAGGACTGTTCCGCAGTCTTTTCTATCGGTCCTACATGGACCAGGAGAAGCGTATCGGAATGCAGACGGTCGAAGGATTCGAAAAGCCTTCAAGGCAGAACACACTGAAGTTGAAGCATGGGACTTACGACAAATTGGATGATGACGGCCTCGTAGCTCCGGGTGTCCGTGTCTCTGGAGAGGACATCATCATCGGCAAGACGGCGCCAATTGCGCCGGATGCCGAGGAGATGGGCCAGAGACAGAAATATCACACCAAGCGGGATGTGTCGACACCCTTACGGAGCACCGAGAACGGTATTGTCGATCAAGTTATGCTCACCACGAATGCGGATGGCTTGAAGTTTGTGAAAGTCCGGATGAGGACGACCAAGATACCGCAGATTGGGGACAAGTTTGCTTCACGCCACGGACAAAAGGTGAACTACCGGTGTTTCAGGAGGGGTTGCTGTTCCCGAA---------TGCTGACGGTAATCCGCTAGGGCACGATCGGAATTACGTATCGAGCGGAAGACATGCCCTTCACCAGCGAAGGAATTGTTCCTGATATCATAATCAACCCTCACGCTATTCCCTCTCGTATGACGATTGCTCATTTGATCGAATGCCAACTTAGTAAGGTTGCATCGCTGCG------------------------------------------------------------------------------------------------------------------------------------
>KY498608_Otidea_stipitata_HKAS_87865_28S
------------------------------------------------------------------------------------------------------------------------------------------------------TCCTGCTCCATGTGAAGTGTCTCAGACGAGTCGAGTTGTTTGGGAATGCAGCTCAAAATGGGTGGTAAATTTCATCTAAAGCTAAATATTGGCGAGAGACCGATAGCGCACAAGTAGAGTGATCGAAAGATGAAAAGCACTTTGAAAAGAGAGTCAAATAGTACGTGAAATTGTTGAAAGGGAAGCGCTTGAGACTAGATTCAGCTGACGGTCATCAGCCATGTTTTTATGTGGTGCACTTGCCGTCGGTTGAGCCAGCATCGGTTTTGATGGCGGGATAAAGGTTTTAGGAATGTGGCTCTACCATCTGGTGGAGTGTTATAGCCTGAAGCGCAATGTCGCCTGTCGGGACCGAGGACCGCGCTTATGCTAGGATGCTGGCTAAAAGGTCTTAAGCGGCCCGTCTTGAAACACGGACCAAGGAGTCTAACATCTATGCGAGTGTTCGGGTGGAAAACCCTTGCGCGTAATGAAAGTGAACGGAGGTGGGAACCCCTGGGGTGCACCATCGACCGATCCTGATGTTTACGGAAGGATTTGAGTAGGAGCATAGCTGTTGGGACCCGAAAGATGGTGAACTATGCCTGAATAGGGTGAAGCCAGAGGAAACCTTGGTGGAAGCTCGCAGCGGTTCTGACGTGCAAATCGATCG---------------------------------------------------------------------------------------------------------------------------------------------------------------------------------------------------------------------------------------------------------------------------------------------------------------------------------------------------------------------------------------------------------------------------------------------------------------------------------------------------------------------------------------------------------------------------------------------------------------------------------------------------------------------------------------------------------------------------------------------------------------------------------------------------------------------------------------------------------------------------------------------------------------------------------------------------------------------------------------------------------------------------------------------------------------------------------------------------------------------------------------------------------------------------------------------------------------------------------------------------------------------------------------------------------------------------------------------------------------------------------------------------------------------------------------------------------------------------------------------------------------------------------------------------------------------------------------------------------------------------------------------------------------------------------------------------------------------------------------------------------------------------------------------------------------------------------------------------------------------------------------------------------------------------------------------------------------------------------------------------------------------------------------------------------------------------------------------------------------------------------------------------------------------------------------------------------------------------------------------------------------------------------------------------------------------------------------------------------------------------------------------------------------------------------------------------------------------------------------------------------------------------------------------------------------------------------------------------------------------------------------------------------------------------------------------------------------------------------------------------------------------------------------------------------------------------------------------------------
>KM823246_Otidea_subformicarum_CMP_1179_28S
[truncated: 125,360 more chars]
