# Supplementary material for: Phylogenetic Analysis Reveals Four New Species of Otidea from China
Source: Biology (Basel). 2022 Jun 6;11(6):866. doi: 10.3390/biology11060866 (PMC9219986; doi:10.3390/biology11060866)
Supplement: Supplementary file 1 [file biology-11-00866-s001.zip › File S2_Dataset II_formicarum clade_(ITS+LSU).fas]

>KM010084_Otidea_cantharella_KH_09_125_ITS
GACTGTACTATGCTCTGTTATAAGCTTAGATTTA-------------------------------------CAATTCCAAACCC-TCTGTGTACATTTCCTGTTGCTTCCGTGGGGTCACGGGCTGTCCAGTAGGCTTAACCGTTGGTTAGTGTTTGTGGAGACAGTCCTAGCTGGGTCAGCACCCATGAAG--------CGAAACTATTTTTGTTTTGTCTTTTGTCTGAATTATATCAATAACAATTGTTAAAACTTTCAACAACGGATCTCTTGGTTCTCGCATCGATGAAGAACGCAGCGAAATGCGATAAGTAGTGTGAATTGCAGAATTCAGTGAATCATCGAATCTTTGAACGCACATTGCGCCTCCTGGTATTCCGGGAGGCATGCTTGTTTGAACGTCAGATAGTCCAGTTCAAGC----TCTTTTGCTTGGTTGTGGAGGTTGAGCGATGTCTGTGTGCTCGTTCACCTTTGAAATTTATTGGCGTATGTCTTTGTGTTTTGTTTAGCGTTATAGGTTAACTCTTTCGCTTGGACTCATGAAGCTGTGCGGTCATAATCACCCCAATTCCACTGCCTTAGTAACTGCGAGTGAAGCGGCAAAAGCTCAAATTTGAAATGGTGCGCCATGGCTAATCCAGTTGTAATTTAGAGGACTACTTCCGGGGCCAAAGTTGTCTCAAGTTCTTTGGAACAAGACATCGGAGAGGGTGAGAATCCCGTA-AAAGATGGCTGTTA-GCTCCA-ATGTGGTATATCCGACGAGTCGAGTTGTTTGGGAATGCAGCTCAAAATGGGTGGTAAATTTCATCTAAAGCTAAATATTGGCGAGAGACCGATAGCGCACAAGTAGAGTGATCGAAAGATGAAAAGCACTTTGAAAAGAGAGTTAAATAGTACGTGAAATTGTTGAAAGGGAAGCGCTTGAGACTAGATTTGGCTGACGGTGTTCAGCCATGCTTTGGCATGGTGTATGTGCCGTTGGTTGAGCCAGCATCGGTTTTGATGGTGGGATAAAGGTTTGAGGAATGTGGCTCCACAATTTTGTGGAGTGTTATAGCCTTGAGCGTAATGCCATCTATTGGGACCGAGGACCGCGCGTAAGCTAGGATGCTGGCTAAAAGGTCTTAAGCGGCCCGTCTTGAAACACGGACCAAGGAGTCTAACATCTATGCGAGTGTTTGGGTCGGAAACCCTTGCGCGTAATGAAAGTGAACGGAGGTGGGATCACATCTGTGGTGCACCATCGACCGATCCTGATGTTTACGGAAGGATTTGAGTAGGAGCATAGCTGTTGGGACCCGAAAGATGGTGAACTATGCCTGAATAGGGTGAAGCCAGAGGAAACTCTGGTGGAGGCTCGCANCGGTTCTGACGTGCAAATCGATCGTCAAATTTGGGTATAGGG
>KM010085_Otidea_cantharella_NV2008_09_16_ITS
GACTGTACTATGCTCTGTTATAAGCTTAGATTTA-------------------------------------CAATTCCAAACCC-TCTGTGTACATTTCCTGTTGCTTCCGTGGGGTCACGGGCTGTCCAGTAGGCTTAACCGTTGGTTAGTGTTTGTGGAGACAGTCCTAGCTGGGTCAGCACCCATGAAG--------CGAAACTATTTTTGTTTTGTCTTTTGTCTGAATTATATCAATAACAATTGTTAAAACTTTCAACAACGGATCTCTTGGTTCTCGCATCGATGAAGAACGCAGCGAAATGCGATAAGTAGTGTGAATTGCAGAATTCAGTGAATCATCGAATCTTTGAACGCACATTGCGCCTCCTGGTATTCCGGGAGGCATGCTTGTTTGAACGTCAGATAGTCCAGTTCAAGC----TCTTTTGCTTGGTTGTGGAGGTTGAGCGATGTCTGTGTGCTCGTTCACCTTTGAAATTTATTGGCGTATGTCTTTGTGTTTTGTTTAGCGTTATAGGTTAACTCTTTCGCTTGGACTCATGAAGCTGTGCGGTCATAATCACCCCAATTCCACTGCCTTAGTAACTGCGAGTGAAGCGGCAAAAGCTCAAATTTGAAATGGTGCGCCATGGCTAATCCAGTTGTAATTTAGAGGACTACTTCCGGGGCCAAAGTTGTCTCAAGTTCTTTGGAACAAGACATCGGAGAGGGTGAGAATCCCGTA-AAAGATGGCTGTTA-GCTCCA-ATGTGGTATATCCGACGAGTCGAGTTGTTTGGGAATGCAGCTCAAAATGGGTGGTAAATTTCATCTAAAGCTAAATATTGGCGAGAGACCGATAGCGCACAAGTAGAGTGATCGAAAGATGAAAAGCACTTTGAAAAGAGAGTTAAATAGTACGTGAAATTGTTGAAAGGGAAGCGCTTGAGACTAGATTTGGCTGACGGTGTTCAGCCATGCTTTGGCATGGTGTATGTGCCGTTGGTTGAGCCAGCATCGGTTTTGATGGTGGGATAAAGGTTTGAGGAATGTGGCTCCACAATTTTGTGGAGTGTTATAGCCTTGAGCGTAATGCCATCTATTGGGACCGAGGACCGCGCGTAAGCTAGGATGCTGGCTAAAAGGTCTTAAGCGGCCCGTCTTGAAACACGGACCAAGGAGTCTAACATCTATGCGAGTGTTTGGGTCGGAAACCCTTGCGCGTAATGAAAGTGAACGGAGGTGGGATCACATCTGTGGTGCACCATCGACCGATCCTGATGTTTACGGAAGGATTTGAGTAGGAGCATAGCTGTTGGGACCCGAAAGATGGTGAACTATGCCTGAATAGGGTGAAGCCAGAGGAAACTCTGGTGGAGGCTCGCAGCGGTTCTGACGTGCAAATCGATCGTCAAATTT----------
>KM010035_Otidea_formicarum_JS_08_63_ITS
GCTTGCAAGACGTTTTTCCAATGACTTAACTGTAAACACGCACTGCTTCGGCTGTTGCCCTGCATTGTTGCCAATTTCAACACAATCTGCGTACCTTTCCTGTTGCTTCCGTGGGATGGAGCTGTGCCTGATAGCTCTGGCCGTTGGTTGGGGTTCTTGGCAGCGGCTTTAGCTGGGCTGGTTCCTGCGGAAGGTAATTTTCAAATCATTTTTATTTTGCCTTCTGTCTGAGACATGTTTAT---AATCGTTAAAACTTTCAACAACGGATCTCTTGGTTCTCGCATCGATGAAGAACGCAGCGAAATGCGATAAGTAGTGTGAATTGCAGAATTCAGTGAATCATCGAATCTTTGAACGCACATTGCGCCTCCTGGTATTCCGGGAGGCATGCCTGTTCGAGCGTCATGAAAGAAAGTTCAAGCAAGGTTTCTTGCTTGGTTTTGAAGGTTGAGCGTTGCCTTTGTGCTCGTTTAACTTTGAAATTGAGAGGCGGACTGCTTCGTGTTCCACTAGGCGTTATAGGATAACTTTTTCGCTTGGACTCGTGAGGATGTTCTGAACTAAACCTCCTTCATTTATTGCCTTAGTAACTGCGAGTGAAGCGGCAAAAGCTCAAATTTGAAATCGAACGTCTTTGACGTTCGAGTTGTAATTTGGAGGGATATCTTCGGAGCTGGGACCGTCCTAAGTTCTTTGGAACCAGACATCATAGAGGGTGAGAATCCCGTGCCTGGATGGCTGTACCGCTCCATGTGAAGTGTCTCCGACGAGTCGAGTTGTTTGGGAATGCAGCTCAAAATGGGTGGTAAATTTCATCTAAAGCTAAATATTGGCGAGAGACCGATAGCGCACAAGTAGAGTGATCGAAAGATGAAAAGCACTTTGAAAAGAGAGTTAAACAGTACGTGAAATTGTTGAAAGGGAAGCGCTTGAGACTAGATTCAGCTGGCGGTGATCAGCCATGCTTTTGTTTGGTGCACTTGCCGTCGGTTGAGCCAGCATCGGTTCTGATGGTGGGATAAAGGTTTGAGGAATGTGGCTTCACAACTTTGTGGAGTGTTATAGCCTTGAGCGTAATGCCACCTGTTGGGACCGAGGATTGCGCTTCTGCTAGGATGCTGGCTAAAAGGTCTTGAGCGGCCCGTCTTGAAACACGGACCAAGGAGTCTAACATCTATGCGAGTGTTCGGGTGAAAAACCCTTGCGCGTAATGAAAGTGAACGGAGGTGGGAACTCCTTTGGGGTGCACCATCGACCGATCCTGATGTTTACGGAAGGATTTGAGTAGGAGCATAGCTGTTGGGACCCGAAAGATGGTGAACTATGCCTGAATAGGGTGAAGCCAGAGGAAACTCTGGTGGAGGCTCGCAGCGGTTCTGACGTGCAAATCGATCGTCAAATTTGGGTATAGGG
>KF717577_Otidea_formicarum_H6003549_ITS
GCTTGCAAGACGTTTTTCCAATGACTTAACTGTAAACACGCACTGCTTCGGCTGTTGCCCTGCATTGTTGCCAATTTCAACACAATCTGCGTACCTTTCCTGTTGCTTCCGTGGGATGGAGCTGTGCCTGATAGCTCTGGCCGTTGGTTGGGGTTCTTGGCAGCGGCTTTAGCTGGGCTGGTTCCTGCGGAAGGTAATTTTCAAATCATTTTTATTTTGCCTTCTGTCTGAGACATGTTTAT---AATCGTTAAAACTTTCAACAACGGATCTCTTGGTTCTCGCATCGATGAAGAACGCAGCGAAATGCGATAAGTAGTGTGAATTGCAGAATTCAGTGAATCATCGAATCTTTGAACGCACATTGCGCCTCCTGGTATTCCGGGAGGCATGCCTGTTCGAGCGTCATGAAAGAAAGTTCAAGCAAGGTTTCTTGCTTGGTTTTGAAGGTTGAGCGTTGCCTTTGTGCTCGTTTAACTTTGAAATTGAGAGGCGGACTGCTTCGTGTTCCACTAGGCGTTATAGGATAACTTTTTCGCTTGGACTCGTGAGGATGTTCTGTTCTAAACCTCCTTCATTTATTGCCTTAGTAACTGCGAGTGAAGCGGCAAAAGCTCAAATTTGAAATCTGACGTCTTTGACGTTCGAGTTGTAATTTGGAGGGATATCTTCGGAGCTGGGACCGTCCTAAGTTCTTTGGAACCAGACATCATAGAGGGTGAGAATCCCGTGCCTGGATGGCTGTACCGCTCCATGTGAAGTGTCTCCGACGAGTCGAGTTGTTTGGGAATGCAGCTCAAAATGGGTGGTAAATTTCATCTAAAGCTAAATATTGGCGAGAGACCGATAGCGCACAAGTAGAGTGATCGAAAGATGAAAAGCACTTTGAAAAGAGAGTTAAACAGTACGTGAAATTGTTGAAAGGGAAGCGCTTGAGACTAGATTCAGCTGGCGGTGATCAGCCATGCTTTTGTTTGGTGCACTTGCCGTCGGTTGAGCCAGCATCGGTTCTGATGGTGGGATAAAGGTTTGAGGAATGTGGCTTCACAACTTTGTGGAGTGTTATAGCCTTGAGCGTAATGCCACCTGTTGGGACCGAGGATTGCGCTTCTGCTAGGATGCTGGCTAAAAGGTCTTGAGCGGCCCGTCTTGAAACACGGACCAAGGAGTCTAACATCTATGCGAGTGTTCGGGTGAAAAACCCTTGCGCGTAATGAAAGTGAACGGAGGTGGGAACTCCTTTGGGGTGCACCATCGACCGATCCTGATGTTTACGGAAGGATTTGAGTAGGAGCATAGCTGTTGGGACCCGAAAGATGGTGAACTATGCCTGAATAGGGTGAAGCCAGAGGAAACTCTGGTGGAGGCTCGCAGCGGTTCTGACGTGCAAATCGATCGTCAAATTTGGGTATAGGG
>KM010034_Otidea_formicarum_S_F244372_ITS
GCTTGCAAGACGTTTTTCCAATGACTTAACTGTAAACACGCACTGCTTCGGCTGTTGCCCTGCATTGTTGCCAATTTCAACACAATCTGCGTACCTTTCCTGTTGCTTCCGTGGGATGGAGCTGTGCCTGATAGCTCTGGCCGTTGGTTGGGGTTCTTGGCAGCGGCTTTAGCTGGGCTGGTTCCTGCGGAAGGTAATTTTCAAATCATTTTTATTTTGCCTTCTGTCTGAGACATGTTTAT---AATCGTTAAAACTTTCAACAACGGATCTCTTGGTTCTCGCATCGATGAAGAACGCAGCGAAATGCGATAAGTAGTGTGAATTGCAGAATTCAGTGAATCATCGAATCTTTGAACGCACATTGCGCCTCCTGGTATTCCGGGAGGCATGCCTGTTCGAGCGTCATGAAAGAAAGTTCAAGCAAGGTTTCTTGCTTGGTTTTGAAGGTTGAGCGTTGCCTTTGTGCTCGTTTAACTTTGAAATTGAGAGGCGGACTGCTTCGTGTTCCACTAGGCGTTATAGGATAACTTTTTCGCTTGGACTCGTGAGGATGTTCTGTTCTAAACCTCCTTCATTTATTGCCTTAGTAACTGCGAGTGAAGCGGCAAAAGCTCAAATTTGAAATCTGACGTCTTTGACGTTCGAGTTGTAATTTGGAGGGATATCTTCGGAGCTGGGACCGTCCTAAGTTCTTTGGAACCAGACATCATAGAGGGTGAGAATCCCGTGCCTGGATGGCTGTACCGCTCCATGTGAAGTGTCTCCGACGAGTCGAGTTGTTTGGGAATGCAGCTCAAAATGGGTGGTAAATTTCATCTAAAGCTAAATATTGGCGAGAGACCGATAGCGCACAAGTAGAGTGATCGAAAGATGAAAAGCACTTTGAAAAGAGAGTTAAACAGTACGTGAAATTGTTGAAAGGGAAGCGCTTGAGACTAGATTCAGCTGGCGGTGATCAGCCATGCTTTTGTTTGGTGCACTTGCCGTCGGTTGAGCCAGCATCGGTTCTGATGGTGGGATAAAGGTTTGAGGAATGTGGCTTCACAACTTTGTGGAGTGTTATAGCCTTGAGCGTAATGCCACCTGTTGGGACCGAGGATTGCGCTTCTGCTAGGATGCTGGCTAAAAGGTCTTGAGCGGCCCGTCTTGAAACACGGACCAAGGAGTCTAACATCTATGCGAGTGTTCGGGTGAAAAACCCTTGCGCGTAATGAAAGTGAACGGAGGTGGGAACTCCTTTGGGGTGCACCATCGACCGATCCTGATGTTTACGGAAGGATTTGAGTAGGAGCATAGCTGTTGGGACCCGAAAGATGGTGAACTATGCCTGAATAGGGTGAAGCCAGAGGAAACTCTGGTGGAGGCTCGCAGCGGTTCTGACGTGCAAATCGATCGTCAAATTTGGGTATAGGG
>FANM0107_ITS_GLJ
TTCAATATATTATTGTTGCATTAA------------------------------------------------AATTAAAACACAATCTGCGTATTATTCCTGTTGCTTCCGTGGGATGAAGTCACGCTTCATAGCTTTAGTCGCTGGTTGAACAATTTGGGAGGTGGTT-------GTTGGTTCCTGCGGAAGGTCATTTTCAAATTTTTTTTATTTTGCCTTCTGTCTGAATTATGTTTATAACAATCGTTAAAACTTTCAACAACGGATCTCTTGGTTCTCGCATCGATGAAGAACGCAGCGAAATGCGATAAGTAGTGTGAATTGCAGAATTCAGTGAATCATCGAATCTTTGAACGCACATTGCGCCTCCTGGTATTCCGGGAGGCATGCCTGTTCGAGCGTCATGAAAAGAATTTCAAGCAAGTTATCTTGCTTGGTTTTGAGGATTGAGCGTTGCCTTTGTGCTCGTTCGCCTTTGAAATTAAGCGGCGGATTGCTTCATGTTTCACCTGGCGTTATAGGATAACTCTTTCGCTTGGATTCGTGAGGCTGTTTGGGCCAAAA--TTCATCATTTGTTGCTTTAGTAACTGCGAGTGAAGCGGCAAAAGCTCAAATTTGAAATCTGACGTCTTTGACGTTCGAGTTGTAATTTGGAGGGATATCTTCGGAGTTGGAGCCGTTCTAAGTTCTTTGGAACCAGACATCATAGAGGGTGAGAATCCCGTGCCTGGATGGCCATCCATTTCCATGTGAAGTGTCTCCGACGAGTCGAGTTGTTTGGGAATGCAGCTCAAAATGGGTGGTAAATTTCATCTAAAGCTAAATATTGGCGAGAGACCGATAGCGCACAAGTAGAGTGATCGAAAGATGAAAAGCACTTTGAAAAGAGAGTTAAACAGTACGTGAAATTGTTGAAAGGGAAGCGCTTGGGACTAGATTCAGCTGATGGTGATCAGCCGTACTTTTGTTCGGTGCACTCGCCGTCGGTTGAGCCAGCATCGGTTCTGATGGTGGGATAAAGGTTTGAGGAATGTGGCTCCATGACTTCGTGGAGTGTTATAGCCTTGAGTGCAATGCCACCTGTTGGGACCGAGGACCGCGCTTTTGCTAGGATGCTGGCTAAAAGGTCTTAAGCGGCCCGTCTTGAAACACGGACCAAGGAGTCTAACATCTATGCGAGTGTTCGGGTGAAAAACCCTTGCGCGTAATGAAAGTGAATGGAGGTGGGAACTCCTTTGGGGTGCACCATCGACCGATCTTGATGTTTACGGAAGGATTTGAGTAGGAGCATAGCTGTTGGGACCCGAAAGATGGTGAACTATGCCTGAATAGGGTGAAGCCAGAGGAAACTCTGGTGGAGGCTCGCAGCGGTTCTGACGTGCAAATCGATCGTCAAATTTGGGTATAGGG
>KM010045_Otidea_nannfeldtii_JS_08_103_ITS
GTTGGCCCAATATCTCTGCAAGG-----------AACTTGGATATCGGCGGCCTTTGCCGTGCATTGTTTCCAATTGTAACCCAATCTGTGTACCTGTCCTGTTGCTTTCGTGGGGTGAGGCTGTACTTGAAAGCTCTAGCCTTTGGTTGGAGTTTATGATGTTGGCTTCAGTTGGGCCAATTCCTGCGGAAGGTAATTTTCAAATCATTTTCATTTTGCCTTCTGTCTGAATCATGTTTATAACAATCGTTAAAACTTTCAACAACGGATCTCTTGGTTCTCGCATCGATGAAGAACGCAGCGAAATGCGATAAGTAGTGTGAATTGCAGAATTCAGTGAATCATCGAATCTTTGAACGCACATTGCGCCTCCTGGTATTCCGGGAGGCATGCCTGTTCGAGCGTCATGATAGAATACTCAGGCAAGGTTTCTTGCATGGTTTTGAAGGTCGAGCGTTGCTCGTGTGCTCGTTCGACTTTGAAATTAAGAGGCGGACAGTTTCACGTATCACCTGGCGTTATAGGACAACCCTTTCGCTTGGACTCGTGAAGCTGTTCTGTCAAAAA--TTCCCCATTTATTGCCTTAGTAACTGCGAGTGAAGCGGCAAAAGCTCAAATTTGAAATCTGACGTTTTTAACGTTCGAGTTGTAATTTGGAGGGATGTCTTCGGAGCTGGGGCCGTTCTAAGTTCTTTGGAACCAGACATCATAGAGGGTGAGAATCCCGTGCCTGGATGGCTGTCCTGCTCCATGTGAAGTGTCTCCGACGAGTCGAGTTGTTTGGGAATGCAGCTCAAAATGGGTGGTAAATTTCATCTAAAGCTAAATATTGGCGAGAGACCGATAGCGCACAAGTAGAGTGATCGAAAGATGAAAAGCACTTTGAAAAGAGAGTTAAACAGTACGTGAAATTGTTGAAAGGGAAGCGCTTGAGACTAGATTCAGCTGACGGTGATCAGCCGTGCTTTTGTTCGGTGCACTTGCCGTTGGTTGAGCCAGCATCGGTTCTGATGGTGGGATAAAGATTTGAGGAATGTGGCTCCACGCTTTTGTGGAGTGTTATAGCCTTGAGTGCAATGCCACCGGTTGGGACCGAGGACCGCGCTTCTGCTAGGATGCTGGCTAAAAGGTCTTAAGCGGCCCGTCTTGAAACACGGACCAAGGAGTCTAACATCTATGCGAGTGTTCGGGTGAAAAACCCTTGCGCGTAATGAAAGTGAACGGAGGTGGGAACCCCTTTGGGGTGCACCATCGACCGATCCTGAAGTTTACGGAAGGATTTGAGTAGGAGCATAGCTGTTGGGACCCGAAAGATGGTGAACTATGCCTGAATAGGGTGAAGCCAGAGGAAACTCTGGTGGAGGCTCGCAGCGGTTCTGACGTGCAAATCGATCGTCAAATTTGGGTATAGGG
>KF717581_Otidea_nannfeldtii_H6002902_ITS
GTTGGCCCAATATCTCTGCAAGG-----------AACTTGGATATCGGCGGTCGTTGCCGTGCATTTTTTCCAATTGTAACCCAATCTGCGTACTTGTCCTGTTGCTTTCGTGGGGTGAGGTTGTACTTGATAGCTCCAGCCGTTGGTTGGAGTTGATGATGTCGGCTTCAGTTGGGCCAATTCCTGCGAAAGGTAATTTTCAAATCATTTTCATTTTGCCTTCTGTCTGAATCATGTTTATAACAATCGTTAAAACTTTCAACAACGGATCTCTTGGTTCTCGCATCGATGAAGAACGCAGCGAAATGCGATAAGTAGTGTGAATTGCAGAATTCAGTGAATCATCGAATCTTTGAACGCACATTGCGCCTCCTGGTATTCCGGGAGGCATGCCTGTTCGAGCGTCATGATAGAATACTCAAGCAAGGTTTCTTGCATGGTTTTGAAGGTCGAGCTTTGCTTGTGTGCTCGTTCGACTTTGAAATTAAGAGGCGGACTGTTCCACGTATCACCTAGCGTTATAGGATAACCCTTTCGCTTGGACTCGTGAAGCTGTCCTGTCAAAAA--TCCCCCATTTATTGCCTTAGTAACTGCGAGTGAAGCGGCAAAAGCTCAAATTTGAAATCTGACGTCTTTGACGTTCGAGTTGTAATTTGGAGGGATATCTTCGGAGCTGGGGTCGTTCTAAGTTCTTTGGAACCAGACATCATAGAGGGTGAGAATCCCGTGCCTGGATGGCTGTCCTGCTCCATGTGAAGTGTCTCCGACGAGTCGAGTTGTTTGGGAATGCAGCTCAAAATGGGTGGTAAATTTCATCTAAAGCTAAATATTGGCGAGAGACCGATAGCGCACAAGTAGAGTGATCGAAAGATGAAAAGCACTTTGAAAAGAGAGTTAAACAGTACGTGAAATTGTTGAAAGGGAAGCGCTTGAGACTAGATTCAGCTGACGGTGATCAGCCGTGCTTTTGTTCGGTGCACTTGCCGTTGGTTGAGCCAGCATCGGTTTTGATGGTGGGATAAAGATTTGAGGAATGTGGCTCCACGCTTTTGTGGAGTGTTATAGCCTTGAGTGCAATGCCACCGGTTGGGACCGAGGACCGCGCTTCTGCTAGGATGCTGGCTAAAAGGTCTTAAGCGGCCCGTCTTGAAACACGGACCAAGGAGTCTAACATCTATGCGAGTGTTCGGGTGAAAAACCCTTGCGCGTAATGAAAGTGAACGGAGGTGGGAACCCCTTTGGGGTGCACCATCGACCGATCCTGAAGTTTACGGAAGGATTTGAGTAGGAGCATAGCTGTTGGGACCCGAAAGATGGTGAACTATGCCTGAATAGGGTGAAGCCAGAGGAAACTCTGGTGGAGGCTCGCAGCGGTTCTGACGTGCAAATCGATCGTCAAATTTGGGTATAGGG
>KM010099_Otidea_nannfeldtii_NV2008_10_01_ITS
GTCGGCCCAATATCTCTGCAAGG-----------AACTTGGATATCGGCGGTCGTTGCCGTGCATTTTTTCCAATTGTAACCCAATCTGCGTACTTGTCCTGTTGCTTTCGTGGGGTGAGGTTGTACTTGATAGCTCCAGCCGTTGGTTGGAGTTGATGATGTCGGCTTCAGTTGGGCCAATTCCTGCGAAAGGTAATTTTCAAATCATTTTCATTTTGCCTTCTGTCTGAATCATGTTTATAACAATCGTTAAAACTTTCAACAACGGATCTCTTGGTTCTCGCATCGATGAAGAACGCAGCGAAATGCGATAAGTAGTGTGAATTGCAGAATTCAGTGAATCATCGAATCTTTGAACGCACATTGCGCCTCCTGGTATTCCGGGAGGCATGCCTGTTCGAGCGTCATGATAGAATACTCAAGCAAGGTTTCTTGCATGGTTTTGAAGGTCGAGCTTTGCTTGTGTGCTCGTTCGACTTTGAAATTAAGAGGCGGACTGTTCCACGTATCACCTAGCGTTATAGGATAACCCTTTCGCTTGGACTCGTGAAGCTGTCCTGTCAAAAA--TCCCCCATTTATTGCCTTAGTAACTGCGAGTGAAGCGGCAAAAGCTCAAATTTGAAATCTGACGTCTTTGACGTTCGAGTTGTAATTTGGAGGGATATCTTCGGAGCTGGGGTCGTTCTAAGTTCTTTGGAACCAGACATCATAGAGGGTGAGAATCCCGTGCCTGGATGGCTGTCCTGCTCCATGTGAAGTGTCTCCGACGAGTCGAGTTGTTTGGGAATGCAGCTCAAAATGGGTGGTAAATTTCATCTAAAGCTAAATATTGGCGAGAGACCGATAGCGCACAAGTAGAGTGATCGAAAGATGAAAAGCACTTTGAAAAGAGAGTTAAACAGTACGTGAAATTGTTGAAAGGGAAGCGCTTGAGACTAGATTCAGCTGACGGTGATCAGCCGTGCTTTTGTTCGGTGCACTTGCCGTTGGTTGAGCCAGCATCGGTTTTGATGGTGGGATAAAGATTTGAGGAATGTGGCTCCACGCTTTTGTGGAGTGTTATAGCCTTGAGTGCAATGCCACCGGTTGGGACCGAGGACCGCGCTTCTGCTAGGATGCTGGCTAAAAGGTCTTAAGCGGCCCGTCTTGAAACACGGACCAAGGAGTCTAACATCTATGCGAGTGTTCGGGTGAAAAACCCTTGCGCGTAATGAAAGTGAACGGAGGTGGGAACCCCTTTGGGGTGCACCATCGACCGATCCTGAAGTTTACGGAAGGATTTGAGTAGGAGCATAGCTGTTGGGACCCGAAAGATGGTGAACTATGCCTGAATAGGGTGAAGCCAGAGGAAACTCTGGTGGAGGCTCGCAGCGGTTCTGACGTGCAAATCGATCGTCAAATTTGGGTATAGGG
>KM010100_Otidea_nannfeldtii_rh101310_ITS
GTCGGCCCAATATCTCTGCAAGG-----------AACTTGGATATCGGCGGCCGTTGCCGTGCATTGTTTCCAATTGTAACCCAATCTGCGTACCTGTCCTGTTGCTTTCGTGGGGTGAGGCTGTACTTGATAGCTCTAGCCGTTGGTTGGAGTTTATGATGTCGGCTTCAGTTGGGCCAATTCCTGCGGAAGGTAATTTTCAAATCATTTTCATTTTGCCTTCTGTCTGAATCATGTTTATAACAATCGTTAAAACTTTCAACAACGGATCTCTTGGTTCTCGCATCGATGAAGAACGCAGCGAAATGCGATAAGTAGTGTGAATTGCAGAATTCAGTGAATCATCGAATCTTTGAACGCACATTGCGCCTCCTGGTATTCCGGGAGGCATGCCTGTTCGAGCGTCATGATAGAATACTCAAGCAAGGTTTCTTGCATGGTTTTGAAAGTCGAGCGTTGCTTGTATGCTTGTTCGACTTTGAAATTAAGAGGCGGACTGCTCCACGTATCACCTGGCGTTATAGGATAACCCTTTCGCTTGGACTCGTGAAGCTGTCCTGTCAAAAA--TCCCCCATTTATTGCCTTAGTAACTGCGAGTGAAGCGGCAAAAGCTCAAATTTGAAATCTGACGTCTTTGACGTTCGAGTTGTAATTTGGAGGGATATCTTCGGAGCTGGGGCCGTTCTAAGTTCTTTGGAACCAGACATCATAGAGGGTGAGAATCCCGTGCCTGAATGGCTTACCTGCTCCATGTGAAGTGTCTCCGACGAGTCGAGTTGTTTGGGAATGCAGCTCAAAATGGGTGGTAAATTTCATCTAAAGCTAAATATTGGCGAGAGACCGATAGCGCACAAGTAGAGTGATCGAAAGATGAAAAGCACTTTGAAAAGAGAGTTAAACAGTACGTGAAATTGTTGAAAGGGAAGCGCTTGAGACTAGATTCAGCTGACGGTGATCAGCCGTGCTTTTGTTCGGTGCACTTGCCGTTGGTTGAGCCAGCATCGGTTCTGATGGTGGGATAAAGATTTGAGGAATGTGGCTCCACGCTTTCGTGGAGTGTTATAGCCTTGAGTGCAATGCCACCGGTTGGGACCGAGGACCGCGCTTCTGCTAGGATGCTGGCTAAAAGGTCTTAAGCGGCCCGTCTTGAAACACGGACCAAGGAGTCTAACATCTATGCGAGTGTTCGGGTGAAAAACCCTTGCGCGTAATGAAAGTGAACGGAGGTGGGAACCCCTTTGGGGTGCACCATCGACCGATCCTGAAGTTTACGGAAGGATTTGAGTAGGAGCATAGCTGTTGGGACCCGAAAGATGGTGAACTATGCCTGAATAGGGTGAAGCCAGAGGAAACTCTGGTGGAGGCTCGCAGCGGTTCTGACGTGCAAATCGATCGTCAAATTTGGGTATAGGG
>KY498601_Otidea_pseudoformicarum_HKAS_101386_ITS
GCTTTTGGGGTGTTTTTCCAATGA-TTAAGCGAAGCCATGCACTACTCCGGCTGTTGCCTGGCATTGTTGCCAATTCTAACACAACCTGTGTACCTTTCCTGTTGCTTCCGTGGGGTGGGGCTGTGCCTGAAACCTCTAGCCGTTGGCTGGGGTTTGCGACAGTGGCTCCAGCTGGGCTGGTTCCTGCGGAAGGTAATTTTCAAATCATTCTGATTATGCCTTCTGTCTGAGACTTGTTTATAACAATCGTTAAAACTTTCAACAACGGATCTCTTGGTTCTCGCATCGATGAAGAACGCAGCGAAATGCGATAAGTAGTGTGAATTGCAGAATTCAGTGAATCATCGAACCTTTGAACGCACATTGCGCCTCCTGGTATTCCGGGAGGCATGCCTGTTCGAGCGTCATGAAGAAAAGTTCAAGCAAGGTTTCTTGCTTGGTTTTGAAGGTCAAGTGTTGCCTTTGGGCTCATTTGGCTTTGAAATTGAGAGGCGGACCGCTTCGTACTCCACTAAGCGTTATAAAATAACTTTTTCGCTTGGACACGAGAGGATGTCCTGTTCAGAACCTCCTTCATTTATTGCCTTAGTAACTGCGAGTGAAGCGGCAAAAGCTCAAATTTGAAATCTGACGTCTTTGACGTTCGAATTGTAATTTGGAGGGATATCTTCGGAGTTGGGACCGTCCTAAGTTCTTTGGAACCAGACATCATAGAGGGTGAGAATCCCGTGCCTGGATGGCTGTACCGCTCCATGTGAAGTGTCTCCGACGAGTCGAGTTGTTTGGGAATGCAGCTCAAAATGGGTGGTAAATTTCATCTAAAGCTAAATATTGGCGAGAGACCGATAGCGCACAAGTAGAGTGATCGAAAGATGAAAAGCACTTTGAAAAGAGAGTTAAACAGTACGTGAAATTGTTGAAAGGGAAGCGCTTGAGACTAGATTCAGCTGGCGGTGATCAGCCATGCTTTTGTTTGGTGCACTTGCTGTCAGTTGAGCCAGCATCGGTTCTGATGGTGGGATAAAGGTTTGAGGAATGTGGCTCTGCAACTTTGTGGAGTGTTATAGCCTCGAGCGCAATGTCACCTGTTGGGATCGAGGATTGCGCTTTTGCTAGGATGCTGGCTAAAAGGTTTTAAGCGGCCCGTCTTGAAACACGGACCAAGGAGTCTAACATCTATGCGAGTGTTCGGGTGAAAAACCCTTGCGCGTAATGAAAGTGAACGGAGGTGGGAACTCCTTCGGGGTGCACCATCGACCGATCCTGATGTTTACGGAAGGATTTGAGTAGGAGCATAGCTGTTGGGACCCGAAAGATGGTGAACTATGCCTGAATAGGGTGAAGCCAGAGGAAACTCTGGTGGAGGCTCGCAGCGGTTCTGACGTGCAAATCGATCGTCAAATTTGGGTATAGGG
>KM010053_Otidea_subformicarum_CMP_1179_ITS
GCTTGCAAGACGTTTTTCCAATGACCTAAGTGTAAACACGCACTGCTTTGGCTGTTGCCCTGCATTGTTGCCAATTCCAACACAATCTGCGTACCTTCCCTGTTGCTTCCGTAGGATGGAGCTGTGCTCGATAGCTCTGGCCGTTGGTTGGGGTTTTTGGCAGCGACTTCAGCTGGGCTGGTTCCTGCGGAAGGTCATTTTCAAATCATTTTTATTTTGCCTTCTGTCTGAGACATGTTTATAACAATCGTTAAAACTTTCAACAACGGATCTCTTGGTTCTCGCATCGATGAAGAACGCAGCGAAATGCGATAAGTAGTGTGAATTGCAGAATTCAGTGAATCATCGAATCTTTGAACGCACATTGCGCCTCCTGGTATTCTGGGAGGCATGCCTGTTCGAGCGTCATGAAAGCAAGTTCAAGCAAGGTTTCTTGCTTGGTTTTGAAGGTTGAGCGTTGCCTTTGTGCTCGCTCAGCTTTGAAATTGAGAGGCGGACAACTTTGTGTTCCACTAGGCGTTATAGGATAACTTTTTCGCTTGGACTCGTGAGAATGTCCTGTTCAAAATCTCCCTCATTTATTGCCTTAGTAACTGCGAGTGAAGCGGCAAAAGCTCAAATTTGAAATCTGACGTTTTTGACGTTCGAGTTGTAATTTGGAGGGATATCTTCGGAGCTGGGACCGTCCTAAGTTCTTTGGAACCAGACATCATAGAGGGTGAGAATCCCGTGCCTGGATGGCTGTACAGCTCCATGTGAAGTGTCTCCGACGAGTCGAGTTGTTTGGGAATGCAGCTCAAAATGGGTGGTAAATTTCATCTAAAGCTAAATATTGGCGAGAGACCGATAGCGCACAAGTAGAGTGATCGAAAGATGAAAAGCACTTTGAAAAGAGAGTTAAACAGTACGTGAAATTGTTGAAAGGGAAGCGCTTGAGACTAGATTCAGCTGACGGTGATCAGCCATGCTTTTGTTTGGTGCACTTGCTGTTGGTTGAGCCAGCATCGGTTCTGATGGTGGGATAAAGGTTTGAGGAATGTGGCTCTGCAACTTTGTGGAGTGTTATAGCCTTGAGTGCAATGTCACCTGTTGGGACCGAGGATTGCGCTTCTGCTAGGATGCTGGCTAAAAGGTCTTAAGCGGCCCGTCTTGAAACACGGACCAAGGAGTCTAACATCTATGCGAGTGTTTGGGTGAAAAACCCTTGCGCGTAATGAAAGTGAACGGAGGTGGGAACTCCTTTGGGGTGCACCATCGACCGATCCTGATGTTTTCGGAAGGATTTGAGTAGGAGCATAGCTGTTGGGACCCGAAAGATGGTGAACTATGCCTGAATAGGGTGAAGCCAGAGGAAACTCTGGTGGAGGCTCGCAGCGGTTCTGACGTGCAAATCGATCGTCAAATTTGGGTATAGGG
>KM010052_Otidea_subformicarum_CL_050928_30_ITS
GCTTGCAAGACGTTTTTCCAATGACCTAAGTGTAAACACGCACTGCTTTGGCTGTTGCCCTGCATTGTTGCCAATTCCAACACAATCTGCGTACCTTCCCTGTTGCTTCCGTAGGATGGAGCTGTGCTCGATAGCTCTGGCCGTTGGTTGGGGTTTTTGGCAGCGACTTCAGCTGGGCTGGTTCCTGCGGAAGGTCATTTTCAAATCATTTTTATTTTGCCTTCTGTCTGAGACATGTTTATAACAATCGTTAAAACTTTCAACAACGGATCTCTTGGTTCTCGCATCGATGAAGAACGCAGCGAAATGCGATAAGTAGTGTGAATTGCAGAATTCAGTGAATCATCGAATCTTTGAACGCACATTGCGCCTCCTGGTATTCTGGGAGGCATGCCTGTTCGAGCGTCATGAAAGCAAGTTCAAGCAAGGTTTCTTGCTTGGTTTTGAAGGTTGAGCGTTGCCTTTGTGCTCGCTCAGCTTTGAAATTGAGAGGCGGACAACTTTGTGTTCCACTAGGCGTTATAGGATAACTTTTTCGCTTGGACTCGTGAGAATGTCCTGTTCAAAATCTCCCTCA------GCCTTAGTAACTGCGAGTGAAGCGGCAAAAGCTCAAATTTGAAATCTGACGTTTTTGACGTTCGAGTTGTAATTTGGAGGGATATCTTCGGAGCTGGGACCGTCCTAAGTTCTTTGGAACCAGACATCATAGAGGGTGAGAATCCCGTGCCTGGATGGCTGTACAGCTCCATGTGAAGTGTCTCCGACGAGTCGAGTTGTTTGGGAATGCAGCTCAAAATGGGTGGTAAATTTCATCTAAAGCTAAATATTGGCGAGAGACCGATAGCGCACAAGTAGAGTGATCGAAAGATGAAAAGCACTTTGAAAAGAGAGTTAAACAGTACGTGAAATTGTTGAAAGGGAAGCGCTTGAGACTAGATTCAGCTGACGGTGATCAGCCATGCTTTTGTTTGGTGCACTTGCTGTTGGTTGAGCCAGCATCGGTTCTGATGGTGGGATAAAGGTTTGAGGAATGTGGCTCTGCAACTTTGTGGAGTGTTATAGCCTTGAGCGCAATGTCACCTGTTGGGACCGAGGATTGCGCTTCTGCTAGGATGCTGGCTAAAAGGTCTTAAGCGGCCCGTCTTGAAACACGGACCAAGGAGTCTAACATCTATGCGAGTGTTTGGGTGAAAAACCCTTGCGCGTAATGAAAGTGAACGGAGGTGGGAACTCCTTTGGGGTGCACCATCGACCGATCCTGATGTTTTCGGAAGGATTTGAGTAGGAGCATAGCTGTTGGGACCCGAAAGATGGTGAACTATGCCTGAATAGGGTGAAGCCAGAGGAAACTCTGGTGGAGGCTCGCAGCGGTTCTGACGTGCAAATCGATCGTCAAATTTGGGTATAGGG
>KM010054_Otidea_subformicarum_S_F242696_ITS2
GCTTGCAAGACGTTTTTCCAATGACCTAAGTGTAAACACGCACTGCTTTGGCTGTTGCCCTGCATTGTTGCCAATTCCAACACAATCTGCGTACCTTCCCTGTTGCTTCCGTAGGATGGAGCTGTGCTCGATAGCTCTGGCCGTTGGTTGGGGTTTTTGGCAGCGACTTCAGCTGG---------------------------------------------------------------------------------------------------------------------------------------------------------------------------------------------------------------------------------------------------------------------------------------------------------------------------------------------------------------------------------------------------------------------------------CTGCGAGTGAAGCGGCAAAAGCTCAAATTTGAAATCTGACGTTTTTGACGTTCGAGTTGTAATTTGGAGGGATATCTTCGGAGCTGGGACCGTCCTAAGTTCTTTGGAACCAGACATCATAGAGGGTGAGAATCCCGTGCCTGGATGGCTGTACAGCTCCATGTGAAGTGTCTCCGACGAGTCGAGTTGTTTGGGAATGCAGCTCAAAATGGGTGGTAAATTTCATCTAAAGCTAAATATTGGCGAGAGACCGATAGCGCACAAGTAGAGTGATCGAAAGATGAAAAGCACTTTGAAAAGAGAGTTAAACAGTACGTGAAATTGTTGAAAGGGAAGCGCTTGAGACTAGATTCAGCTGACGGTGATCAGCCATGCTTTTGTTTGGTGCACTTGCTGTTGGTTGAGCCAGCATCGGTTCTGATGGTGGGATAAAGGTTTGAGGAATGTGGCTCTGCAACTTTGTGGAGTGTTATAGCCTTGAGCGCAATGTCACCTGTTGGGACCGAGGATTGCGCTTCTGCTAGGATGCTGGCTAAAAGGTCTTAAGCGGCCCGTCTTGAAACACGGACCAAGGAGTCTAACATCTATGCGAGTGTTTGGGTGAAAAACCCTTGCGCGTAATGAAAGTGAACGGAGGTGGGAACTCCTTTGGGGTGCACCATCGACCGATCCTGATGTTTTCGGAAGGATTTGAGTAGGAGCATAGCTGTTGGGACCCGAAAGATGGTGAACTATGCCTGAATAGGGTGAAGCCAGAGGAAACTCTGGTGGAGGCTCGCAGCGGTTCTGACGTGCAAATCGATCGTCAAATTTGGGTATA---
>KM010055_Otidea_aff_subformicarum_FH301035_ITS
GCTGGCAGGCGCTGTGATCGAGGGCTCCAGCCAAGTTGGGGTTTTCGGCAGCCGCTT-------TAGCTGGC--------------------------C--------------GGTGGGCGCTGTGATCGAGAGCTCCAGCCAATGGTTGGGGTTTTCGGCAGCCGCTTTAGCTGGGCCGGCTCCTGCGGAAGGTAATTTTGAAAACATTTTTATTTTGCCTTATGTCTGAGACATGTTTATAACAATCGTTAAAACTTTCAACAACGGATCTCTTGGTTCTCGCATCGATGAAGAACGCAGCGAAATGCGATAAGTAGTGTGAATTGCAGAATTCAGTGAATCATCGAATCTTTGAACGCACATTGCGCCTCCTGGTATTCCGGGAGGCATGCCTGTTCGAGCGTCATGAAAGAAAGTTCAAGCAAGGTTTCTTGCTTGGTTTTGAAGGTTGAGCGTTGCTTTTGTGCTTGTTTAGCTTTGAAATTGAGAGGCGGACAGCTTCGTGTTCCACTAGGCGTTATAGGATAACTTTTTCGCTTGGACTCGTGAGGATGTTCTGTTTAAAACCTCCTTCATTTATTGCCTTAGTAACTGCGAGTGAAGCGGCAAAAGCTCAAATTTGAAATCTGACGTCTTTGACGTTCGAATTGTAATTTGGAGGGATATCTTCGGAGCTGGGACCGTCCTAAGTTCTTTGGAACCAGACATCATAGAGGGTGAGAATCCCGTGCCTGGATGGCCGTGCCGCTCCATGTGAAGTGTCTCCGACGAGTCGAGTTGTTTGGGAATGCAGCTCAAAATGGGTGGTAAATTTCATCTAAAGCTAAATATTGGCGAGAGACCGATAGCGCACAAGTAGAGTGATCGAAAGATGAAAAGCACTTTGAAAAGAGAGTTAAACAGTACGTGAAATTGTTGAAAGGGAAGCGCTTGAGACTAGATTCAGCTGGCGGTGATCAGCCATGCTTATGTTTGGTGCACTTGCTGTCGGTTGAGCCAGCATCGGTTCTGATGGTGGGATAAAGGTTTGAGGAATGTGGCTCTGCAACTTTGTGGAGTGTTATAGCCTTGAGCGTAATGTCACCTGTTGGGACCGAGGATTGCGCTTCTGCTAGGATGCTGGCTAAAAGGTCTTAAGCGGCCCGTCTTGAAACACGGACCAAGGAGTCTAACATCTATGCGAGTGTTCGGGTGAAAAACCCTTGCGCGTAATGAAAGTGAACGGAGGTGGGAACTCCTTTGGGGTGCACCATCGACCGATCCTGATGTTTACGGAAGGATTTGAGTAGGAGCATAGCTGTTGGGACCCGAAAGATGGTGAACTATGCCTGAATAGGGTGAAGCCAGAGGAAACTCTGGTGGAGGCTCGCAGCGGTTCTGACGTGCAAATCGATCGTCAAATTTGGGTATAGGG
>KM010056_Otidea_aff_subformicarum_FH301036_ITS
GCTTGCAAGACGTTT-TCCAATGACTTAAATGTA----CGCACTGCTTTGGCTGTTGCCCTGCATTGTTGCCAATTTCAACACAATCTGCGTACCTTTCCTGTTGCTTCCGTGGGGTGGAGCTGTGCTTGACAGCTCTGGCCGTTGGTTGGGGTTTTTGGCAGCGGCTTTAGCTGGGCTGATTCCTGCGGAAGGTAATTTTGAAATTATTTTTATTTTGTCTTCTGTCTGAGACATGTTTATAACAATCGTTAAAACTTTCAACAACGGATCTCTTGGTTCTCGCATCGATGAAGAACGCAGCGAAATGCGATAAGTAGTGTGAATTGCAGAATTCAGTGAATCATCGAATCTTTGAACGCACATTGCGCCTCCTGGTATTCCGGGAGGCATGCCTGTTCGAGCGTCATGAAAGAAAGTTCAAGCAAGGTTTCTTGCTTGGTTTTGAAGGTTGAGCGTTGCCTTTGTGCTCGTTTAGCTTTGAAATTGAGAGGCGGACTGCTCCGTGTTCCACTAGGCGTTATAGGATAACTTTTTCGCTTGGACTCGTGAGGATGTTCTGTTTAAAACCTCCTTCATTTAT-GCCTTAGTAACTGCGAGTGAAGCGGCAAAAGCTCAAATTTGAAATCTGACGTCTTAGACGTTCGAGTTGTAATTTGGAGGGATATCTTCGGAGCTGGGACCGTCCTAAGTTCTTTGGAACCAGACATCATAGAGGGTGAGAATCCCGTGCCTGGATGGCTGTACCGCTCCATGTGAAGTGTCTCCGACGAGTCGAGTTGTTTGGGAATGCAGCTCAAAATGGGTGGTAAATTTCATCTAAAGCTAAATATTGGCGAGAGACCGATAGCGCACAAGTAGAGTGATCGAAAGATGAAAAGCACTTTGAAAAGAGAGTTAAACAGTACGTGAAATTGTTGAAAGGGAAGCGCTTGAGACTAGATTCAGCTGGCGGTGATCAGCCATGCTTTTGTTTGGTGCACTTGCCGTCGGTTGAGCCAGCATCGGTTCTGATGGTGGGATAAAGGTTTGAGGAATGTGGCTCCACAACTTTGTGGAGTGTTATAGCCTTGAACGTAATGTCACCTGTTGGGACCGAGGATTGCGCTTCTGCTAGGATGCTGGCTAAAAGGTCTTAAGCGGCCCGTCTTGAAACACGGACCAAGGAGTCTAACATCTATGCGAGTGTTCGGGTGAAAAACCCTTGCGCGTAATGAAAGTGAACGGAGGTGGGAACTCCTTTGGGGTGCACCATCGACCGATCCTGATGTTTACGGAAGGATTTGAGTAGGAGCATAGCTGTTGGGACCCGAAAGATGGTGAACTATGCCTGAATAGGGTGAAGCCAGAGGAAACTCTGGTGGAGGCTCGCAGCGGTTCTGACGTGCAAATCGATCGTCAAATTTGGGTATAGGG
>KM010120_Otidea_sp_B_KH_2014_KH_09_79_ITS
--------------------------------------------------------------CATCTATTACAATTTTAACACCATCTGCGTACTATTCCTGTTGCTTCCGTAGGGTGGAGCGCAGCTTGAAAGCTCTAGCCGTTGGTTGGGGTTTTTGGCAGCGGTTTCAGCTAGGCTGGTTCCTGCGGAAGGATATTTTCAAATCATTTTTATTTTGCCTTCTGTCTGAATCATGTTTATAACAATTGTTAAAACTTTCAACAACGGATCTCTTGGTTCTCGCATCGATGAAGAACGCAGCGAAATGCGATAAGTAGTGTGAATTGCAGAATTCAGTGAATCATCGAATCTTTGAACGCACATTGCGCCTCCTGGTATTCCGGGAGGCATGCCTGTTCGAGCGTCATAAATAGCGATTCAAGCAAGTTCTCTTGCTTGGTATTGGAGGTCGAGCGTTGCCCATGCGCTTGTTCGGCTTTGAAATTCAGAGGCGGGCTGCTCCGTGTTCCATCTGGCGTTATAGGATTATTCTTTCGCTTGGACTCGTGAGATAGTTTTGTTGACAA--TCCCCCATTTATTGCCTTAGTAACTGCGAGTGAAGCGGCAAAAGCTCAAATTTAAAATCTGACGTCTTTGACGTTCGAGTTGTAATTTGGAGGGATATTTTCGGAGCAGGGGCTGTCCTAAGTTCTTTGGAACTAGACATCATAGAGGGTGAGAATCCCGTGCCTGGATGGCTGTCCTGCTCCATGTGAAGTGTCTCCGACGAGTCGAGTTGTTTGGGAATGCAGCTCAAAATGGGTGGTAAATTTCATCTAAAGCTAAATATTGGCGAGAGACCGATAGCGCACAAGTAGAGTGATCGAAAGATGAAAAGCACTTTGAAAAGAGAGTTAAACAGTACGTGAAATTGTTGAAAGGGAAGCGCTTGAGACTCAATTCGACCGATGGCGATCATTCGTACTTCTGTGCGGTGTACTAATCGTGGGGCGAGCCAGCATCGGTTCTGATGGTGGGATAAAGGTTTGAGGAATGTGGCTCCATGACTTCGTGGAGTGTTATAGCCTTGAGTGTAATGCCACCTGTTGGGACCGAGGAACGCGCTTCGGCTAGGATGCTGGCTAAAAGGTCTTAAGCGGCCCGTCTTGAAACACGGACCAAGGAGTCTAACATCTATGCGAGTGTTCGGGTGAAAAACCCTTGCGCGTAATGAAAGTGAACGGAGGTGGGAA-GCCATTTGGATGCACCATCGACCGATCCTGATGTTTACGGAAGGATTTGAGTAGGAGCATAGCTGTTGGGACCCGAAAGATGGTGAACTATGCCTGAATAGGGTGAAGCCAGAGGAAACTCTGGTGGAGGCTCGCAGCGGTTCTGACGTGCAAATCGATCGTCAAATTTGGGTATAGGG
>HMAS69951_ITS_XYY
GCTTGCAAGACGTTTTTCCAATGACTTAACTGTAAACACGCACTGCTTCGGCTGTTGCCCTGCATTGTTGCCAATTTCAACACAATCTGCGTACCTTTCCTGTTGCTTCCGTGGGATGGAGCTGTGCTCGATAGCTTTAGCCGTTGGTTGGGGTTATTGGCAGCGGCTTTAGCTGGCCTGGTTCCTGCGGAAGGTAATTTTCAAATCATTTTTATTTTGCCTTCTGTCTGAGACATGTTTATAACAATCGTTAAAACTTTCAACAACGGATCTCTTGGTTCTCGCATCGATGAAGAACGCAGCGAAATGCGATAAGTAGTGTGAATTGCAGAATTCAGTGAATCATCGAATCTTTGAACGCACATTGCGCCTCCTGGTATTCCGGGAGGCATGCCTGTTCGAGCGTCATGAAAGAAAGTTCAAGCAAGGTTTCTTGCTTGGTTTTGAAGGTTGAGCGTTGCCTTTGTGCTCGTTCAACTTTGAAATTGAGAGGCGGACTGCTCCGTGTTCCACTAGGCGTTATAGGATAACTTTTTCGCTTGGACTCGTGAGGATGTTCTGTTCTAAACCTCCTTCATTTATTGCCTTAGTAACTGCGAGTGAAGCGGCAAAAGCTCAAATTTGAAATCTGACGTCTTTGACGTTCGAGTTGTAATTTGGAGGGATATCTTCGGAGCTGGGACCGTCCTAAGTTCTTTGGAACCAGACATCATAGAGGGTGAGAATCCCGTGCCTGGATGGCTGTACCGCTCCATGTGAAGTGTCTCCGACGAGTCGAGTTGTTTGGGAATGCAGCTCAAAATGGGTGGTAAATTTCATCTAAAGCTAAATATTGGCGAGAGACCGATAGCGCACAAGTAGAGTGATCGAAAGATGAAAAGCACTTTGAAAAGAGAGTTAAACAGTACGTGAAATTGTTGAAAGGGAAGCGCTTGAGACTAGATTCAGCTGGCGGTGATCAGCCATGCTTTTGTTTGGTGCACTTGCCGTCGGTTGAGCCAGCATCGGTTCTGATGGTGGGATAAAGGTTTGAGGAATGTGGCTTCGCAACTTTGTGGAGTGTTATAGCCTTGAGCGTAATGCCACCTGTTGGGACCGAGGATTGCGCTTCTGCTAGGATGCTGGCTAAAAGGTCTTAAGCGGCCCGTCTTGAAACACGGACCAAGGAGTCTAACATCTATGCGAGTGTTCGGGTGAAAAACCCTTGCGCGTAATGAAAGTGAACGGAGGTGGGAACTCCTTTGGGGTGCACCATCGACCGATCCTGATGTTTACGGAAGGATTTGAGTAGGAGCATAGCTGTTGGGACCCGAAAGATGGTGAACTATGCCTGAATAGGGTGAAGCCAGAGGAAACTCTGGTGGAGGCTCGCAGCGGTTCTGACGTGCAAATCGATCGTCAAATTTGGGTATAGGG
>HMAS83574_ITS_XYY
GCTTGCAAGACGTTTTTCCAATGACTTAACTGTAAACACGCACTGCTTCGGCTGTTGCCCTGCATTGTTGCCAATTTCAACACAATCTGCGTACCTTTCCTGTTGCTTCCGTGGGATGGAGCTGTGCTCGATAGCTTTAGCCGTTGGTTGGGGTTATTGGCAGCGGCTTTAGCTGGCCTGGTTCCTGCGGAAGGTAATTTTCAAATCATTTTTATTTTGCCTTCTGTCTGAGACATGTTTATAACAATCGTTAAAACTTTCAACAACGGATCTCTTGGTTCTCGCATCGATGAAGAACGCAGCGAAATGCGATAAGTAGTGTGAATTGCAGAATTCAGTGAATCATCGAATCTTTGAACGCACATTGCGCCTCCTGGTATTCCGGGAGGCATGCCTGTTCGAGCGTCATGAAAGAAAGTTCAAGCAAGGTTTCTTGCTTGGTTTTGAAGGTTGAGCGTTGCCTTTGTGCTCGTTTAACTTTGAAATTGAGAGGCGGACTGCTCCGTGTTCCACTAGGCGTTATAGGATAACTTTTTCGCTTGGACTCGTGAGGATGTTCTGTTCTAAACCTCCTTCATTTATTGCCTTAGTA-CTGCGAGTGAAGCGGCAAAAGCTCAAATTTGAAATCTGACGTCTTTGACGTTCGAGTTGTAATTTGGAGGGATATCTTCGGAGCTGGGACCGTCCTAAGTTCTTTGGAACCAGACATCATAGAGGGTGAGAATCCCGTGCCTGGATGGCTGTACCGCTCCATGTGAAGTGTCTCCGACGAGTCGAGTTGTTTGGGAATGCAGCTCAAAATGGGTGGTAAATTTCATCTAAAGCTAAATATTGGCGAGAGACCGATAGCGCACAAGTAGAGTGATCGAAAGATGAAAAGCACTTTGAAAAGAGAGTTAAACAGTACGTGAAATTGTTGAAAGGGAAGCGCTTGAGACTAGATTCAGCTGGCGGTGATCAGCCATGCTTTTGTTTGGTGCACTTGCCGTCGGTTGAGCCAGCATCGGTTCTGATGGTGGGATAAAGGTTTGAGGAATGTGGCTTCGCAACTTTGTGGAGTGTTATAGCCTTGAGCGTAATGCCACCTGTTGGGACCGAGGATTGCGCTTCTGCTAGGATGCTGGCTAAAAGGTCTTAAGCGGCCCGTCTTGAAACACGGACCAAGGAGTCTAACATCTATGCGAGTGTTCGGGTGAAAAACCCTTGCGCGTAATGAAAGTGAACGGAGGTGGGAACTCCTTTGGGGTGCACCATCGACCGATCCTGATGTTTACGGAAGGATTTGAGTAGGAGCATAGCTGTTGGGACCCGAAAGATGGTGAACTATGCCTGAATAGGGTGAAGCCAGAGGAAACTCTGGTGGAGGCTCGCAGCGGTTCTGACGTGCAAATCGATCGTCAAATTTGGGTATAGGG
>HMAS53691_ITS_XYY
--------------------------------------------------------------CGTTTATGACAATTTTAACACCATCTGCGTACCATTCCTGTTGCTTCCGTAGGGTGGAGCCCAGCTTGAAAGCTCTAGTCGTTGGTTGGGGTATTTGGCAGCGGCTTCAGCTAGGCTGGTTCCTGCGGAAAGTTATTTTCAAATCATTTTTATTTTGCCTTCTGTCTGAATCATGTTTATAATAATTATTAAAACTTTCAACAACGGATCTCTTGGTTCTCGCATCGATGAAGAACGCAGCGAAATGCGATAAGTAGTGTGAATTGCAGAATTCAGTGAATCATCGAATCTTTGAACGCACATTGCGCCTCCTGGTATTCCGGGAGGCATGCCTGTTCGAGCGTCATAATTAGCGATTCAAGCAAGGATTCTTGCTTGGTATTGGAGGTCGAGCGTTGCGCATTAGCTTGTTCGGCTTCGAAATTCAGAGGCGGGCTGCTCCGTGTTCCATCTGGCGTTATAGGATAATTCTTTCGCTTGGACTCGTGAGATAGTTTTGTTGACA---TTCCCCATTTATTGCCTTAGTAACTGCGAGTGAAGCGGCAAAAGCTCAAATTTAAAATCTGACGTTTTTAACGTTCCAGTTGTAATTTGGAGGGATATTTTCGGAGCAGGGGCTGTCCTAAGTTCTTTGGAACTAGACATCATAGAGGGTGAGAATCCCGTGCCTGGATGGCTGTCCTGCTCCATGTGAAGTGTCTCCGACGAGTCGAGTTGTTTGGGAATGCAGCTCAAAATGGGTGGTAAATTTCATCTAAAGCTAAATATTGGCGAGAGACCGATAGCGCACAAGTAGAGTGATCGAAAGATGAAAAGCACTTTGAAAAGAGAGTTAAACAGTACGTGAAATTGTTGAAAGGGAAGCGCTTGAGACTCAATTCGACCGATGGCGATCATTCGTACTTCTGTGCGGTGTACTAATCGTGGGGCGAGCCAGCATCGGTTCTGATGGTGGGATAAAGGTTTGAGGAATGTGGCTCCATGATTTTGTGGAGTGTTATAGCCTTGAGCGTAATGCCACCTGTTGGGACCGAGGAACGCGCTTCGGCTAGGATGCTGGCTAAAAGGTCTTAAGCGGCCCGTCTTGAAACACGGACCAAGGAGTCTAACATCTATGCGAGTGTTCGGGTGAAAAACCCTTGCGCGTAATGAAAGTGAAAGGAGGTGGGAA-GCCATTGGAATGCACCATCGACCGATCCTGATGTTTTCAGAAGGATTTGAGTAGGAGCATAGCTGTTGGGACCCGAAAGATGGTGAACTATGCCTGAATAGGGTGAAGCCAGAGGAAACTCTGGTGGAGGCTCGCAGCGGTTCTGACGTGCAAATCGATCGTCAAATTTGGGTATAGGG
>HMAS53692_ITS_XYY
--------------------------------------------------------------CGTTTATTACAATTTTAACACCATCTGCGTACCATTCCTGTTGCTTCCGTAGGGTGGAGCCCAGCTTGAAAGCTCTAGTCGTTGGTTGGGGTATTTGGCAGCGGCTTCAGCTAGGCTGGTTCCTGCGGAAAGTTATTTTCAAATCATTTTTATTTTGCCTTCTGTCTGAATCATGTTTATAATAATTATTAAAACTTTCAACAACGGATCTCTTGGTTCTCGCATCGATGAAGAACGCAGCGAAATGCGATAAGTAGTGTGAATTGCAGAATTCAGTGAATCATCGAATCTTTGAACGCACATTGCGCCTCCTGGTATTCCGGGAGGCATGCCTGTTCGAGCGTCATAATTAGCGATTCAAGCAAGGATTCTTGCTTGGTATTGGAGGTCGAGCGTTGCGCATTAGCTTGTTCGGCTTCGAAATTCAGAGGCGGGCTGCTCCGTGTTCCATCTGGCGTTATAGGATAATTCTTTCGCTTGGACTCGTGAGATAGTTTTGTTGACA---TTCCCCATTTATTGCCTTAGTAACTGCGAGTGAAGCGGCAAAAGCTCAAATTTAAAATCTGACGTTTTTAACGTTCGAGTTGTAATTTGGAGGGATATTTTCGGAGCAGGGGCTGTCCTAAGTTCTTTGGAACTAGACATCATAGAGGGTGAGAATCCCGTGCCTGGATGGCTGTCCTGCTCCATGTGAAGTGTCTCCGACGAGTCGAGTTGTTTGGGAATGCAGCTCAAAATGGGTGGTAAATTTCATCTAAAGCTAAATATTGGCGAGAGACCGATAGCGCACAAGTAGAGTGATCGAAAGATGAAAAGCACTTTGAAAAGAGAGTTAAACAGTACGTGAAATTGTTGAAAGGGAAGCGCTTGAGACTCAATTCGACCGATGGCGATCATTCGTACTTCTGTGCGGTGTACTAATCGTGGGGCGAGCCAGCATCGGTTCTGATGGTGGGATAAAGGTTTGAGGAATGTGGCTCCATGATTTTGTGGAGTGTTATAGCCTTGAGCGTAATGCCACCTGTTGGGACCGAGGAACGCGCTTCGGCTAGGATGCTGGCTAAAAGGTCTTAAGCGGCCCGTCTTGAAACACGGACCAAGGAGTCTAACATCTATGCGAGTGTTCGGGTGAAAAACCCTTGCGCGTAATGAAAGTGAAAGGAGGTGGGAA-GCCATTGGAATGCACCATCGACCGATCCTGATGTTTACAGAAGGATTTGAGTAGGAGCATAGCTGTTGGGACCCGAAAGATGGTGAACTATGCCTGAATAGGGTGAAGCCAGAGGAAACTCTGGTGGAGGCTCGCAGCGGTTCTGACGTGCAAATCGATCGTCAAATTTGGGTATAGGG
