# Supplementary material for: Phylogenetic Analysis Reveals Four New Species of Otidea from China
Source: Biology (Basel). 2022 Jun 6;11(6):866. doi: 10.3390/biology11060866 (PMC9219986; doi:10.3390/biology11060866)
Supplement: Supplementary file 1 [file biology-11-00866-s001.zip › File S3_Dataset III_alutacea clade_(ITS+LSU).fas]

>MK850486_Otidea_adorniae_MCVE_30102_ITS
CATTAAATGAATCAGTGCATGCTTTACGCGTACCACAATTCAAACCCACTCTGCGTACCTTTCCCGTTGCTTCCATGGGAGCGGCTAACCTCCCCTCTGTGT-GGGGAGGTCCCCCGAGACAAGCCCCTGCCATCGGTGCAGGTGGTGTGGTCTTGGTCCATGAAGACACCTTCCTTCGGAGGGTGTGAAGTAAACCATTTGCATTACCTTGCCATCAGTCTGAATTTTGTTAATAACAATCGTTAAAACTTTCAACAACGGATCTCTTGGTTCTCGCATCGATGAAGAACGCAGCGAAATGCGATAAGTAGTGTGAATTGCAGAATTCAGTGAATCATCGAATCTTTGAACGCACATTGCGCCTCCTGGCATTCCGGGAGGCATGCCTGTTCGAGCGTCATAAAAACCCACTCAAGCTTTTTGGCTTGGTTATGAAGGTTGAGCTATGCCCTTTGGTGCCCTCACCTTCGAAATTCAGAGGCGGATTGCCCCATGTTTCCCTGGCGTTATAAGTTTGCTCTTTCGCTCGGATTACATGGCCATCCTGCCACAAACCTCTAACCATCTATGTGCTCAAATTTGAAATCTGACGTC-TTTGACGTTCGAATTGTAATTTGGAGGGGCATTTTCGGAGCTGGCGTCGTCCTAAGTTCCTTGGAACAGGACGTCACAGAGGGTGAGAATCCCGTGCCTGGATGACTGTCCAGCTCCATGTGAGGTGTCTCCGACGAGTCGAGTTGTTTGGGAATGCAGCTCAAAATGGGTGGTAAATTTCATCTAAAGCTAAATACTGGCGAGAGACCGATAGCGCACAAGTAGAGTGATCGAAAGATGAAAAGCACTTTGAAAAGAGAGTTAAAAAGTACGTGAAATTGTTGAAAGGGAAGCGCTTGAGACCAGATTCAACCTTCGGTGATCAGCTGTGCTTCTGTACGGTGCACTTGCCGGGGGTTGGGCCAGCATCGGTTTTGACGGTGGGATAAAGGTTCGAGGAATGTGGCTCCCCGATTCCGGGGAGTGTTATAGCCCTGAGCGCAATGCCACCAGTCGGGACCGAGGACCGCGCTTCCGCTAGGATGCTGGCGAAATGGTTTTAAGCGGCCCGTCTTGAAACACGGACCAAGGAGTCTAACATCTATGCGAGTGTTCGGGTGGAAAACCCTTGCGCGTAATGAAAGTGAACGGAGGTGGGAACCCTTCGGGGTGCACCATCG---------------------------------------------------------------------------------------------------------------------------------------------
>MK850484_Otidea_adorniae_MCVE_30106_ITS
CATTAAATGAATCAGTGCATGCTTTACGCGTACCACAATTCAAACCCACTCTGCGTACCTTTCCCGTTGCTTCCATGGGAGCGGCTAACCTCCCCTCTGTGT-GGGGAGGTCCCMCGAGACAAGCCCCTGCCATCGGTGCAGGTGGTGTGGTCTTGGTCCATGAAGACACCTTCCTTCGGAGGGTGTGAAGTAAACCATTTGCATTACCTTGCCATCAGTCTGAATTTTGTTAATAACAATCGTTAAAACTTTCAACAACGGATCTCTTGGTTCTCGCATCGATG-----------------------------------------------------------------------------------------------------------------------------------------------------------------------------------------------------------------------------------------------------------------------------------------------GCTCAAATTTGAAATCTGACGTC-TTTGACGTTCGAATTGTAA-TTGGAGGGGCATTTTCGGAGCTGGCGTCGTCCTAAGTTCCTTGGAACAGGACGTCACAGAGGGTGAGAATCCCGTGCCTGGATGACTGTCCAGCTCCATGTGAGGTGTCTCCGACGAGTCGAGTTGTTTGGGAATGCAGCTCAAAATGGGTGGTAAATTTCATCTAAAGCTAAATACTGGCGAGAGACCGATAGCGCACAAGTAGAGTGATCGAAAGATGAAAAGCACTTTGAAAAGAGAGTTAAAAAGTACGTGAAATTGTTGAAAGGGAAGCGCTTGAGACCAGATTCAACCTTCGGTGATCAGCTGTGCTTCTGTACGGTGCACTTGCCGGGGGTTGGGCCAGCATCGGTTTTGACGGTGGGATAAAGGTTCGAGGAATGTGGCTCCCCGATTCCGGGGAGTGTTATAGCCCTGAGCGCAATGCCACCAGTCGGGACCGAGGACCGCGCTTCCGCTAGGATGCTGGCGAAATGGTTTTAAGCGGCCCGTCTTGAAACACGGACCAAGGAGTCTAACATCTATGCGAGTGTTCGGGTGGAAAACCCTTGCGCGTAATGAAAGTGAACGGAGGTGGGAACCCTTCGGGGTGCACCATCGACCGATCCTGATGTCTTCGGAAGGATTTGAGTAGGAGCATAGCTGTTGGGACCCGAAAGATGGTGAACTATGCCTGAATAGGGTGAAGCCAGAGGAAACTCTGGTGGAGGCTCGCAGCGGTTCTGACGTGCAAATCGATCG
>MK850483_Otidea_adorniae_MCVE_30105_ITS
CATTAAATGAATCAGTGCATGCTTTACGCGTACCACAATTCAAACCCACTCTGCGTACCTTTCCCGTTGCTTCCATGGGAGCGGCTAACCTCCCATCTGTGT-GGGGAGGTCCCCCGAGACAAGCCCCTGCCATCGGTGCAGGTGGTGTGGTCTTGGTCCATGAAGACACCTTCCTTCGGAGGGTGTGAAGTAAACCATTTGCATTACCTTGCCATCAGTCTGAATTTTGTTAATAACAATCGTTAAAACTTTCAACAACGGATCTCTTGGTTCTCGCATCGATGAAGAACGCAGCGAAATGCGATAAGTAGTGTGAATTGCAGAATTCAGTGAATCATCGAATCTTTGAACGCACATTGCGCCTCCTGGCATTCCGGGAGGCATGCCTGTTCGAGCGTCATAAAAACCCACTCAAGCTTTTTGGCTTGGTTATGAAGGTTGAGCTATGCCCTTTGGTGCCCTCACCTTCGAAATTCAGAGGCGGATTGCCCCATGTTTCCCTGGCGTTATAAGTTTGCTCTTTCGCTCGGATTACATGGCCATCCTGCCACAAACCTCTAACCATTTATGTGCTCAAATTTGAAATCTGACGTC-TTTGACGTTCGAATTGTAA-TTGGAGGGGCATTTTCGGAGCTGGCGTCGTCCTAAGTTCCTTGGAACAGGACGTCACAGAGGGTGAGAATCCCGTGCCTGGATGACTGTCCAGCTCCATGTGAGGTGTCTCCGACGAGTCGAGTTGTTTGGGAATGCAGCTCAAAATGGGTGGTAAATTTCATCTAAAGCTAAATACTGGCGAGAGACCGATAGCGCACAAGTAGAGTGATCGAAAGATGAAAAGCACTTTGAAAAGAGAGTTAAAAAGTACGTGAAATTGTTGAAAGGGAAGCGCTTGAGACCAGATTCAACCTTCGGTGATCAGCTGTGCTTCTGTACGGTGCACTTGCCGGGGGTTGGGCCAGCATCGGTTTTGACGGTGGGATAAAGGTTCGAGGAATGTGGCTCCCCGATTCCGGGGAGTGTTATAGCCCTGAGCGCAATGCCACCAGTCGGGACCGAGGACCGCGCTTCCGCTAGGATGCTGGCGAAATGGTTTTAAGCGGCCCGTCTTGAAACACGGACCAAGGAGTCTAACATCTATGCGAGTGTTCGGGTGGAAAACCCTTGCGCGTAATGAAAGTGAACGGAGGTGGGAACCCTTCGGGGTGCACCATCGACCGATCCTGATGTCTTCGGAAGGATTTGAGTAGGAGCATAGCTGTTGGGACCCGAAAGATGGTGAACTATGCCTGAATAGGGTGAAGCCAGAGGAAACTCTGGTGGAGGCTCGCAGCGGTTCTGACGTGCAAATCGATCG
>KM010069_Otidea_alutacea_SF257085_ITS
CATTAAATGAATCAGTGCATGCTTTACGCGTACCACAATTCAAACCCACTCTGCGTACCTTTCCCGTTGCTTCCATGGGAGCGGCTAACCTCCCCTCTGTGT-GGGGAGGTCCCCCGAGACAAGCCCCTGCCATCGGTGCAGGTGGTGTGGTCTTGGTCCATGAAGACACCTTCCTTCGGAGGGTGTGAAGTAAACCATTTGCATTACCTTGCCATCAGTCTGAATTTTGTTAATAACAATCGTTAAAACTTTCAACAACGGATCTCTTGGTTCTCGCATCGATGAAGAACGCAGCGAAATGCGATAAGTAGTGTGAATTGCAGAATTCAGTGAATCATCGAATCTTTGAACGCACATTGCGCCTCCTGGCATTCCGGGAGGCATGCCTGTTCGAGCGTCATAAAAACCCACTCAAGCTCTTTGGCTTGGTTATGAAGGTTGAGCTATGCCCATTGGTGACCTCACCTTCGAAATTCAGAGGCGGATTGCCCCATGTTTCCCTGGCGTTATAAGTTTGCTCTTTCGCTCGGATTACATGGCCATCCTGCCACAAACCTCTAACCATCTATGTGCTCAAATTTGAAATCTGACGTC-TTTGACGTTCGAATTGTAATTTGGAGGGGCATTTTCGGAGCTGGCGTCGTCCTAAGTTCCTTGGAACAGGACGTCACAGAGGGTGAGAATCCCGTGCCTGGATGACTGTCCAGCTCCATGTGAGGTGTCTCCGACGAGTCGAGTTGTTTGGGAATGCAGCTCAAAATGGGTGGTAAATTTCATCTAAAGCTAAATACTGGCGAGAGACCGATAGCGCACAAGTAGAGTGATCGAAAGATGAAAAGCACTTTGAAAAGAGAGTTAAAAAGTACGTGAAATTGTTGAAAGGGAAGCGCTTGAGACCAGACTCAACCTTCGGTGATCAGCTGTGCTTCTGTACGGTGCACTTGCCGGGGGTTGGGCCAGCATCGGTTTTGACGGTGGGATAAAGGTTCGAGGAATGTGGCTCCCCGATTCCGGGGAGTGTTATAGCCCTGAGCGCAATGCCACCAGTCGGGACCGAGGACCGCGCTTCCGCTAGGATGCTGGCGAAATGGTTTTAAGCGGCCCGTCTTGAAACACGGACCAAGGAGTCTAACATCTATGCGAGTGTTCGGGTGGAAAACCCTTGCGCGTAATGAAAGTGAACGGAGGTGGGAACCCTTCGGGGTGCACCATCGACCGATCCTGATGTCTTCGGAAGGATTTGAGTAGGAGCATAGCTGTTGGGACCCGAAAGATGGTGAACTATGCCTGAATAGGGTGAAGCCAGAGGAAACTCTGGTGGAGGCTCGCAGCGGTTCTGACGTGCAAATCGATCG
>MN495935_Otidea_alutacea_FLAS_F59409_ITS
CATTAAATGAATCAGTGCATGCTTTACGCGTATCACAATTCAAACCCACTCTGCGTACCTTTCCTGTTGCTTCCATGGGAGCGGCTAACCTTCCTCTTGTGTGGGGGAGGTCCCCCGAGACAAGCCCCTGCCATCGGTGTAGGTGGTGTGGTCTTGGTCCATGATGACACCTTCCTGCGGATGGTGTGAAGAAAACCACTTGCATTATCTTGCCATCAGTCTGAATTTTGTTAATAACAATTGTTAAAACTTTCAACAACGGATCTCTTGGTTCTCGCATCGATGAAGAACGCAGCGAAATGCGATAAGTAGTGTGAATTGCAGAATTCAGTGAATCATCGAATCTTTGAACGCACATTGCGCCTCCTGGCATTCCGGGAGGCATGCCTGTTCGAGCGTCATAAAAACCCACTCAAGCTCTTTGGCTTGGTTATGGGGGTCGAGGTACGTCCTTTGGCGACCTCACCCTCGAAATTCAGAGGCGGATTGCCCATTGTTGCCCTGGCGTTATAAGTTTGCTCTTTCGCTTGGATTTCATGGTCGTCTTGCCACAAACCTTTTTTCTTTTATGTGCTCAAATTTGAAATCTGACGTCTCCTGGCGTTCGAATTGTAATTTGGAGGGGCATTTTCGGAGCTGGCGCCGTCCTAAGTTCCTTGGAACAGGACGTCACAGAGGGTGAGAATCCCGTGCCTGGATGGCTGTCCAGCTCCATGTGAGGTGTCTCCGACGAGTCGAGTTGTTTGGGAATGCAGCTCAAAATGGGTGGTAAATTTCATCTAAAGCTAAATACTGGCGAGAGACCGATAGCGCACAAGTAGAGTGATCGAAAGATGAAAAGCACTTTGAAAAGAGAGTTAAAAAGTACGTGAAATTGTTGAAAGGGAAGCGCTTGAGACCAGACTCAACCTTCGGTGATCAACTGTGCTTCTGTGCGGTGCACTTGCCGGGGGTTGGGCCAGCATCGGTTTTGACGGTGGGATAAAGGTTCGAGGAATGTGGCTCCCCGATTCCGGGGAGTGTTATAGCCCTGAGCGCAATGCCACCTGTTGGGACCGAGGACCGCGCTTCCGCTAGGATGCTGGCGCAATGGTCTTAAGCGGCCCGTCTTGAAACACGGACCAAGGAGTCTAACATCTATGCGAGTGTTCGGGTGGAAAACCCTTGCGCGTAATGAAAGTGAACGGAGGTGGGAACCCTTCGGGGTGCACCATCGACCGATCCTGATGTCTTCGGAAGGATTTGAGTAGGAGCATAGCTGTTGGGACCCGAAAGATGGTGAACTATGCCTGAATAGGGTGAAGCCAGAGGAAACTCTGGTGGAGGCTCGCAGCGGTTCTGACGTGCAAATCGATCG
>KM010071_Otidea_alutacea_KH_09_133_ITS
CATTAAATGAATCAGTGCATGCTTTACGCGTATCACAATTCAAACCCACTCTGCGTACCTTTCCTGTTGCTTCCATGGGAGCGGCTAACCTCCCTCTTGTGTGGGGGAGGTCCCCCGAGACAAGCCCCTGCCATCGGTGTAGGTGGTGTGGTCTTGGTCCATGAAGACACCTTCCTGCGGATGGTGTGAAGAAAACCACTTGCATTATCTTGCCATCAGTCTGAATTTTGTTAATAACAATTGTTAAAACTTTCAACAACGGATCTCTTGGTTCTCGCATCGATGAAGAACGCAGCGAAATGCGATAAGTAGTGTGAATTGCAGAATTCAGTGAATCATCGAATCTTTGAACGCACATTGCGCCTCCTGGCATTCCGGGAGGCATGCCTGTTCGAGCGTCATAAAAACCCACTCAAGCTCTTTGGCTTGGTTATGGGGGTTGAGGTACGTCCTTTGGCGACCTCACCCTCGAAATTCAGAGGCGGATTGCCCATTGTTGCCCTGGCGTTATAAGTTTGCTCTTTCGCTTGGATTTCATGGTCGTCTTGCCACAAACCTTTTTTCTTTTATGTGCTCAAATTTGAAATCTGACGTCTCCTGGCGTTCGAATTGTAATTTGGAGGGGCATTTTCGGAGCTGGCACCGTCCTAAGTTCCTTGGAACAGGACGTCACAGAGGGTGAGAATCCCGTGCCTGGATGGCTGTCCAGCTCCATGTGAGGTGTCTCCGACGAGTCGAGTTGTTTGGGAATGCAGCTCAAAATGGGTGGTAAATTTCATCTAAAGCTAAATACTGGCGAGAGACCGATAGCGCACAAGTAGAGTGATCGAAAGATGAAAAGCACTTTGAAAAGAGAGTTAAAAAGTACGTGAAATTGTTGAAAGGGAAGCGCTTGAGACCAGACTCAACCTTCGGTGATCAACTGTGCTTCTGTGCGGTGCACTTGCCGGGGGTTGGGCCAGCATCGGTTTTGACGGTGGGATAAAGGTTCGAGGAATGTGGCTCCCCGATTCCGGGGAGTGTTATAGCCCTGAGCGCAATGCCACCTGTTGGGACCGAGGACCGCGCTTCCGCTAGGATGCTGGCGCAATGGTCTTAAGCGGCCCGTCTTGAAACACGGACCAAGGAGTCTAACATCTATGCGAGTGTTCGGGTGGAAAACCCTTGCGCGTAATGAAAGTGAACGGAGGTGGGAACCCTTCGGGGTGCACCATCGACCGATCCTGATGTCTTCGGAAGGATTTGAGTAGGAGCATAGCTGTTGGGACCCGAAAGATGGTGAACTATGCCTGAATAGGGTGAAGCCAGAGGAAACTCTGGTGGAGGCTCGCAGCGGTTCTGACGTGCAAATCGATCG
>KM010072_Otidea_alutacea_ARAN_A3023204_ITS
CATTAAATGAATCAGTGCATGCTTTACGCGTATCACAATTCAAACCCACTCTGCGTACCTTTCCTGTTGCTTCCATGGGAGCGGCTAACCTCCCTCTTGTGTGGGGGAGGTCCCCCGAGACAAGCCCCTGCCATCGGTGTAGGTGGTGTGGTCTTGGTCCATGAAGACACCTTCCTGCGGATGGTGTGAAGAAAACCACTTGCATTATCTTGCCATCAGTCTGAATTTTGTTAATAACAATTGTTAAAACTTTCAACAACGGATCTCTTGGTTCTCGCATCGATGAAGAACGCAGCGAAATGCGATAAGTAGTGTGAATTGCAGAATTCAGTGAATCATCGAATCTTTGAACGCACATTGCGCCTCCTGGCATTCCGGGAGGCATGCCTGTTCGAGCGTCATAAAAACCCACTCAAGCTCTTTGGCTTGGTTATGGGGGTTGAGGTACGTCCTTTGGCGACCTCACCCTCGAAATTCAGAGGCGGATTGCCCATTGTTGCCCTGGCGTTATAAGTTTGCTCTTTCGCTTGGATTTCATGGTCGTCTTGCCACAAACCTTTTTTCTTTTATGTGCTCAAATTTGAAATCTGACGTCTCCTGGCGTTCGAATTGTAATTTGGAGGGGCATTTTCGGAGCTGGCACCGTCCTAAGTTCCTTGGAACAGGACGTCACAGAGGGTGAGAATCCCGTGCCTGGATGGCTGTCCAGCTCCATGTGAGGTGTCTCCGACGAGTCGAGTTGTTTGGGAATGCAGCTCAAAATGGGTGGTAAATTTCATCTAAAGCTAAATACTGGCGAGAGACCGATAGCGCACAAGTAGAGTGATCGAAAGATGAAAAGCACTTTGAAAAGAGAGTTAAAAAGTACGTGAAATTGTTGAAAGGGAAGCGCTTGAGACCAGACTCAACCTTCGGTGATCAACTGTGCTTCTGTGCGGTGCACTTGCCGGGGGTTGGGCCAGCATCGGTTTTGACGGTGGGATAAAGGTTCGAGGAATGTGGCTCCCCGATTCCGGGGAGTGTTATAGCCCTGAGCGCAATGCCACCTGTTGGGACCGAGGACCGCGCTTCCGCTAGGATGCTGGCGCAATGGTCTTAAGCGGCCCGTCTTGAAACACGGACCAAGGAGTCTAACATCTATGCGAGTGTTCGGGTGGAAAACCCTTGCGCGTAATGAAAGTGAACGGAGGTGGGAACCCTTCGGGGTGCACCATCGACCGATCCTGATGTCTTCGGAAGGATTTGAGTAGGAGCATAGCTGTTGGGACCCGAAAGATGGTGAACTATGCCTGAATAGGGTGAAGCCAGAGGAAACTCTGGTGGAGGCTCGCAGCGGTTCTGACGTGCAAATCGATCG
>KM010075_Otidea_alutacea_SF257084_ITS
CATTAAATGAATCAGTGCATGCTTTACGCGTATCACAATTCAAACCCACTCTGCGTACCTTTCCTGTTGCTTCCATGGGAGCGGCTAACCTCCCCCTTGTGTGGGGGAGGTCCCCCGAGACAAGCCCCTGCCATCGGTGTAGGTGGTGTGGTCTTGGTCCATGAAGACACCTTCCTGCGGATGGTGTGAAGAAAACCACTTGCATTATCTTGCCATCAGTCTGAATTTTGTTAATAACAATTGTTAAAACTTTCAACAACGGATCTCTTGGTTCTCGCATCGATGAAGAACGCAGCGAAATGCGATAAGTAGTGTGAATTGCAGAATTCAGTGAATCATCGAATCTTTGAACGCACATTGCGCCTCCTGGCATTCCGGGAGGCATGCCTGTTCGAGCGTCATAAAAACCCACTCAAGCTCTTTGGCTTGGTTATGGGGGTTGAGGTACGTCCTTTGGCGACCTCACCTTCGAAATTCAGAGGCGGATTGCCCATTGTTGCCCTGGCGTTATAAGTTTGCTCTTTCGCTTGGATTTCATGGTCGTCTTGCCACAAACCTTTTTTCTTTTATGTGCTCAAATTTGAAATCTGACGTCTCCTGGCGTTCGAATTGTAATTTGGAGGGGCATTTTCGGAGCTGGCGCCGTCCTAAGTTCCTTGGAACAGGACGTCACAGAGGGTGAGAATCCCGTGCCTGGATGGCTGTCCAGCTCCATGTGAGGTGTCTCCGACGAGTCGAGTTGTTTGGGAATGCAGCTCAAAATGGGTGGTAAATTTCATCTAAAGCTAAATACTGGCGAGAGACCGATAGCGCACAAGTAGAGTGATCGAAAGATGAAAAGCACTTTGAAAAGAGAGTTAAAAAGTACGTGAAATTGTTGAAAGGGAAGCGCTTGAGACCAGACTCAACCTTCGGTGATCAACTGTGCTTCTGTGCGGTGCACTTGCCGTGGGTTGGGCCAGCATCGGTTTTGACGGTGGGATAAAGGTTCAAGGAATGTGGCTCCCCGATTCCGGGGAGTGTTATAGCCCTGAGCGCAATGCCACCTGTTGGGACCGAGGACCGCGCTTCCGCTAGGATGCTGGCGCAATGGTCTTAAGCGGCCCGTCTTGAAACACGGACCAAGGAGTCTAACATCTATGCGAGTGTTCGGGTGGAAAACCCTTGCGCGTAATGAAAGTGAACGGAGGTGGGAACCCTTTGGGGTGCACCATCGACCGATCCTGATGTCTTCGGAAGGATTTGAGTAGGAGCATAGCTGTTGGGACCCGAAAGATGGTGAACTATGCCTGAATAGGGTGAAGCCAGAGGAAACTCTGGTGGAGGCTCGCAGCGGTTCTGACGTGCAAATCGATCG
>AF072071_Otidea_alutacea_OSC_56777_ITS
-----------------------------------CAATTCAAACACACTCTGCGTACCTTTCCTGTTGCTTCCATGGGAGCGGCTAACCTCCCTCCTGTGCGGGGGAGGTCCCCCGAGACAAGCCCCTGCCATCGGTGTAGGCGGTGTGGTCTTGGTCCATGAAGACGCCTTCCTGCGGAGGGTGTGAAGAAAACCATTTGCATTATCTTGCCATCAGTCTGAATTTTGTTAATAACAATTGTTAAAACTTTCAACAACGGATCTCTTGGTTCTCGCATCGATGAAGAACGCAGCGAAATGCGATAAGTAGTGTGAATTGCAGAATTCAGTGAATCATCGAATCTTTGAACGCACATTGCGCCTCCTGGCATTCCGGGAGGCATGCCTGTTCGAGCGTCATAAAAACCCACTCAAGCTCTTTGGCTTGGTTATGGAGGTTGAGCTACGTCCTTCGGTGACCTCACCTTCGAAATTCAGAGGCGGATCGTCCATTGTTGCCCTGGCGTTATAAGTTTTCTCTTTCGCTTGGATTACATGGTCATCTCGCCACA-------------------GCTCAAATTTGAAATCTGACGTCACCTGGCGTTCNAATTGTAATTTGGANGGGCATTTTCGGAGCTGGCGTCGTCCTAAGTTCCTTGGAACAGGACGTCACAGAGGGTGAGAATCCCGTGCCTGGATGGCTGTCCAGCTCCATGTGAGGTGTCTCCGACNAGTCNAGTTGTTTGGGAATGCAGCTCAAAATGGGTGGTAAATTTCATCTAAAGCTAAATACTGGCGAGAGACCGATAGCGCACAAGTAGAGTGATCGAAAGATGAAAAGCACTTTGAAAAGAGAGTTAAAAAGTACGTGAAATTGTTGAAAGGGAAGCGCTTGAGACCAGACTCAACCTTCGGTGATCAGCCGTGCTTTTGTGCGGTGCACTTGCCGGGGGTTGGGCCAGCATCGGTTTTGACGGTGGGATAAA-GTTCGAGGAATGTGGCTCCCCGATTTCGGGGAGTGTTATAGCCCTGAGCGCAATGCCACCTGTTGGGACCGAGGACCGCGC-TCCGCTAGGATGCTGGCGCAATGGTCT---------------------------------------------------------------------------------------------------------------------------------------------------------------------------------------------------------------------------------------------------------------------
>AF072070_Otidea_alutacea_OSC_56747_ITS
-----------------------------------CAATTCAAACACACTCTGCGTACCTTTCCTGTTGCTTCCATGGGAGCGGCTAACCTCCCTCC--------------------------GCCCCTGCCATCGGTGTAGGCGGTGTGGTCTTGGTCCATGAAGACGCCTTCCTGCGGAGGGTGTGAAGAAAACCATTTGCATTATCTTGCCATCAGTCTGAATTTTGTTAATAACAATTGTTAAAACTTTCAACAACGGATCTCTTGGTTCTCGCATCGATGAAGAACGCAGCGAAATGCGATAAGTAGTGTGAATTGCAGAATTCAGTGAATCATCGAATCTTTGAACGCACATTGCGCCTCCTGGCATTCCGGGAGGCATGCCTGTTCGAGCGTCATAAAAACCCACTCAAGCTCTTTGGCTTGGTTATGGAGGTTGAGCTACGTCCTTCGGTGACCTCACCTTCGAAATTCAGAGGCGGATCGTCCATTGTTGCCCTGGCGTTATAAGTTTTCTCTTTCGCTTGGATTACATGGTCATCTCGCCACA-------------------GCTCAAATTTGAAATCTGACGTCACCTGGCGTTCGAATTGTAATTTGGAGGGGCATTTTCGGAGCTGGCGTCGTCCTAAGTTCCTTGGAACAGGACGTCACAGAGGGTGAGAATCCCGTGCCTGGATGGCTGTCCAGCTCCATGTGAGGTGTCTCCGACGAGTCGAGTTGTTTGGGAATGCAGCTCAAAATGGGTGGTAAATTTCATCTAAAGCTAAATACTGGCGAGAGACCGATAGCGCACAAGTAGAGTGATCGAAAGATGAAAAGCACTTTGAAAAGAGAGTTAAAAAGTACGTGAAATTGTTGAAAGGGAAGCGCTTGAGACCAGACTCAACCTTCGGTGATCAGCCGTGCTTTTGTGCGGTGCACTTGCCGGGGGTTGGGCCAGCATCGGTTTTGACGGTGGGATAAAGGTTCGAGGAATGTGGCTCCCCGATTTCGGGGAGTGTTATAGCCCTGAGCGCAATGCCACCTGTTGGGACCGAGGACCGCGCTTCCGCTAGGATGCTGGCGCAATGGTCTTAAGCGGCCCGTCTTGAAACACGGACCAAGGAGTCTAACATCTATGCGAGTGTTCGGGTGGAAAACCCTTGCGCGTAATGAAAGTGAACGGAGGTGGGAACCCTTCGGGGTGCACCATCGACCGATCCTGATGTCTTCGGAAGGATTTGAGTAGGAGCATAGCTGTTGGGACCCGAAAGATGGTGAACTATGCCTGAATAGGGTGAAGCCAGAGGAAACTCTGGTGGAGGCTCGCAGCGGTTCTGACGTGCAAATCGATCG
>KM010064_Otidea_alutacea_KH_09_135_ITS
CATTAAATGAATCAGTGCATGCTTTATGCGTACCACAATTCAAACCCACTCTGCGTACCTTTCCTGTTGCTTCCATGGGAGCGGCTAACCTTCCTCCTGCGTGGGGGAGGTCCCCCGAGACAAGCCCCTGCTATCGATGCAGGCGGTGTGGTCTTGGTCCATGAAGACACCTTCCTGCGGAGGGTGTGAAGAAAACCATTTGCATTATCTTGCCATCAGTCTGAATTTTGTTAATAACAATCGTTAAAACTTTCAACAACGGATCTCTTGGTTCTCGCATCGATGAAGAACGCAGCGAAATGCGATAAGTAGTGTGAATTGCAGAATTCAGTGAATCATCGAATCTTTGAACGCACATTGCGCCTCCTGGCATTCCGGGAGGCATGCCTGTTCGAGCGTCATAAAAACCCACTCAAGCTCTTTGGCTTGGTTATGGAGGTTGAGCTACACCCTTCGGTGACCTCACCTTCGAAATTGAGAGGCGGATTGCCCCGTGTTGCCCTGGCGTTATAAGTTTGCTCTTTCGCTTGGATTCCATGGTCGTCTTGCCACAAACCTTTAATCTTCCATGTGCTCAAATTTGAAATCTGACGTCACCTGGCGTTCGAATTGTAATTTGGAGGGGCATTTTCGGAGCTGGCGTCGTCCTAAGTTCCTTGGAACAGGACGTCACAGAGGGTGAGAATCCCGTGCCTGGATGGCTGTCCAGCTCCATGTGAGGTGTCTCCGACGAGTCGAGTTGTTTGGGAATGCAGCTCAAAATGGGTGGTAAATTTCATCTAAAGCTAAATACTGGCGAGAGACCGATAGCGCACAAGTAGAGTGATCGAAAGATGAAAAGCACTTTGAAAAGAGAGTTAAAAAGTACGTGAAATTGTTGAAAGGGAAGCGCTTGAGACCAGACTCAACCGTTGGTGATCAGCTGTGCTTTTGTGCAGTGCACTTGCCGAGGGTTGGGCCAGCATCGGTTTTGACGGTGGGATAAAGGTTCGAGGAATGTGGCTCCCCGATTCCGGGGAGTGTTATAGCCCTGAGCGCAATGCCACCTGTTGGGACCGAGGACCGCGCTTCCGCTAGGATGCTGGCGCAATGGTCTTAAGCGGCCCGTCTTGAAACACGGACCAAGGAGTCTAACATCTATGCGAGTGTTCGGGTGGAAAACCCTTGCGCGTAATGAAAGTGAACGGAGGTGGGAACCCTTTGGGGTGCACCATCGACCGATCCTGATGTCTTCGGAAGGATTTGAGTAGGAGCATAGCTGTTGGGACCCGAAAGATGGTGAACTATGCCTGAATAGGGTGAAGCCAGAGGAAACTCTGGTGGAGGCTCGCAGCGGTTCTGACGTGCAAATCGATCG
>KM010065_Otidea_alutacea_KH_10_198_ITS
CATTAAATGAATCAGTGCATGCTTTATGCGTACCACAATTCAAACCCACTCTGCGTACCTTTCCTGTTGCTTCCATGGGAGCGGCTAACCTTCCTCCTGCGTGGGGGAGGTCCCCCGAGACAAGCCCCTGCTATCGATGCAGGCGGTGTGGTCTTGGTCCATGAAGACACCTTCCTGCGGAGGGTGTGAAGAAAACCATTTGCATTATCTTGCCATCAGTCTGAATTTTGTTAATAACAATCGTTAAAACTTTCAACAACGGATCTCTTGGTTCTCGCATCGATGAAGAACGCAGCGAAATGCGATAAGTAGTGTGAATTGCAGAATTCAGTGAATCATCGAATCTTTGAACGCACATTGCGCCTCCTGGCATTCCGGGAGGCATGCCTGTTCGAGCGTCATAAAAACCCACTCAAGCTCTTTGGCTTGGTTATGGAGGTTGAGCTACACCCTTCGGTGACCTCACCTTCGAAATTGAGAGGCGGATTGCCCCGTGTTGCCCTGGCGTTATAAGTTTGCTCTTTCGCTTGGATTCCATGGTCGTCTTGCCACAAACCTTTAATCTTCCATGTGCTCAAATTTGAAATCTGACGTCACCTGGCGTTCGAATTGTAATTTGGAGGGGCATTTTCGGAGCTGGCGTCGTCCTAAGTTCCTTGGAACAGGACGTCACAGAGGGTGAGAATCCCGTGCCTGGATGGCTGTCCAGCTCCATGTGAGGTGTCTCCGACGAGTCGAGTTGTTTGGGAATGCAGCTCAAAATGGGTGGTAAATTTCATCTAAAGCTAAATACTGGCGAGAGACCGATAGCGCACAAGTAGAGTGATCGAAAGATGAAAAGCACTTTGAAAAGAGAGTTAAAAAGTACGTGAAATTGTTGAAAGGGAAGCGCTTGAGACCAGACTCAACCGTTGGTGATCAGCTGTGCTTTTGTGCAGTGCACTTGCCGAGGGTTGGGCCAGCATCGGTTTTGACGGTGGGATAAAGGTTCGAGGAATGTGGCTCCCCGATTCCGGGGAGTGTTATAGCCCTGAGCGCAATGCCACCTGTTGGGACCGAGGACCGCGCTTCCGCTAGGATGCTGGCGCAATGGTCTTAAGCGGCCCGTCTTGAAACACGGACCAAGGAGTCTAACATCTATGCGAGTGTTCGGGTGGAAAACCCTTGCGCGTAATGAAAGTGAACGGAGGTGGGAACCCTTTGGGGTGCACCATCGACCGATCCTGATGTCTTCGGAAGGATTTGAGTAGGAGCATAGCTGTTGGGACCCGAAAGATGGTGAACTATGCCTGAATAGGGTGAAGCCAGAGGAAACTCTGGTGGAGGCTCGCAGCGGTTCTGACGTGCAAATCGATCG
>KM010076_Otidea_alutacea_KH_13_50_ITS
CATTAAATGAATCAGTGCATGCTTTATGCGTACCACAATTCAAACCCACTCTGCGTACCTTTCCTGTTGCTTCCATGGGAGCGGCTAACCTTCCTCCTGCGTGGGGGAGGTCCCCCGAGACAAGCCCCTGCTATCGATGCAGGCGGTGTGGTCTTGGTCCATGAAGACACCTTCCTGCGGAGGGTGTGAAGAAAACCATTTGCATTATCTTGCCATCAGTCTGAATTTTGTTAATAACAATCGTTAAAACTTTCAACAACGGATCTCTTGGTTCTCGCATCGATGAAGAACGCAGCGAAATGCGATAAGTAGTGTGAATTGCAGAATTCAGTGAATCATCGAATCTTTGAACGCACATTGCGCCTCCTGGCATTCCGGGAGGCATGCCTGTTCGAGCGTCATAAAAACCCACTCAAGCTCTTTGGCTTGGTTATGGAGGTTGAGCTACACCCTTCGGTGACCTCACCTTCGAAATTGAGAGGCGGATTGCCCCGTGTTGCCCTGGCGTTATAAGTTTGCTCTTTCGCTTGGATTCCATGGTCGTCTTGCCACAAACCTTTAATCTTCCATGTGCTCAAATTTGAAATCTGACGTCACCTGGCGTTCGAATTGTAATTTGGAGGGGCATTTTCGGAGCTGGCGTCGTCCTAAGTTCCTTGGAACAGGACGTCACAGAGGGTGAGAATCCCGTGCCTGGATGGCTGTCCAGCTCCATGTGAGGTGTCTCCGACGAGTCGAGTTGTTTGGGAATGCAGCTCAAAATGGGTGGTAAATTTCATCTAAAGCTAAATACTGGCGAGAGACCGATAGCGCACAAGTAGAGTGATCGAAAGATGAAAAGCACTTTGAAAAGAGAGTTAAAAAGTACGTGAAATTGTTGAAAGGGAAGCGCTTGAGACCAGACTCAACCGTTGGTGATCAGCTGTGCTTTTGTGCAGTGCACTTGCCGAGGGTTGGGCCAGCATCGGTTTTGACGGTGGGATAAAGGTTCGAGGAATGTGGCTCCCCGATTCCGGGGAGTGTTATAGCCCTGAGCGCAATGCCACCTGTTGGGACCGAGGACCGCGCTTCCGCTAGGATGCTGGCGCAATGGTCTTAAGCGGCCCGTCTTGAAACACGGACCAAGGAGTCTAACATCTATGCGAGTGTTCGGGTGGAAAACCCTTGCGCGTAATGAAAGTGAACGGAGGTGGGAACCCTTTGGGGTGCACCATCGACCGATCCTGATGTCTTCGGAAGGATTTGAGTAGGAGCATAGCTGTTGGGACCCGAAAGATGGTGAACTATGCCTGAATAGGGTGAAGCCAGAGGAAACTCTGGTGGAGGCTCGCAGCGGTTCTGACGTGCAAATCGATCG
>KM010063_Otidea_alutacea_JS_08_43_ITS
CATTAAATGAATCAGTGCATGCTTTATGCGTACCACAATTCAAACCCACTCTGCGTACCTTTCCTGTTGCTTCCATGGGAGCGGCTAACCTTCCTCCTGCGTGGGGGAGGTCCCCCGAGACAAGCCCCTGCTATCGATGCAGGCGGTGTGGTCTTGGTCCATGAAGACACCTTCCTGCGGAGGGTGTGAAGAAAACCATTTGCATTATCTTGCCATCAGTCTGAATTTTGTTAATAACAATCGTTAAAACTTTCAACAACGGATCTCTTGGTTCTCGCATCGATGAAGAACGCAGCGAAATGCGATAAGTAGTGTGAATTGCAGAATTCAGTGAATCATCGAATCTTTGAACGCACATTGCGCCTCCTGGCATTCCGGGAGGCATGCCTGTTCGAGCGTCATAAAAACCCACTCAAGCTCTTTGGCTTGGTTATGGAGGTTGAGCTACACCCTTTGGTGACCTCACCTTCGAAATTGAGAGGCGGATTGCCCCGTGTTGCCCTGGCGTTATAAGTTTGCTCTTTCGCTTGGATTCCATGGTCGTCTTGCCACAAACCTTTAATCTTCCATGTGCTCAAATTTGAAATCTGGCGTCACCTGGCGTTCGAATTGTAATTTGGAGGGGCATTTTCGGAGCTGGCGTCGTCCTAAGTTCCTTGGAACAGGACGTCACAGAGGGTGAGAATCCCGTGCCTGGATGGCTGTCCAGCTCCATGTGAGGTGTCTCCGACGAGTCGAGTTGTTTGGGAATGCAGCTCAAAATGGGTGGTAAATTTCATCTAAAGCTAAATACTGGCGAGAGACCGATAGCGCACAAGTAGAGTGATCGAAAGATGAAAAGCACTTTGAAAAGAGAGTTAAAAAGTACGTGAAATTGTTGAAAGGGAAGCGCTTGAGACCAGACTCAACCGTTGGTGATCAGCTGTGCTTTTGTGCAGTGCACTTGCCGAGGGTTGGGCCAGCATCGGTTTTGACGGTGGGATAAAGGTTCGAGGAATGTGGCTCCCCGATTCCGGGGAGTGTTATAGCCCTGAGCGCAATGCCACCTGTTGGGACCGAGGACCGCGCTTCCGCTAGGATGCTGGCGCAATGGTCTTAAGCGGCCCGTCTTGAAACACGGACCAAGGAGTCTAACATCTATGCGAGTGTTCGGGTGGAAAACCCTTGCGCGTAATGAAAGTGAACGGAGGTGGGAACCCTTTGGGGTGCACCATCGACCGATCCTGATGTCTTCGGAAGGATTTGAGTAGGAGCATAGCTGTTGGGACCCGAAAGATGGTGAACTATGCCTGAATAGGGTGAAGCCAGAGGAAACTCTGGTGGAGGCTCGCAGCGGTTCTGACGTGCAAATCGATCG
>KM010066_Otidea_alutacea_KH_09_178_ITS
CATTAAATGAATCAGTGCATGCTTTACGCGTACCACAATTCAAACCCACTCTGCGTACCTTTCCTGTTGCTTCCATGGGAGCGGCTAACCTCCCTCCCGCGTGGGGGAGGTCCCCCGAGACAAGCCCCTGCTACTGGTGTAGGTGGTGTGGTCTTGGTCCATGAAGACACCTTCCTGCGGAGGGTGTGAAGAAAACCATTTGCATTGTCTTGCCATCAGTCTGAATTTTGTTAATAACAATTGTTAAAACTTTCAACAACGGATCTCTTGGTTCTCGCATCGATGAAGAACGCAGCGAAATGCGATAAGTAGTGTGAATTGCAGAATTCAGTGAATCATCGAATCTTTGAACGCACATTGCGCCTCCTGGCATTCCGGGAGGCATGCCTGTTCGAGCGTCATAAAAACCCACTCAAGCTCTTCGGCTTGGTTATGGAGGTTGAGCTACACCCTTCGGTGACCTCACCTTCGAAATTCAGAGGCGGATTGCCCCGTGTTGCCCTGGCGTTATAAGTTTGCTCTTTCGCTTGGATTACATGGCCATTTTGCCACAAACTTTTAATTTTCCATGTGCTCAAATTTGAAATCTGACGTCACCTGGCGTTCGAATTGTAATTTGGAGGGGCATTTTCGGAGCTGGCGTCGTCCTAAGTTCCTTGGAACAGGACGTCACAGAGGGTGAGAATCCCGTGCCTGGATGGCTGTCCAGCTCCATGTGAGGTGTCTCCGACGAGTCGAGTTGTTTGGGAATGCAGCTCAAAATGGGTGGTAAATTTCATCTAAAGCTAAATACTGGCGAGAGACCGATAGCGCACAAGTAGAGTGATCGAAAGATGAAAAGCACTTTGAAAAGAGAGTTAAAAAGTACGTGAAATTGTTGAAAGGGAAGCGCTTGAGACCAGACTCAACCTTTGGTGATCAGCTGTGCTTTTGTGCAGTGCACTTGCCGGAGGTTGGGCCAGCATCGGTTTTGACGGTGGGATAAAGGTTCGAGGAATGTGGCTCCCCGATTTCGGAGAGTGTTATAGCCCTGAGCGCAATGCCACCTGTTGGGACCGAGGACCGCGCTTCCGCTAGGATGCTGGCGCAATGGTCTTAAGCGGCCCGTCTTGAAACACGGACCAAGGAGTCTAACATCTATGCGAGTGTTCGGGTGGAAAACCCTTGCGCGTAATGAAAGTGAACGGAGGTGGGAACCCTTTGGGGTGCACCATCGACCGATCCTGATGTCTTCGGAAGGATTTGAGTAGGAGCATAGCTGTTGGGACCCGAAAGATGGTGAACTATGCCTGAATAGGGTGAAGCCAGAGGAAACTCTGGTGGAGGCTCGCAGCGGTTCTGACGTGCAAATCGATCG
>KM010067_Otidea_alutacea_KS_94_192_ITS
CATTAAATGAATCAGTGCATGCTTTACGCGTACCACAATTCAAACCCACTCTGCGTACCTTTCCTGTTGCTTCCATGGGAGCGGCTAACCTCCCTCCCGCGTGGGGGAGGTCCCCCGAGACAAGCCCCTGCTACTGGTGTAGGTGGTGTGGTCTTGGTCCATGAAGACACCTTCCTGCGGAGGGTGTGAAGAAAACCATTTGCATTGTCTTGCCATCAGTCTGAATTTTGTTAATAACAATTGTTAAAACTTTCAACAACGGATCTCTTGGTTCTCGCATCGATGAAGAACGCAGCGAAATGCGATAAGTAGTGTGAATTGCAGAATTCAGTGAATCATCGAATCTTTGAACGCACATTGCGCCTCCTGGCATTCCGGGAGGCATGCCTGTTCGAGCGTCATAAAAACCCACTCAAGCTCTTTGGCTTGGTTATGGAGGTTGAGCTACACCCTTCGGTGACCTCACCTTCGAAATTCAGAGGCGGATTGCCCCGTGTTGCCCTGGCGTTATAAGTTTGCTCTTTCGCTTGGATTACATGGCCATTTTGCCACAAACTTTTAATTTTCCATGTGCTCAAATTTGAAATCTGACGTCACCTGGCGTTCGAATTGTAATTTGGAGGGGCATTTTCGGAGCTGGCGTCGTCCTAAGTTCCTTGGAACAGGACGTCACAGAGGGTGAGAATCCCGTGCCTGGATGGCTGTCCAGCTCCATGTGAGGTGTCTCCGACGAGTCGAGTTGTTTGGGAATGCAGCTCAAAATGGGTGGTAAATTTCATCTAAAGCTAAATACTGGCGAGAGACCGATAGCGCACAAGTAGAGTGATCGAAAGATGAAAAGCACTTTGAAAAGAGAGTTAAAAAGTACGTGAAATTGTTGAAAGGGAAGCGCTTGAGACCAGACTCAACCTTTGGTGATCAGCTGTGCTTTTGTGCAGTGCACTTGCCGGAGGTTGGGCCAGCATCGGTTTTGACGGTGGGATAAAGGTTCGAGGAATGTGGCTCCCCGATTTCGGAGAGTGTTATAGCCCTGAGCGCAATGCCACCCGTTGGGACCGAGGACCGCGCTTCCGCTAGGATGCTGGCGCAATGGTCTTAAGCGGCCCGTCTTGAAACACGGACCAAGGAGTCTAACATCTATGCGAGTGTTCGGGTGGAAAACCCTTGCGCGTAATGAAAGTGAACGGAGGTGGGAACCCTTTGGGGTGCACCATCGACCGATCCTGATGTCTTCGGAAGGATTTGAGTAGGAGCATAGCTGTTGGGACCCGAAAGATGGTGAACTATGCCTGAATAGGGTGAAGCCAGAGGAAACTCTGGTGGAGGCTCGCAGCGGTTCTGACGTGCAAATCGATCG
>KM010070_Otidea_alutacea_Moorefun19_ITS
CATTAAATGAATCAGTGCATGCTTTACGCGTACCACAATTCAAACCCACTCTGCGTACCTTTCCCGTTGCTTCCATGGGAGCGGCTAACCTCCCTCCTGTGT-GGGGAGGTCCCCCGAGACAAGCCCCTGCCATCGTTGCAGGCGGTGTGGTCTTGGTCCATGAAGACGCCTTCCTGCGGAGGGTGTGAAGAAAACCATTTGCATTGTCTTGCCATCAGTCTGAATTTTGTTAATAACAATTGTTAAAACTTTCAACAACGGATCTCTTGGTTCTCGCATCGATGAAGAACGCAGCGAAATGCGATAAGTAGTGTGAATTGCAGAATTCAGTGAATCATCGAATCTTTGAACGCACATTGCGCCTCCTGGCATTCCGGGAGGCATGCCTGTTCGAGCGTCATAAAAACCCACTCAAGCTCTTTGGCTTGGTTATGGAGGTTGAGCTATGCCCTTCGGTAACCTCACCTTCGAAATTCAGAGGCGGATTGCCCCGTGTTGCCCTGGCGTTATAAGTTTGCTCTTTCGCTCGGATTACATGGCCATCTCGCCGCAAACCTCTGACCATCTATGTGCTCAAATTTGAAATCTGACGTC-TTTGGCGTTCGAATTGTAATTTGGAGGGGCATTTTCGGAGCTGGCGTCGTCCTAAGTTCCTTGGAACAGGACGTCACAGAGGGTGAGAATCCCGTGCCTGGATGGATGTCCAGCTCCATGTGAGGTGTCTCCGACGAGTCGAGTTGTTTGGGAATGCAGCTCAAAATGGGTGGTAAATTTCATCTAAAGCTAAATACTGGCGAGAGACCGATAGCGCACAAGTAGAGTGATCGAAAGATGAAAAGCACTTTGAAAAGAGAGTTAAAAAGTACGTGAAATTGTTGAAAGGGAAGCGCTTGAGACCAGACTCAACCTTCGGTGATCAGCTGCGCTTCTGTGCGGTGCACTTGCCGTGGGTTGGGCCAGCATCGGTTTTGACGGTGGGATAAAGGTTCGAGGAATGTGGCTCCCCGATTCCGGGGAGTGTTATAGCCCTGAGCGCAATGCCACCTGTTGGGACCGAGGACCGCGCTTCCGCTAGGATGCTGGCGCAATGGTCTTAAGCGGCCCGTCTTGAAACACGGACCAAGGAGTCTAACATCTATGCGAGTGTTCGGGTGGAAAACCCTTGCGCGTAATGAAAGTGAACGGAGGTGGGAACCTTTCGGGGTGCACCATCGACCGATCCTGATGTCTTCGGAAGGATTTGAGTAGGAGCATAGCTGTTGGGACCCGAAAGATGGTGAACTATGCCTGAATAGGGTGAAGCCAGAGGAAACTCTGGTGGAGGCTCGCAGCGGTTCTGACGTGCAAATCGATCG
>AF072076_Otidea_umbrina_OSC_56782_ITS
-----------------------------------CAATTCAAACCCACTCTGCGTACCTTTCCCGTTGCTTCCATGGGAGCGGCTAACCTCCCTCCTGTGT-GGGGAGGTCCCCCGAGACAAGCCCCTGCCATCGTTGCAGGCGGTGTGGTCTTGGTCCATGAAGACGCCTTCCTGCGGAGGGTGTGAAGAAAACCATTTGCATTATCTTGCCATCAGTCTGAATTTTGTTAATAACAATTGTTAAAACTTTCAACAACGGATCTCTTGGTTCTCGCATCGATGAAGAACGCAGCGAAATGCGATAAGTAGTGTGAATTGCAGAATTCAGTGAATCATCGAATCTTTGAACGCACATTGCGCCTCCTGGCATTCCGGGAGGCATGCCTGTTCGAGCGTCATAAAAACCCACTCAAGCTCTTTGGCTTGGTTATGGAGGTTGAGCTATGCCCTTCGGTAACCTCACCTTCGAAATTCAGAGGCGGATTGCCCCGTGTTGCCCTGGCGTTATAAGTTTGCTCTTTCGCTCGGATTACATGGCCATCTCGCCG---------------------GCTCAAATTTGAAATCTGACGTC-TTTGGCGTTCGAATTGTAATTTGGAGGGGCATTTTCGGAGCTGGCGTCGTCCTAAGTTCCTTGGAACAGGACGTCACAGAGGGTGAGAATCCCGTGCCTGGATGGATGTCCAGCTCCATGTGAGGTGTCTCCGACGAGTCGAGTTGTTTGGGAATGCAGCTCAAAATGGGTGGTAAATTTCATCTAAAGCTAAATACTGGCGAGAGACCGATAGCGCACAAGTAGAGTGATCGAAAGATGAAAAGCACTTTGAAAAGAGAGTTAAAAAGTACGTGAAATTGTTGAAAGGGAAGCGCTTGAGACCAGACTCAACCTTCGGTGATCAGCTGCGCTTCTGTGCGGTGCACTTGCCGTGGGTTGGGCCAGCATCGGTTTTGACGGTGGGATAAAGGTTCGAAGAATGTGGCTCCCCGA-TCCGGGGAGTG-TATA-CCCTGANCGCAATGCCCCCTGTTGGGAACGAAGAACGCCCTCCCCCTAGGATGCTGGCGCCATGGTCT---------------------------------------------------------------------------------------------------------------------------------------------------------------------------------------------------------------------------------------------------------------------
>AF072075_Otidea_umbrina_OSC_56813_ITS
-----------------------------------CAATTCAAACCCACTCTGCGTACCTTTCCCGTTGCTTCCATGGGAGCGGCTAACCTCCCTCCTGTGT-GGGGAGGTCC-CCGANACAAGCCCCTGCCATCGTTGCAGGCGGTGTGGTCTTGGTCCATGAAGACGCCTTCCTGCGGAGGGTGTGAAGAAAACCATTTGCATTATCTTGCCATCAGTCTGAATTTTGTTAATAACAATTGTTAAAACTTTCAACAACGGATCTCTTGGTTCTCGCATCGATGAAGAACGCAGCGAAATGCGATAAGTAGTGTGAATTGCAGAATTCAGTGAATCATCGAATCTTTGAACGCACATTGCGCCTCCTGGCATTCCGGGAGGCATGCCTGTTCGAGCGTCATAAAAACCCACTCAAGCTCTTTGGCTTGGTTATGGAGGTTGAGCTATGCCCTTCGGTAACCTCACCTTCGAAATTCAGAGGCGGATTGCCCCGTGTTGCCCTGGCGTTATAAGTTTGCTCTTTCGCTCGGATTACATGGCCATCTCGCCGCA-------------------GCTCAAATTTGAAATCTGACGTC-TTTGGCGTTCGAATTGTAATTTGGAGGGGCATTTTCGGAGCTGGCGTCGTCCTAAGTTCCTTGGAACAGGACGTCACAGAGGGTGAGAATCCCGTGCCTGGATGGATGTCCAGCTCCATGTGAGGTGTCTCCGACNAGTCGAGTTGTTTGGGAATGCAGCTCAAAATGGGTGGTAAATTTCATCTAAAGCTAAATACTGGCGAGAGACCGATAGCGCACAAGTAGAGTGATCGAAAGATGAAAAGCACTTTGAAAAGAGAGTTAAAAAGTACGTGAAATTGTTGAAAGGGAAGCGCTTGAGACCAGACTCAACCTTCGGTGATCAGCTGCGCTTCTGTGCGGTGCACTTGCCGTGGGTTGGGCCANCATCGGTTTTGACGGTGGGATAAANGTTCGAAGAATGTGGCTCCCCGATTCCGGGGANTGTTATA-NCCTGANCGCAATGCC-CCTGTTGGGACCAAGGACCGCCC-TCCCCTAGGAT-CTGGCGCCATNGTCT---------------------------------------------------------------------------------------------------------------------------------------------------------------------------------------------------------------------------------------------------------------------
>AF072074_Otidea_umbrina_OSC_56758_ITS
-----------------------------------CAATTCAAA-CCACTCTGCGTACCTTTCCCGTTGCTTCCATGGGAGCGGCTAACCTCCCTCCTGTGT-GGGGAGGTCCCCCGAGACAAGCCCCTGCCATCGTTGCAGGCGGTGTGGTCTTGGTCCATGAAGACGCCTTCCTGCGGAGGGTGTGAAGAAAA-CATTTGCATTATCTTGCCATCAGTCTGAATTTTGTTAATAACAATTGTTAAAACTTTCAACAACGGATCTCTTGGTTCTCGCATCGATGAAGAACGCAGCGAAATGCGATAAGTAGTGTGAATTGCAGAATTCAGTGAATCATCGAATCTTTGAACGCACATTGCGCCTCCTGGCATTCCGGGAGGCATGCCTGTTCGAGCGTCATAAAAACCCACTC-AGCTCTTTGGCTTGGTTATGGAGGTTGAGCTATGCCCTTCGGTAACCTCACCTTCGAAATTCAGAGGCGGATTGCCCCGTGTTGCCCTGGCGTTATAAGTTTGCTCTTTCGCTCGGATTACATGGCCATCTCGCCGCA-------------------GCTCAAATTTGAAATCTGACGTC-TTTGGCGTTCGAATTGTAATTTGGAGGGGCATTTTCGGAGCTGGCGTCGTCCTAAGTTCCTTGGAACAGGACGTCACAGAGGGTGAGAATCCCGTGCCTGGATGGATGTCCAGCTCCATGTGAGGTGTCTCCGACGAGTCGAGTTGTTTGGGAATGCAGCTCAAAATGGGTGGTAAATTTCATCTAAAGCTAAATACTGGCGAGAGACCGATAGCGCACAAGTAGAGTGATCGAAAGATGAAAAGCACTTTGAAAAGAGAGTTAAAAAGTACGTGAAATTGTTGAAAGGGAAGCGCTTGAGACCAGACTCAACCTTCGGTGATCAGCTGCGCTTCTGTGCGGTGCACTTGCCGTGGGTTGGGCCAGCATCGGTTTTGACGGTGGGATAAAGGTTCGAGGAATGTGGCTCCCCGATTCCGGGGAGTGTTATAGCCCTGAGCGCAATGCCACCTGTTGGGACCGAGGACCGCGCTTCCGCTAGGATGCTGGCGCAATGGTCTTAAGCGGCCCGTCTTGAAACACGGACCAAGGAGTCTAACATCTATGCGAGTGTTCGGGTGGAAAACCCTTGCGCGTAATGAAAGTGAACGGAGGTGGGAACCTTTCGGGGTGCACCATCGACCGATCCTGATGTCTTCGGAAGGATTTGAGTAGGAGCATAGCTGTTGGGACCCGAAAGATGGTGAACTATGCCTGAATAGGGTGAAGCCAGAGGAAACTCTGGTGGAGGCTCGCAGCGGTTCTGACGTGCAAATCGATCG
>KM010061_Otidea_alutacea_KH_07_46_ITS
CATTAAATGAATCAGTGCATGCTTTACGCGTACCACAATTCAAACCCACTCTGCGTACCTTTCCTGTTGCTTCCATGGGAGCGGCTAACCTCCCTCCTGTGCGGGGGAGGTCCCCCGAGACAAGCCCCTGCCATCGGTGCAGGTCGTGTGGTCTTGGTCCATGAAGGCGCCTTCCTGCGGAGGGTGTGAAGAAAACCATTTGCATTGTCTTGCCATCAGTCTGAATTTTGTTAATAACAATCGTTAAAACTTTCAACAACGGATCTCTTGGTTCTCGCATCGATGAAGAACGCAGCGAAATGCGATAAGTAGTGTGAATTGCAGAATTCAGTGAATCATCGAATCTTTGAACGCACATTGCGCCTCCTGGTATTCCGGGAGGCATGCCTGTTCGAGCGTCATAAAAACCCACTCAAGCTCTTTGGCTTGGTTATGGAGGTTGAGCTATGCCCTTTGGTGACCTCACCTTCGAAATTCAGAGGCGGATTGCCCCGTGTTGCCCTGGCGTTATAAGTTTGCTCTTTCGCTTGGATTACATGGTCATCTTGCCACAAACCTTTAACCTTCCATGTGCTCAAATTTGAAATCTGACGTCACCTGGCGTTCGAATTGTAATTTGGAGGGGCATTTTCGGAGCTGACGCCGTCCTAAGTTCCTTGGAACAGGACGTCACAGAGGGTGAGAATCCCGTGCCTGGATGGCTGTCCAGCTCCATGTGAGGTGTCTCCGACGAGTCGAGTTGTTTGGGAATGCAGCTCAAAATGGGTGGTAAATTTCATCTAAAGCTAAATACTGGCGAGAGACCGATAGCGCACAAGTAGAGTGATCGAAAGATGAAAAGCACTTTGAAAAGAGAGTTAAAAAGTACGTGAAATTGTTGAAAGGGAAGCGCTTGAGACCAGACTCAACCTTCGGTGATCAGCTGTGCTTTTGTGCGGTGCACTTGCCGGGGGTTGGGCCAGCATCGGTTTCGACGGTGGGACAAAGGTTCGAGGAATGTGGCTCCCCGATTTCGGGGAGTGTTATAGCCCTGAGCGCAATGCCACCTGTTGGGACCGAGGACCGCGCTTCCGCTAGGATGCTGGCGCAATGGTCTTAAGCGGCCCGTCTTGAAACACGGACCAAGGAGTCTAACATCTATGCGAGTGTTCGGGTGGAAAACCCTTGCGCGTAATGAAAGTGAACGGAGGTGGGAACCCTCTGGGGTGCACCATCGACCGATCCTGATGTCTTCGGAAGGATTTGAGTAGGAGCATAGCTGTTGGGACCCGAAAGATGGTGAACTATGCCTGAATAGGGTGAAGCCAGAGGAAACTCTGGTGGAGGCTCGCAGCGGTTCTGACGTGCAAATCGATCG
>KM010068_Otidea_alutacea_C_F_48045_ITS
CATTAAATGAATCAGTGCATGCTTTACGCGTACCACAATTCAAACCCACTCTGCGTACCTTTCCTGTTGCTTCCATGGGAGCGGCCAACCTCCCTCATTTGTGGGCGAGGTCCCCCGAGACAAGCCCCTGCCATCGGTGTAGGCGGTGTGGTCTTGGTCCATGAAGACACCTTCCTGCGGAGGGTGTGAAGAAAACCATTTGCATTATCCTGCCATCAGTCTGAATTTTGTTAATAACAATTGTTAAAACTTTCAACAACGGATCTCTTGGTTCTCGCATCGATGAAGAACGCAGCGAAATGCGATAAGTAGTGTGAATTGCAGAATTCAGTGAATCATCGAATCTTTGAACGCACATTGCGCCTCCTGGCATTCCGGGAGGCATGCCTGTTCGAGCGTCATAAAAACCCCCTCAAGCTCTTTTGCTTGGTTATGGAGGTTGAGCTACACCCTTCGGTGACCTCACCTTCGAAATTCAGAGGCGGATTGCCCCGTGTTGCCCTGGCGTTATAAGTTTGCTCTTTCGCTTGGATTGCACGGCCATCTCGCCGCAAAGCTTTAATCTTCAATGTGCTCAAATTTGAAATCTGACGTCACCTGGCGTTCGAATTGTAATTTGGAGGGGCATTTTCGGAGCTGGCGTCGTCCTAAGTTCCTTGGAACAGGACGTCACAGAGGGTGAGAATCCCGTGCCTGGATGGCTGTCCAGCTCCATGTGAGGTGTCTCCGACGAGTCGAGTTGTTTGGGAATGCAGCTCAAAATGGGTGGTAAATTTCATCTAAAGCTAAATACTGGCGAGAGACCGATAGCGCACAAGTAGAGTGATCGAAAGATGAAAAGCACTTTGAAAAGAGAGTTAAAAAGTACGTGAAATTGTTGAAAGGGAAGCGCTTGAGACCAGACTCAACCTTCGGTGATCAGCTGTGCTTTTGTGCAGTGCACTTGCCGGGGGTTGGGCCAGCATCGGTTTCGACGGTGGGATAAAGGTTCGAGGAATGTGGCTCCCCGCTTTCGGGGAGTGTTATAGCCCTGAGCGCAATTCCACCTGTTGGGACCGAGGACCGCGCTTCCGCTAGGATGCTGGCGCAATGGTCTTAAGCGGCCCGTCTTGAAACACGGACCAAGGAGTCTAACATCTATGCGAGTGTTCGGGTGGAAAACCCTTGCGCGTAATGAAAGTGAACGGAGGTGGGAACCCTTCGGGGTGCACCATCGACCGATCCTGATGTCTTCGGAAGGATTTGAGTAGGAGCATAGCTGTTGGGACCCGAAAGATGGTGAACTATGCCTGAATAGGGTGAAGCCAGAGGAAACTCTGGTGGAGGCTCGCAGCGGTTCTGACGTGCAAATCGATCG
>KU987013_Otidea_sp_WZ_2123_ITS
CATTAAATGAATCAGTGCATGCTTTACGCGTACCACAATTCAAACCCACTCTGCGTACCTTTCCTGTTGCTTCCATGGGAGCGGCTAACCTTCCTCCTGTGTGGGGGAGGTCCCCCGAGACAAGCCCCTGCCATCGGTGTAGGCGGTGTGGTCTTGGTCCATGAAGACACCTTCCTGCGGAGGGTGTGAAGAAAACCATTTGCATTATCTTGCCATCAGTCTGAATTTTGTTAATAACAATTGTTAAAACTTTCAACAACGGATCTCTTGGTTCTCGCATCGATGAAGAACGCAGCGAAATGCGATAAGTAGTGTGAATTGCAGAATTCAGTGAATCATCGAATCTTTGAACGCACATTGCGCCTCCTGGCATTCCGGGAGGCATGCCTGTTCGAGCGTCATAAAAACCCACTCAAGCTCTTTGGCTTGGTTATGGAGGTTGAGCTACACCCTTCGGTGACCTCACCTTCGAAATTCAGAGGCGGATTGCCCCGTGTTGCCCTGGCGTTATAAGTTTGCTCTTTCGCTTGGATTACATGGTTATCTCGCCGCAAACCTTTAATTTTCTATGT-------------------------------------------------------------------------------------------------------------------------------------------------GAGGTGTCTCCGACGAGTCGAGTTGTTTGGGAATGCAGCTCAAAATGGGTGGTAAATTTCATCTAAAGCTAAATACTGGCGAGAGACCGATAGCGCACAAGTAGAGTGATCGAAAGATGAAAAGCACTTTGAAAAGAGAGTTAAAAAGTACGTGAAATTGTTGAAAGGGAAGCGCTTGAGACCAGACTCAACCTTCGGTGATCAGCTGTGCTTTTGTGCAGTGCACTTGCCGTGGGTTGGGCCAGCATCGGTTTCGACGGTGGGATAAAGGTTCGAGGAATGTGGCTCCCCGATTTCGGGGAGTGTTATAGCCCTGAGCGCAATGCCACCTGT--GGACCGAGGACCGCGCNNNNNNNNNNNNNNNNNNNNNNNNNNNNNNNNNNNNNNGTCTTGAAACACGGACCAAGGAGTCTAACATCTATGCGAGTGTTCGGGTGGAAAACCCTTGCGCGTAATGAAAGTGAACGGAGGTGGGAACCCTTTGGGGTGCACCATCGACCGATCCTGATGTCTTCGGAAGGATTTGAGTAGGAGCATAGCTGTTGGGACCCGAAAGATGGTGAACTATGCCTGAATAGGGTGAAGCCAGAGGAAACTCTGGTGGAGGCTCGCAGCGGTTCTGACGTGCAAATCGATCG
>KU987014_Otidea_sp_WZ_2128_ITS
CATTAAATGAATCAGTGCATGCTTTACGCGTACCACAATTCAAACCCACTCTGCGTACCTTTCCTGTTGCTTCCATGGGAGCGGCTAACCTTCCTCCTGTGTGGGGGAGGTCCCCCGAGACAAGCCCCTGCCATCGGTGTAGGCGGTGTGGTCTTGGTCCATGAAGACACCTTCCTGCGGAGGGTGTGAAGAAAACCATTTGCATTATCTTGCCATCAGTCTGAATTTTGTTAATAACAATTGTTAAAACTTTCAACAACGGATCTCTTGGTTCTCGCATCGATGAAGAACGCAGCGAAATGCGATAAGTAGTGTGAATTGCAGAATTCAGTGAATCATCGAATCTTTGAACGCACATTGCGCCTCCTGGCATTCCGGGAGGCATGCCTGTTCGAGCGTCATAAAAACCCACTCAAGCTCTTTGGCTTGGTTATGGAGGTTGAGCTACACCCTTCGGTGACCTCACCTTCGAAATTCAGAGGCGGATTGCCCCGTGTTGCCCTGGCGTTATAAGTTTGCTCTTTCGCTTGGATTACATGGTTATCTCGCCGCAAACCTTTAA-TTTCTATGT-------ATTTGAATCTGACGTCACCTGGCGTTCGAATTGTAATTTGGAGGGGCATTTTCGGAGCTGGCGTTGTCCTAAGTTCCTTGGAACAGGACGTCACAGAGGGTGAGAATCCCGTGCCTGGATGGCTGTCCAGCTCCATGTGAGGTGTCTCCGACGAGTCGAGTTGTTTGGGAATGCAGCTCAAAATGGGTGGTAAATTTCATCTAAAGCTAAATACTGGCGAGAGACCGATAGCGCACAAGTAGAGTGATCGAAAGATGAAAAGCACTTTGAAAAGAGAGTTAAAAAGTACGTGAAATTGTTGAAAGGGAAGCGCTTGAGACCAGACTCAACCTTCGGTGATCAGCTGTGCTTTTGTGCAGTGCACTTGCCGTGGGTTGGGCCAGCATCGGTTTCGACGGTGGGATAAAGGTTCGAGGAATGTGGCTCCCCGATTTCGGGGAGTGTTATAGCCCTGAGCGCAATGCCACCTGTTGGGACCGAGGACCGCGCTTNNNNNNNNNNNNNNNNNNNNNNNNNNNNNNNNNNNNGTCTTGAAACACGGACCAAGGAGTCTAACATCTATGCGAGTGTTCGGGTGGAAAACCCTTGCGCGTAATGAAAGTGAACGGAGGTGGGAACCCTTTGGGGTGCACCATCGACCGATCCTGATGTCTTCGGAAGGATTTGAGTAGGAGCATAGCTGTTGGGACCCGAAAGATGGTGAACTATGCCTGAATAGGGTGAAGCCAGAGGAAACTCTGGTGGAGGCTCGCAGCGGTTCTGACGTGCAAATCGATCG
>HMJAU4166_ITS_XYY
CATTAAATGAATCGGTGCATGCTTTACGCATATCACAATTCAAACCCCCTCTGTGTACCTTTCCTGTTGCTTCCATGGGTGCGGCTAATCTCCCTCCTTTGCGGGGGAGGTCCCCCGAGACAAGCCCCTGCCATCGGTGCAGGCGGTGTGGTCTTGGTCCATGAAGACTTGCCCTTTAGGAGGGTGTGAAGAAAACCATTTGGATTATCTTGCCTTCAGTCTGAAATTTGTTAATAACAATCGTTAAAACTTTCAACAACGGATCTCTTGGTTCTCGCATCGATGAAGAACGCAGCGAAATGCGATAAGTAGTGTGAATTGCAGAATTCAGTGAATCATCGAATCTTTGAACGCACATTGCGCCTCCTGGCATTCCGGGAGGCATGCCTGTTCGAGCGTCATAAAAACCCACTCAAGCTCTTCGGCTTGGTTATGGAGGTTGAGCTATGCCTTTCGGTGAACTCACCTTCGAAATTCAGAGGCGGATTGTTGCGTGTTGCCCTGGCGTTATAAGTTTGCTCTTTCGCTCGGATTGCATGGCCATCTTGCCACAAACATTCTATCTTCTATGTGCTCAAATTTGAAATCTGACGTC-ATTGGCGTTCGAATTGTAATTTGGAGGGGCATTTTCGGAGTTGGCGCCGTCCTAAGTTCCTTGGAACAGGACGTCACAGAGGGTGAGAATCCCGTGCCTGGATGGCTGTCCAGCTCCATGTGAGGTGTCTCCGACGAGTCGAGTTGTTTGGGAATGCAGCTCAAAATGGGTGGTAAATTTCATCTAAAGCTAAATACTGGCGAGAGACCGATAGCGCACAAGTAGAGTGATCGAAAGATGAAAAGCACTTTGAAAAGAGAGTTAAAAAGTACGTGAAATTGTTGAAAGGGAAGCGCTTGAGACCAGACTCAACCTTCGGTGATCAACTGCGCTTTTGTGCGGTGCACTTGCCGGGGGTTGGGCCAGCATCGGTTTTGACGGTGGGATAAAGGTTCGAGGAATGTGGCTCCCCGATTCCGGGGAGTGTTATAGCCTCGAGCGCAATGCCACCTGTTGGGACCGAGGACCGCGCTTCCGCTAGGATGCTGGCGCAATGGTCTTAAGCGGCCCGTCTTGAAACACGGACCAAGGAGTCTAACATCTATGCGAGTGTTCGGGTGGAAAACCCTTGCGCGTAATGAAAGTGAACGGAGGTGGGAACCCTTTGGGGTGCACCATCGACCGATCCTGATGTCTTCGGAAGGATTTGAGTAGGAGCATAGCTGTTGGGACCCGAAAGATGGTGAACTATGCCTGAATAGGGTGAAGCCAGAGGAAACTCTGGTGGAGGCTCGCAGCGGTTCTGACGTGCAAATCGATCG
>LH278_ITS_YC
CATTAAATGAATCGGTGCATGCTTTACGCATATCACAATTCAAACCCCCTCTGTGTACCTTTCCTGTTGCTTCCATGGGTGCGGCTAATCTCCCTCCTTTGCGGGGGAGGTCCCCCGAGACAAGCCCCTGCCATCGGTGCAGGCGGTGTGGTCTTGGTCCATGAAGACTTGCCCTTTAGGAGGGCGTGAAGAAAACCATTTGGATTATCTTGCCTTCAGTCTGAAATTTGTTAATAACAATCGTTAAAACTTTCAACAACGGATCTCTTGGTTCTCGCATCGATGAAGAACGCAGCGAAATGCGATAAGTAGTGTGAATTGCAGAATTCAGTGAATCATCGAATCTTTGAACGCACATTGCGCCTCCTGGCATTCCGGGAGGCATGCCTGTTCGAGCGTCATAAAAACCCACTCAAGCTCTTTGGCTTGGTTATGGAGGTTGAGCTATGCCTTTCGGTGAACTCACCTTCGAAATTCAGAGGCGGATTGTCGCGTGTTGCCCTGGCGTTATAAGTTTGCTCTTTCGCTCGGATTGCATGGCCATCTTGCCACAAACATTCTATCTTCTATGTGCTCAAATTTGAAATCTGACGTC-ATTGGCGTTCGAATTGTAATTTGGAGGGGCATTTTCGGAGTTGGCGCCGTCCTAAGTTCCTTGGAACAGGACGTCACAGAGGGTGAGAATCCCGTGCCTGGATGGCTGTCCAGCTCCATGTGAGGTGTCTCCGACGAGTCGAGTTGTTTGGGAATGCAGCTCAAAATGGGTGGTAAATTTCATCTAAAGCTAAATACTGGCGAGAGACCGATAGCGCACAAGTAGAGTGATCGAAAGATGAAAAGCACTTTGAAAAGAGAGTTAAAAAGTACGTGAAATTGTTGAAAGGGAAGCGCTTGAGACCAGACTCAACCTTCGGTGATCAACTGCGCTTTTGTGCGGTGCACTTGCCGGGGGTTGGGCCAGCATCGGTTTTGACGGTGGGATAAAGGTTCGAGGAATGTGGCTCCCCGATTCCGGGGAGTGTTATAGCCCCGAGCGCAATGCCACCTGTTGGGACCGAGGACCGCGCTTCCGCTAGGATGCTGGCGCAATGGTCTTAAGCGGCCCGTCTTGAAACACGGACCAAGGAGTCTAACATCTATGCGAGTGTTCGGGTGGAAAACCCTTGCGCGTAATGAAAGTGAACGGAGGTGGGAACCCTTTGGGGTGCACCATCGACCGATCCTGATGTCTTCGGAAGGATTTGAGTAGGAGCATAGCTGTTGGGACCCGAAAGATGGTGAACTATGCCTGAATAGGGTGAAGCCAGAGGAAACTCTGGTGGAGGCTCGCAGCGGTTCTGACGTGCAAATCGATCG
>MK850489_Otidea_kunmingensis_HKAS_49452_ITS
CATTAAATGAATCAGTGCATGCTTTATGCGTACCACAATTCAAACCCACTCTGCGTACCTTTCCTGTTGCTTCCATGGGAGCGGCTAACCTCCCTCCTTTGTGAGGGAGGTCCCCCGAGACAAGCCCCTGCCATCAGTGTAGGTGGTGTGGTCTTGGTCCATGAAGACACCATCCTGCGGAGGGTGTGAAGAAAACCATTTGCATTATCTTGCCATCAGTCTGAATTTTGTTAATAACAATCGTTAAAACTTTCAACAACGGATCTCTTGGTTCTCGCATCGATGAAGAACGCAGCGAAATGCGATAAGTAGTGTGAATTGCAGAATTCAGTGAATCATCGAATCTTTGAACGCACATTGCGCCTCCTGGCATTCCGGGAGGCATGCCTGTTCGAGCGTCATAAAAACCCCCTCAAGCTCTTTGGCTTGGTTATGGAGGTTGAGCTACACCCTTTGGTGACCTCACCTTCGAAATTCAGAGGCTGATTGCCCCGTGTTGCCCTGGCGTTATAAGTTTGCTCTTTCGCTTGGATTACATGGCCATCTTGCCGCAAAGCTTCAATTATCTATGT-----------------------------------------------------------------------------------------------------------------------------------------------------------------------------------------------------------------------------------------------------------------------------------------------------------------------------------------------------------------------------------------------------------------------------------------------------------------------------------------------------------------------------------------------------------------------------------------------------------------------------------------------------------------------------------------------------------------------------------------------------------------------------------------------------------------
>KM010062_Otidea_alutacea_JS_08_81_ITS
CATTAAATGAATCAGTGCATGCTTTACGCGTACCACAATTCAAACCCACTCTGCGTACCTTTCCTGTTGCTTCCATGGGAGCGGCTAACCTCCCTCCTGTGCGGGGGAGGTCCCCCGAGACAAGCCCCTGCCATCGGTGCAGGTCGTGTGGTCTTGGTCCATGAAGGCGCCTTCCTGCGGAGGGTGTGAAGAAAACCATTTGCATTGTCTTGCCATCAGTCTGAATTTTGTTAATAACAATCGTTAAAACTTTCAACAACGGATCTCTTGGTTCTCGCATCGATGAAGAACGCAGCGAAATGCGATAAGTAGTGTGAATTGCAGAATTCAGTGAATCATCGAATCTTTGAACGCACATTGCGCCTCCTGGTATTCCGGGAGGCATGCCTGTTCGAGCGTCATAAAAACCCACTCAAGCTCTTTGGCTTGGTTATGGAGGTTGAGCTATGCCCTTTGGTGACCTCACCTTCGAAATTCAGAGGCGGATTGCCCCGTGTTGCCCTGGCGTTATAAGTTTGCTCTTTCGCTTGGATTACATGGTCATCTTGCCACAAACCTTTAACCTTCCATGTGCTCAAATTTGAAATCTGACGTCACCTGGCGTTCGAATTGTAATTTGGAGGGGCATTTTCGGAGCTGACGCCGTCCTAAGTTCCTTGGAACAGGACGTCACAGAGGGTGAGAATCCCGTGCCTGGATGGCTGTCCAGCTCCATGTGAGGTGTCTCCGACGAGTCGAGTTGTTTGGGAATGCAGCTCAAAATGGGTGGTAAATTTCATCTAAAGCTAAATACTGGCGAGAGACCGATAGCGCACAAGTAGAGTGATCGAAAGATGAAAAGCACTTTGAAAAGAGAGTTAAAAAGTACGTGAAATTGTTGAAAGGGAAGCGCTTGAGACCAGACTCAACCTTCGGTGATCAGCTGTGCTTTTGTGCGGTGCACTTGCCGGGGGTTGGGCCAGCATCGGTTTCGACGGTGGGACAAAGGTTCGAGGAATGTGGCTCCCCGATTTCGGGGAGTGTTATAGCCCTGAGCGCAATGCCACCTGTTGGGACCGAGGACCGCGCTTCCGCTAGGATGCTGGCGCAATGGTCTTAAGCGGCCCGTCTTGAAACACGGACCAAGGAGTCTAACATCTATGCGAGTGTTCGGGTGGAAAACCCTTGCGCGTAATGAAAGTGAACGGAGGTGGGAACCCTCTGGGGTGCACCATCGACCGATCCTGATGTCTTCGGAAGGATTTGAGTAGGAGCATAGCTGTTGGGACCCGAAAGATGGTGAACTATGCCTGAATAGGGTGAAGCCAGAGGAAACTCTGGTGGAGGCTCGCAGCGGTTCTGACGTGCAAATCGATCG
>MK850491_Otidea_parvispora_ALV19145_ITS
CATTAAATGAATCAGTGCATGCTTTACGCGTACCACAATTCAAACCCACTCTGCGTACCTTTCCTGTTGCTTCCATGGGAGCGGCTAACCTCCCTCCTGTGCGGGGGAGGTCCCCCGAGACAAGCCCCTGCCATCGGTGCAGGTCGTGTGGTCTTGGTCCATGAAGGCGCCTTCCTGCGGAGGGTGTGAAGAAAACCATTTGCATTGTCTTGCCATCAGTCTGAATTTTGTTAATAACAATCGTTAAAACTTTCAACAACGGATCTCTTGGTTCTCGCATCGATGAAGAACGCAGCGAAATGCGATAAGTAGTGTGAATTGCAGAATTCAGTGAATCATCGAATCTTTGAACGCACATTGCGCCTCCTGGTATTCCGGGAGGCATGCCTGTTCGAGCGTCATAAAAACCCACTCAAGCTCTTTGGCTTGGTTATGGAGGTTGAGCTATGCCCTTTGGTGACCTCACCTTCGAAATTCAGAGGCGGATTGCCCCGTGTTGCCCTGGCGTTATAAGTTTGCTCTTTCGCTTGGATTACATGGTCATCTTGCCACAAACCTTTAACCTTCCATGTGCTCAAATTTGAAATCTGACGTCACCTGGCGTTCGAATTGTAATTTGGAGGGGCATTTTCGGAGCTGGCGCCGTCCTAAGTTCCTTGGAACAGGACGTCACAGAGGGTGAGAATCCCGTGCCTGGATGGCTGTCCAGCTCCATGTGAGGTGTCTCCGACGAGTCGAGTTGTTTGGGAATGCAGCTCAAAATGGGTGGTAAATTTCATCTAAAGCTAAATACTGGCGAGAGACCGATAGCGCACAAGTAGAGTGATCGAAAGATGAAAAGCACTTTGAAAAGAGAGTTAAAAAGTACGTGAAATTGTTGAAAGGGAAGCGCTTGAGACCAGACTCAACCTTCGGTGATCAGCTGTGCTTTTGTGCGGTGCACTTGCCGGGGGTTGGGCCAGCATCGGTTTCGACGGTGGGACAAAGGTTCGAGGAATGTGGCTCCCCGATTTCGGGGAGTGTTATAGCCCTGAGCGCAATGCCACCTGTTGGGACCGAGGACCGCGCTTCCGCTAGGATGCTGGCGCAATGGTCTTAAGCGGCCCGTCTTGAAACACGGACCAAGGAGTCTAACATCTATGCGAGTGTTCGGGTGGAAAACCCTTGCGCGTAATGAAAGTGAACGGAGGTGGGAACCCTCTGGGGTGCACCATCGACCGATCCTGATGTCTTCGGAAGGATTTGAGTAGGAGCATAGCTGTTGGGACCCGAAAGATGGTGAACTATGCCTGAATAGGGTGAAGCCAGAGGAAACTCTGGTGGAGGCTCGCAGCGGTTCTGACGTGCAAATCGATCG
>MK850490_Otidea_parvispora_MCVE_30107_ITS
CATTAAATGAATCAGTGCATGCTTTACGCGTACCACAATTCAAACCCACTCTGCGTACCTTTCCTGTTGCTTCCATGGGAGCGGCTAACCTCCCTCCTGTGCGGGGGAGGTCCCCCGAGACAAGCCCCTGCCATCGGTGCAGGTCGTGTGGTCTTGGTCCATGAAGGCGCCTTCCTGCGGAGGGTGTGAAGAAAACCATTTGCATTGTCTTGCCATCAGTCTGAATTTTGTTAATAACAATCGTTAAAACTTTCAACAACGGATCTCTTGGTTCTCGCATCGATGAAGAACGCAGCGAAATGCGATAAGTAGTGTGAATTGCAGAATTCAGTGAATCATCGAATCTTTGAACGCACATTGCGCCTCCTGGTATTCCGGGAGGCATGCCTGTTCGAGCGTCATAAAAACCCACTCAAGCTCTTTGGCTTGGTTATGGAGGTTGAGCTATGCCCTTTGGTGACCTCACCTTCGAAATTCAGAGGCGGATTGCCCCGTGTTGCCCTGGCGTTATAAGTTTGCTCTTTCGCTTGGATTACATGGTCATCTTGCCACAAACCTTT------------GCTCAAATTTGAAATCTGACGTCACCTGGCGTTCGAATTGTAA-TTGGAGGGGCATTTTCGGAGCTGGCGCCGTCCTAAGTTCCTTGGAACAGGACGTCACAGAGGGTGAGAATCCCGTGCCTGGATGGCTGTCCAGCTCCATGTGAGGTGTCTCCGACGAGTCGAGTTGTTTGGGAATGCAGCTCAAAATGGGTGGTAAATTTCATCTAAAGCTAAATACTGGCGAGAGACCGATAGCGCACAAGTAGAGTGATCGAAAGATGAAAAGCACTTTGAAAAGAGAGTTAAAAAGTACGTGAAATTGTTGAAAGGGAAGCGCTTGAGACCAGACTCAACCTTCGGTGATCAGCTGTGCTTTTGTGCGGTGCACTTGCCGGGGGTTGGGCCAGCATCGGTTTCGACGGTGGGACAAAGGTTCGAGGAATGTGGCTCCCCGATTTCGGGGAGTGTTATAGCCCTGAGCGCAATGCCACCTGTTGGGACCGAGGACCGCGCTTCCGCTAGGATGCTGGCGCAATGGTCTTAAGCGGCCCGTCTTGAAACACGGACCAAGGAGTCTAACATCTATGCGAGTGTTCGGGTGGAAAACCCTTGCGCGTAATGAAAGTGAACGGAGGTGGGAACCCTCTGGGGTGCACCATCGACCGATCCTGATGTCTTCGGAAGGATTTGAGTAGGAGCATAGCTGTTGGGACCCGAAAGATGGTGAACTATGCCTGAATAGGGTGAAGCCAGAGGAAACTCTGGTGGAGGCTCGCAGCGGTTCTGACGTGCAAATCGATCG
>FANM0210_ITS_XYY
CATTAAATGAATCAGTGCATGCTTTACGCGTACCACAATTCAAACCCACTCTGCGTACCTTTCCTGTTGCTTCCATGGGAGCGGCTAACCTTCCTCCTGTGTGGGGGAGGTCCCCCGAGACAAGCCCCTGCCATCGGTGTAGGTGGTGTGGTCTTGGTCCATGAAGACACCTTCCTGCGGAGGGTGTGAAGAAAACCATTTGCATCATCTTGCCATCAGTCTGAATTTTGTTAATAACAATCGTTAAAACTTTCAACAACGGATCTCTTGGTTCTCGCATCGATGAAGAACGCAGCGAAATGCGATAAGTAGTGTGAATTGCAGAATTCAGTGAATCATCGAATCTTTGAACGCACATTGCGCCTCCTGGCATTCCGGGAGGCATGCCTGTTCGAGCGTCATAAAAACCCACTCAAGCTCTTTGGCTTGGTTATGGAGGTTGAGCTATGCCCTTTGGGGACCTCACCTTCGAAATTCAGAGGCAGATTGCCCCGTGTTGCCCTGGCGTTATAAGTTTGCTCTTTCGCTCGGATTACATGGCCATCTCGCCGCAAACCTTTAATCTTCTATGTGCTCAAATTTGAAATCTGACGTC-TTTGGCGTTCGAATTGTAATTTGGAGGGGCATTTTCGGAGCTGGCGTCGTCATAAGTTCCTTGGAACAGGACGTCACAGAGGGTGAGAATCCCGTGCCTGGATGGCTGTCCAGCTCCATGTGAGGTGTCTCCGACGAGTCGAGTTGTTTGGGAATGCAGCTCAAAATGGGTGGTAAATTTCATCTAAAGCTAAATACTGGCGAGAGACCGATAGCGCACAAGTAGAGTGATCGAAAGATGAAAAGCACTTTGAAAAGAGAGTTAAAAAGTACGTGAAATTGTTGAAAGGGAAGCGCTTGAGACCAGACTCAACTTTCGGTGATCAGCTGTGCTTTTGCGCGGTGCACTTGCCGGGGGTTGGGCCAGCATCGGTTTTGACGGTGGGATAAAGGTTCGAGGAATGTGGCTCCCCGATTCCGGGGAGTGTTATAGCCCTGAGCGCAATGCCACCTGTTGGGACCGAGGACCGCGCTTCCGCTAGGATGCTGGCGCAATGGTCTTAAGCGGCCCGTCTTGAAACACGGACCAAGGAGTCTAACATCTATGCGAGTGTTCGGGTGGAAAACCCTTGCGCGTAATGAAAGTGAACGGAGGTGGGAACCCTTCGGGGTGCACCATCGACCGATCCTGATGTTTTCGGAAGGATTTGAGTAGGAGCATAGCTGTTGGGACCCGAAAGATGGTGAACTATGCCTGAATAGGGTGAAGCCAGAGGAAACTCTGGTGGAGGCTCGCAGCGGTTCTGACGTGCAAATCGATCG
>FANM210_1_ITS_XYY
CATTAAATGAATCAGTGCATGCTTTACGCGTACCACAATTCAAACCCACTCTGCGTACCTTTCCTGTTGCTTCCATGGGAGCGGCTAACCTTCCTCCTGTGTGGGGGAGGTCCCCCGAGACAAGCCCCTGCCATCGGTGTAGGTGGTGTGGTCTTGGTCCATGAAGACACCTTCCTGCGGAGGGTGTGAAGAAAACCATTTGCATCATCTTGCCATCAGTCTGAATTTTGTTAATAACAATCGTTAAAACTTTCAACAACGGATCTCTTGGTTCTCGCATCGATGAAGAACGCAGCGAAATGCGATAAGTAGTGTGAATTGCAGAATTCAGTGAATCATCGAATCTTTGAACGCACATTGCGCCTCCTGGCATTCCGGGAGGCATGCCTGTTCGAGCGTCATAAAAACCCACTCAAGCTCTTTGGCTTGGTTATGGAGGTTGAGCTATGCCCTTTGGGGACCTCACCTTCGAAATTCAGAGGCAGATTGCCCCGTGTTGCCCTGGCGTTATAAGTTTGCTCTTTCGCTCGGATTACATGGCCATCTCGCCGCAAACCTTTAATCTTCTATGTGCTCAAATTTGAAATCTGACGTC-TTTGGCGTTCGAATTGTAATTTGGAGGGGCATTTTCGGAGCTGGCGTCGTCCTAAGTTCCTTGGAACAGGACGTCACAGAGGGTGAGAATCCCGTGCCTGGATGGCTGTCCAGCTCCATGTGAGGTGTCTCCGACGAGTCGAGTTGTTTGGGAATGCAGCTCAAAATGGGTGGTAAATTTCATCTAAAGCTAAATACTGGCGAGAGACCGATAGCGCACAAGTAGAGTGATCGAAAGATGAAAAGCACTTTGAAAAGAGAGTTAAAAAGTACGTGAAATTGTTGAAAGGGAAGCGCTTGAGACCAGACTCAACTTTCGGTGATCAGCTGTGCTTTTGCGCGGTGCACTTGCCGGGGGTTGGGCCAGCATCGGTTTTGACGGTGGGATAAAGGTTCGAGGAATGTGGCTCCCCGATTCCGGGGAGTGTTATAGCCCTGAGCGCAATGCCACCTGTTGGGACCGAGGACCGCGCTTCCGCTAGGATGCTGGCGCAATGGTCTTAAGCGGCCCGTCTTGAAACACGGACCAAGGAGTCTAACATCTATGCGAGTGTTCGGGTGGAAAACCCTTGCGCGTAATGAAAGTGAACGGAGGTGGGAACCCTTCGGGGTGCACCATCGACCGATCCTGATGTTTTCGGAAGGATTTGAGTAGGAGCATAGCTGTTGGGACCCGAAAGATGGTGAACTATGCCTGAATAGGGTGAAGCCAGAGGAAACTCTGGTGGAGGCTCGCAGCGGTTCTGACGTGCAAATCGATCG
>KM010106_Otidea_platyspora_KH_09_163_ITS
CATTAAAAGAATCTGTGCATGCTTTATGCGTATCACAATTCACACCCCCTCTGGGTATCATGCCTGTTGCTTCCGT-----TGGGCGGCCTCCACCCCTGGAGGGGTGGCACCACCGAGATGAGTCACGTGCAGCGATGTTGCGGG--------TGACTCTCGAGGACA-GTTCCAGCGGAAGGCTCCCGTCAAACCATTTGCATTATCTTGCTTTCAGTCTGAACTTTGT---TAACAATTGTTAAAACTTTCAACAACGGATCTCTTGGTTCTCGCATCGATGAAGAACGCAGCGAAATGCGATAAGTAGTGTGAATTGCAGAATTCAGTGAATCATCGAATCTTTGAACGCACATTGCGCCTCCTGGTATTCCGGGAGGCATGCCTGTTCGAGCGTCATAAAAACCTCCTCAAGCGTTTTCGCTTGGTTATGGAGGCTGAGCTGTGCCTTTCGGTCACCTCACCTTCGAAATCCAGAGGCAGATTGCCCTGTGTTGTCCTGGCGTGATAAGTTAACTCTTTCGCTTGGATTACAAGGTAATCTTGCGGCGATACTTTAATAATTTATGTGCTCAAATTTGAAATCTGACGTC-TTTGACGTTCGAGTTGTAATTTGGAGGGGCACTTTCGGAGCTGGCGCCGTTCTAAGTTCCTTGGAACAGGACGTCGTAGAGGGTGAGAATCCCGTGCCTGGATGGCTGGCCAGTTCCATGTGAGGTGTCTCCGACGAGTCGAGTTGTTTGGGAATGCAGCTCAAAATGGGTGGTAAATTTCATCTAAAGCTAAATACTGGCGAGAGACCGATAGCGCACAAGTAGAGTGATCGAAAGATGAAAAGCACTTTGAAAAGAGAGTTAAAAAGTACGTGAAATTGTTGAAAGGGAAGCGCTTGAGACCAGACTCAACCTTTGGTGATCAACTGTGCTTTTGTGCAGTGCACTTGCTGGGGGTTGGGCCAGCATCGGTTTTGACGGTGGGATAAAGGTTTGAGGAATGTGGCTCCCTGATACCGGGGAGTGTTATAGCCTCGGGCGCAATGCCACCAGTTGGGACCGAGGACCGCGCTTCTGCTAGGATGCTGGCGCAATGGTCTTAAGCGGCCCGTCTTGAAACACGGACCAAGGAGTCTAACATCTATGCGAGTGTTCGGGTGGAAAACCCTTGCGCGAAATGAAAGTGAACGGAGGTGGGAACCCCTTGGGGTGCACCATCGACCGATCCTGATGTCTTCGGAAGGATTTGAGTAGGAGCATAGCTGTTGGGACCCGAAAGATGGTGAACTATGCCTGAATAGGGTGAAGCCAGAGGAAACTCTGGTGGAGGCTCGCAGCGGTTCTGACGTGCAAATCGATCG
>KM010108_Otidea_platyspora_C_F_75309_ITS
CATTAAAAGAATCTGTGCATGCTTTATGCGTATCACAATTCACACCCCCTCTGGGTATCATGCCTGTTGCTTCCGT-----TGGGCGGCCTCCACCCCTGGAGGGGTGGCACCACCGAGATGAGTCACGTGCAGCGATGTTGCGGG--------TGATTCTCGAGGACA-GTTCCAGCGGAAGGCTCCCGTCAAACCATTTGCATTATCTTGCCTTCAGTCTGAACTTTGT---TAACAATTGTTAAAACTTTCAACAACGGATCTCTTGGTTCTCGCATCGATGAAGAACGCAGCGAAATGCGATAAGTAGTGTGAATTGCAGAATTCAGTGAATCATCGAATCTTTGAACGCACATTGCGCCTCCTGGTATTCCGGGAGGCATGCCTGTTCGAGCGTCATAAAAACCCCCTCAAGCGTTTTCGCTTGGTTATGGAGGCTGAGCTGTGCCTTTCGGTCACCTCACCTTCGAAATCCAGAGGCAGATTGCCCTGTGTTGTCCTGGCGTGATAAGTTAACTCTTTCGCTTGGATTACAAGGTAATCTTGCGGCGATACTTTAATAATTTATGTGCTCAAATTTGAAATCTGACGTC-TTTGACGTTCGAGTTGTAATTTGGAGGGGCACTTTCGGAGCTGGCGCCGTTCTAAGTTCCTTGGAACAGGACGTCGTAGAGGGTGAGAATCCCGTGCCTGGATGGCTGGCCAGTTCCATGTGAGGTGTCTCCGACGAGTCGAGTTGTTTGGGAATGCAGCTCAAAATGGGTGGTAAATTTCATCTAAAGCTAAATACTGGCGAGAGACCGATAGCGCACAAGTAGAGTGATCGAAAGATGAAAAGCACTTTGAAAAGAGAGTTAAAAAGTACGTGAAATTGTTGAAAGGGAAGCGCTTGAGACCAGACTCAACCTTTGGTGATCAACTGTGCTTTTGTGCAGTGCACTTGCTGGGGGTTGGGCCAGCATCGGTTTTGACGGTGGGATAAAGGTTCGAGGAATGTGGCTCCCTGATACCGGGGAGTGTTATAGCCTCGGGCGCAATGCCACCAGTTGGGACCGAGGACCGCGCTTCTGCTAGGATGCTGGCGCAATGGTCTTAAGCGGCCCGTCTTGAAACACGGACCAAGGAGTCTAACATCTATGCGAGTGTTCGGGTGGAAAACCCTTGCGCGAAATGAAAGTGAACGGAGGTGGGAACCCCTTGGGGTGCACCATCGACCGATCCTGATGTCTTCGGAAGGATTTGAGTAGGAGCATAGCTGTTGGGACCCGAAAGATGGTGAACTATGCCTGAATAGGGTGAAGCCAGAGGAAACTCTGGTGGAGGCTCGCAGCGGTTCTGACGTGCAAATCGATCG
>HMAS52742_ITS_XYY
CATTAAATGAATCAGTGCATGCTTTACGCGTACCACAATTCAAACCCACTCTGCGTACCTTTCCTGTTGCTTCCATGGGAGCGGCTAACCTTCCTCCTGTGTGGGGGAGGTCCCCCGAGACAAGCCCCTGCCATCGGTGTAGGCGGTGTGGTCTTGGTCCATGAAGACACCTTCCTGCGGAGGGTGTGAAGAAAACCATTTGCATTATCTTGCCATCAGTCTGAATTTTGTTAATAACAATTGTTAAAACTTTCAACAACGGATCTCTTGGTTCTCGCATCGATGAAGAACGCAGCGAAATGCGATAAGTAGTGTGAATTGCAGAATTCAGTGAATCATCGAATCTTTGAACGCACATTGCGCCTCCTGGCATTCCGGGAGGCATGCCTGTTCGAGCGTCATAAAAACCCACTCAAGCTCTTTGGCTTGGTTATGGAGGTTGAGCTACACCCTTCGGTGACCTCACCTTCGAAATTCAGAGGCGGATTGCCCCGTGTTGCCCTGGCGTTATAAGTTTGCTCTTTCGCTTGGATTACATGGTTATCTCGCCGCAAACCTTTAATTTTCTATGTGCTCAAATTTGAAATCTGACGTCACCTGGCGTTCGAATTGTAATTTGGAGGGGCATTTTCGGAGCTGGCGTTGTCCTAAGTTCCTTGGAACAGGACGTCACAGAGGGTGAGAATCCCGTGCCTGGATGGCTGTCCAGCTCCATGTGAGGTGTCTCCGACGAGTCGAGTTGTTTGGGAATGCAGCTCAAAATGGGTGGTAAATTTCATCTAAAGCTAAATACTGGCGAGAGACCGATAGCGCACAAGTAGAGTGATCGAAAGATGAAAAGCACTTTGAAAAGAGAGTTAAAAAGTACGTGAAATTGTTGAAAGGGAAGCGCTTGAGACCAGACTCAACCTTCGGTGATCAGCTGTGCTTTTGTGCGGTGCACTTGCCGTGGGTTGGGCCAGCATCGGTTTCGACGGTGGGATAAAGGTTCGAGGAATGTGGCTCCCCGATTTCGGGGAGTGTTATAGCCCTGAGCGCAATGCCACCTGTTGGGACCGAGGACCGCGCTTCCGCTAGGATGCTGGC-------------------------------------------------------------------------------------------------------------------------------------------------------------------------------------------------------------------------------------------------------------------------------
>HMAS57844_ITS_XYY
CATTAAATGAATCAGTGCATGCTTTACGCGTACCACAATTCAAACCCACTCTGCGTACCTTTCCTGTTGCTTCCATGGGAGCGGCTAACCTTCCTCCTGTGTGGGGGAGGTCCCCCGAGACAAGCCCCTGCCATCGGTGTAGGTGGTGTGGTCTTGGTCCATGAAGACACCTTCCTGCGGAGGGTGTGAAGAAAACCATTTGCATTATCTTGCCATCAGTCTGAATTTTGTTAATAACAATTGTTAAAACTTTCAACAACGGATCTCTTGGTTCTCGCATCGATGAAGAACGCAGCGAAATGCGATAAGTAGTGTGAATTGCAGAATTCAGTGAATCATCGAATCTTTGAACGCACATTGCGCCTCCTGGCATTCCGGGAGGCATGCCTGTTCGAGCGTCATAAAAACCCACTCAAGCTCTTTGGCTTGGTTATGGAGGTTGAGCTACACCCTTCGGTGACCTCACCTTCGAAATTCAGAGGCGGATTGCCCCGTGTTGCCCTGGCGTTATAAGTTTGCTCTTTCGCTTGGATTACATGGTTATCTCGCCGCAAACCTTTAATTTTCTATGTGCTCAAATTTGAAATCTGACGTCACCTGGCGTTCGAATTGTAATTTGGAGGGGCATTTTCGGAGCTGGCGTTGTCCTAAGTTCCTTGGAACAGGACGTCACAGAGGGTGAGAATCCCGTGCCTGGATGGCTGTCCAGCTCCATGTGAGGTGTCTCCGACGAGTCGAGTTGTTTGGGAATGCAGCTCAAAATGGGTGGTAAATTTCATCTAAAGCTAAATACTGGCGAGAGACCGATAGCGCACAAGTAGAGTGATCGAAAGATGAAAAGCACTTTGAAAAGAGAGTTAAAAAGTACGTGAAATTGTTGAAAGGGAAGCGCTTGAGACCAGACTCAACCTTCGGTGATCAGCTGTGCTTTTGTGCAGTGCACTTGCCGTGGGTTGGGCCAGCATCGGTTTCGACGGTGGGATAAAGGTTCGAGGAATGTGGCTCCCCGATTTCGGGGAGTGTTATAGCCCTGAGCGCAATGCCACCTGTTGGGACCGAGGACCGCGCTTCCGCTAGGATGCTGGC-------------------------------------------------------------------------------------------------------------------------------------------------------------------------------------------------------------------------------------------------------------------------------
>HMAS52743_ITS_XYY
CATTAAATGAATCAGTGCATGCTCTACGCGTACCACAATTCAAACCCACTCTGCGTACCTTTCCTGTTGCTTCCATGGGAGCGGCTAACCTTCCTCCTGTGTGGGGGAGGTCCCCCGAGACAAGCCCCTGCCATCGGTGTAGGCGGTGTGGTCTTGGTCCATGAAGACACCTTCCCGCGGAGGGTGTGAAGAAAACCATTTGCATTATCTTGCCATCAGTCTGAATTTTGTTAATAACAATTGTTAAAACTTTCAACAACGGATCTCTTGGTTCTCGCATCGATGAAGAACGCAGCGAAATGCGATAAGTAGTGTGAATTGCAGAATTCAGTGAATCATCGAATCTTTGAACGCACATTGCGCCTCCTGGCATTCCGGGAGGCATGCCTGTTCGAGCGTCATAAAAACCCACTCAAGCTCTTTGGCTTGGTTATGGAGGTTGAGCTACACCCTTCGGTGACCTCACCTTCGAAATTCAGAGGCGGATTGCCCCGTGTTGCCCTGGCGTTATAAGTTTGCTCTTTCGCTTGGATTACATGGCCATCTCGCCACAAACCTTCAATCTTTTATGTGCTCAAATTTGAAATCTGACGTCACCTGGCGTTCGAATTGTAATTTGGAGGGGCATTTTCGGAGCTGGCGTCGTCCTAAGTTCCTTGGAACAGGACGTCACAGAGGGTGAGAATCCCGTGCCTGGATGGCTGTCCAGCTCCATGTGAGGTGTCTCCGACGAGTCGAGTTGTTTGGGAATGCAGCTCAAAATGGGTGGTAAATTTCATCTAAAGCTAAATATTGGCGAGAGACCGATAGCGCACAAGTAGAGTGATCGAAAGATGAAAAGCACTTTGAAAAGAGAGTTAAAAAGTACGTGAAATTGTTGAAAGGGAAGCGCTTGAGACCAGACTCAACCTTTGGTGATCAACTGTGCTTTTGTGCAGTGCACTTGCCAGGGGTTGGGCCAGCATCGGTTTCGACGGTGGGATAAAGGTTCGAGGAATGTGGCTCCCCGATTTCGGAGAGTGTTATAGCCCTGAGCGCAATGCCACCTGTTGGGACCGAGGACCGCGCTTCCGCTAGGATGCTGGCGCAATGGTCTTAAGCGGCCCGTCTTGAAACACGGACCAAGGAGTCTAACATCTATGCGAGTGTTCGGGTGGAAAACCCTTGCGCGTAATGAAAGTGAACGGAGGTGGGAACCCTTCGGGGTGCACCATCGACCGATCCTGATGTCTTCGGAAGGATTTGAGTAGGAGCATAGCTGTTGGGACCCGAAAGATGGTGAACTATGCCTGAATAGGGTGAAGCCAGAGGAAACTCTGGTGGAGGCTCGCAGCGGTTCTGACGTGCAAATCGATCG
>HMAS75178_ITS_XYY
CATTAAATGAATCAGTGCATGCTCTACGCGTACCACAATTCAAACCCACTCTGCGTACCTTTCCTGTTGCTTCCATGGGAGCGGCTAACCTTCCTCCTGTGTGGGGGAGGTCCCCCGAGACAAGCCCCTGCCATCGGTGTAGGCGGTGTGGTCTTGGTCCATGAAGACACCTTCCTGCGGAGGGTGTGAAGAAAACCATTTGCATTATCTTGCCATCAGTCTGAATTTTGTTAATAACAATTGTTAAAACTTTCAACAACGGATCTCTTGGTTCTCGCATCGATGAAGAACGCAGCGAAATGCGATAAGTAGTGTGAATTGCAGAATTCAGTGAATCATCGAATCTTTGAACGCACATTGCGCCTCCTGGCATTCCGGGAGGCATGCCTGTTCGAGCGTCATAAAAACCCACTCAAGCTCTTTGGCTTGGTTATGGAGGTTGAGCTACACCCTTTGGTGACCTCACCTTCGAAATTCAGAGGCGGATTGCCCCGTGTTGCCCTGGCGTTATAAGTTTGCTCTTTCGCTTGGATTACATGGCCATCTCGCCACAAACCTTCAATCTTTTATGTGCTCAAATTTGAAATCTGACGTCACCTGGCGTTCGAATTGTAATTTGGAGGGGCATTTTCGGAGCTGGCGTCGTCCTAAGTTCCTTGGAACAGGACGTCACAGAGGGTGAGAATCCCGTGCCTGGATGGCTGTCCAGCTCCATGTGAGGTGTCTCCGACGAGTCGAGTTGTTTGGGAATGCAGCTCAAAATGGGTGGTAAATTTCATCTAAAGCTAAATACTGGCGAGAGACCGATAGCGCACAAGTAGAGTGATCGAAAGATGAAAAGCACTTTGAAAAGAGAGTTAAAAAGTACGTGAAATTGTTGAAAGGGAAGCGCTTGAGACCAGACTCAACCTTCGGTGATCAACTGTGCTTTTGTGCAGTGCACTTGCCGGGGGTTGGGCCAGCATCGGTTTCGACGGTGGGATAAAGGTTCGAGGAATGTGGCTCCCCGCTTTCGGGGAGTGTTATAGCCCTGAGCGCAATGCCACCTGTTGGGACCGAGGACCGCGCTTCCGCTAGGATGCTGGCGCAATGGTCTTAAGCGGCCCGTCTTGAAACACGGACCAAGGAGTCTAACATCTATGCGAGTGTTCGGGTGGAAAACCCTTGCGCGTAATGAAAGTGAACGGAGGTGGGAACCCTTCGGGGTGCACCATCGACCGATCCTGATGTCTTCGGAAGGATTTGAGTAGGAGCATAGCTGTTGGGACCCGAAAGATGGTGAACTATGCCTGAATAGGGTGAAGCCAGAGGAAACTCTGGTGGAGGCTCGCAGCGGTTCTGACGTGCAAATCGATCG
>HMAS88262_ITS_XYY
CATTAAATGAATCAGTGCATGCTTTACGCGTACCACAATTCAAACCCACTCTGCGTACCTTTCCTGTTGCTTCCATGGGAGCGGCCAACCTCCCTCATTCGTGGGCGAGGTCCCCCGAGACAAGCCCCTGCCATCGGTGTAGGCGGTGTGGTCTTGGTCCATGAAGACACCTTCCTGCGGAGGGTGTGAAGAAAACCATTTGCATTATCCTGCCATCAGTCTGAATTTTGTTAATAACAATTGTTAAAACTTTCAACAACGGATCTCTTGGTTCTCGCATCGATGAAGAACGCAGCGAAATGCGATAAGTAGTGTGAATTGCAGAATTCAGTGAATCATCGAATCTTTGAACGCACATTGCGCCTCCTGGCATTCCGGGAGGCATGCCTGTTCGAGCGTCATAAAAACCCCCTCAAGCTCTTTTGCTTGGTTATGGAGGTTGAGCTACACCCTTCGGTGACCTCACCTTCGAAATTCAGAGGCGGATTGCCCCGTGTTGCCCTGGCGTTATAAGTTTGCTCTTTCGCTTGGATTGCACGGCCATCTCGTCGCAAAGCTTTAATCTTCAATGTGCTCAAATTTGAAATCTGACGTCACCTGGCGTTCGAATTGTAATTTGGAGGGGCATTTTCGGAGCTGGCGTCGTCCTAAGTTCCTTGGAACAGGACGTCACAGAGGGTGAGAATCCCGTGCCTGGATGGCTGTCCAGCTCCATGTGAGGTGTCTCCGACGAGTCGAGTTGTTTGGGAATGCAGCTCAAAATGGGTGGTAAATTTCATCTAAAGCTAAATACTGGCGAGAGACCGATAGCGCACAAGTAGAGTGATCGAAAGATGAAAAGCACTTTGAAAAGAGAGTTAAAAAGTACGTGAAATTGTTGAAAGGGAAGCGCTTGAGACCAGACTCAACCTTCGGTGATCAGCTGTGCTTTTGTGCAGTGCACTTGCCGGGGGTTGGGCCAGCATCGGTTTCGACGGTGGGATAAAGGTTCGAGGAATGTGGCTCCCCGCTTTCGGGGAGTGTTATAGCCCTGAGCGCAATGCCACCTGTTGGGACCGAGGACCGCGCTTCCGCTAGGATGCTGGCGCAATGGTCTTAAGCGGCCCGTCTTGAAACACGGACCAAGGAGTCTAACATCTATGCGAGTGTTCGGGTGGAAAACCCTTGCGCGTAATGAAAGTGAACGGAGGTGGGAACCCTTCGGGGTGCACCATCGACCGATCCTGATGTCTTCGGAAGGATTTGAGTAGGAGCATAGCTGTTGGGACCCGAAAGATGGTGAACTATGCCTGAATAGGGTGAAGCCAGAGGAAACTCTGGTGGAGGCTCGCAGCGGTTCTGACGTGCAAATCGATCG
>KY950470_Otidea_alutacea_610723MF0034_ITS
CATTAAATGAATCAGTGCATGCTTTACGCGTACCACAATTCAAACCCACTCTGCGTACCTTTCCTGTTGCTTCCATGGGAGCGGCTAACCTCCCTCCTGTGTGGGGGAGGTCCCCCGAGACAAGCCCCTGCCATCGGTGTAGGTGGTGTGGTCTTGGTCCATGAAGACACCTTCCTGCGGAGGGTGTGAAGAAAACCATTTGCATTATCTTGCCATCAGTCTGAATTTTGTTAATAACAATCGTTAAAACTTTCAACAACGGATCTCTTGGTTCTCGCATCGATGAAGAACGCAGCGAAATGCGATAAGTAGTGTGAATTGCAGAATTCAGTGAATCATCGAATCTTTGAACGCACATTGCGCCTCCTGGCATTCCGGGAGGCATGCCTGTTCGAGCGTCATAAAAACCCACTCAAGCTCTTTGGCTTGGTTATGGAGGTTGAGCTACACCCTTTGGTGACCTCACCTTCGAAATTCAGAGGCGGATTGCCCCGTGTTGCCCTGGCGTTATAAGTTTGCTCTTTCGCTTGGATTACATGGCCATCTTGCCACAAACTTTTAA-TTTCCATGTGCTCAAATTTGAAATCTGACGTCACCTGGCGTTCGAATTGTAATTTGGAGGGGCATTTTCGGAGCTGGCGTCGTCCTAAGTTCCTTGGAACAGGACGTCACAGAGGGTGAGAATCCCGTGCCTGGATGGCTGTCCAGCTCCATGTGAGGTGTCTCCGACGAGTCGAGTTGTTTGGGAATGCAGCTCAAAATGGGTGGTAAATTTCATCTAAAGCTAAATACTGGCGAGAGACCGATAGCGCACAAGTAGAGTGATCGAAAGATGAAAAGCACTTTGAAAAGAGAGTTAAAAAGTACGTGAAATTGTTGAAAGGGAAGCGCTTGAGACCAGACTCAACCTTTGGTGATCAGCTGTGCTTTTGTGCAGTGCACTTGCCAGGGGTTGGGCCAGCATCGGTTTCGACGGTGGGATAAAGGTTCGAGGAATGTGGCTCCCCGATTCCGGGGAGTGTTATAGCCCTGAGCGCAATGCCACCTGTTGGGACCGAGGACCGCGCTTCCGCTAGGATGCTGGCGCAATGGTTTTAAGCGGCCCGTCTTGAAACACGGACCAAGGAGTCTAACATCTATGCGAGTGTTCGGGTGGAAAACCCTTGCGCGTAATGAAAGTGAACGGAGGTGGGAACCCTTTGGGGTGCACCATCGACCGATCCTGATGTCTTCGGAAGGATTTGAGTAGGAGCATAGCTGTTGGGACCCGAAAGATGGTGAACTATGCCTGAATAGGGTGAAGCCAGAGGAAACTCTGGTGGAGGCTCGCAGCGGTTCTGACGTGCAAATCGATCG
>LH251_ITS_66
--------------------------------------------------------------------------------------------------------------------------------------------------------------------------------------------------------------------------------------------------------------------------------------------------------------------------------------------------------------------------------------------------------------------------------------------------------------------------------------------------------------------------------------------------------------------------------------------GCTCAAATTTGAAATCTGACGTC-ATTGGCGTTCGAATTGTAATTTGGAGGGGCATTTTCGGAGTTGGCGCCGTCCTAAGTTCCTTGGAACAGGACGTCACAGAGGGTGAGAATCCCGTGCCTGGATGGCTGTCCAGCTCCATGTGAGGTGTCTCCGACGAGTCGAGTTGTTTGGGAATGCAGCTCAAAATGGGTGGTAAATTTCATCTAAAGCTAAATACTGGCGAGAGACCGATAGCGCACAAGTAGAGTGATCGAAAGATGAAAAGCACTTTGAAAAGAGAGTTAAAAAGTACGTGAAATTGTTGAAAGGGAAGCGCTTGAGACCAGACTCAACCTTCGGTGATCAACTGCGCTTTTGTGCGGTGCACTTGCCGGGGGTTGGGCCAGCATCGGTTTTGACGGTGGGATAAAGGTTCGAGGAATGTGGCTCCCCGATTCCGGGGAGTGTTATAGCCTCGAGCGCAATGCCACCTGTTGGGACCGAGGACCGCGCTTCCGCTAGGATGCTGGCGCAATGGTCTTAAGCGGCCCGTCTTGAAACACGGACCAAGGAGTCTAACATCTATGCGAGTGTTCGGGTGGAAAACCCTTGCGCGTAATGAAAGTGAACGGAGGTGGGAACCCTTCGGGGTGCACCATCGACCGATCCCGATGTCTTCGGAAGGATTTGAGTAGGAGCATAGCTGTTGGGACCCGAAAGATGGTGAACTATGCCTGAATAGGGTGAAGCCAGAGGAAACTCTGGTGGAGGCTCGCAGCGGTTCTGACGTGCAAATCGATCG
